# Supplementary material for: Single-Cell Analysis Reveals Cxcl14+ Fibroblast Accumulation in Regenerating Diabetic Wounds Treated by Hydrogel-Delivering Carbon Monoxide
Source: ACS Cent Sci. 2024 Jan 2;10(1):184–98. doi: 10.1021/acscentsci.3c01169 (PMC10823591; doi:10.1021/acscentsci.3c01169)
Supplement: Supplementary file 2 — oc3c01169_si_002.xls [file oc3c01169_si_002.xls]

## Sheet:  makers.forBigCell.lineages.tsv
gene	power	set
Aco2	0.797	DCs
Manbal	0.797	DCs
Atp5mc3	0.801	DCs
Snrpd2	0.804	DCs
Atox1	0.808	DCs
Mt3	0.808	DCs
Matk	0.809	DCs
Ndufa4	0.814	DCs
Avpi1	0.817	DCs
Cox6c	0.821	DCs
Atp5mg	0.823	DCs
Src	0.826	DCs
Gngt2	0.83	DCs
Atp6v1d	0.833	DCs
Erp29	0.836	DCs
Atp6v1f	0.836	DCs
Gpx4	0.837	DCs
Cox8a	0.839	DCs
Atp5mc1	0.839	DCs
AABR07021544.1	0.842	DCs
Fxyd5	0.845	DCs
Atp6v1a	0.849	DCs
Rassf4	0.852	DCs
Atp6ap2	0.865	DCs
Gusb	0.868	DCs
Tnfrsf11a	0.872	DCs
Akr1a1	0.873	DCs
Ctsk	0.873	DCs
Oxr1	0.874	DCs
Atp5f1b	0.876	DCs
Slc9b2	0.884	DCs
Plekho1	0.889	DCs
Myo1d	0.891	DCs
Atp6v0b	0.892	DCs
Arsb	0.892	DCs
Car2	0.892	DCs
Jdp2	0.893	DCs
Uqcr10	0.899	DCs
Nrp2	0.901	DCs
Csf1r	0.908	DCs
Ctsz	0.91	DCs
Atp6v1b2	0.911	DCs
Tcirg1	0.913	DCs
Acp5	0.916	DCs
Cd68	0.917	DCs
Atp6v1e1	0.92	DCs
Atp6v0e1	0.937	DCs
Slc37a2	0.959	DCs
Ckb	0.961	DCs
Atp6v0d2	0.979	DCs
Prex2	0.505	Endo
Tek	0.514	Endo
Vwf	0.516	Endo
Sh3bp5	0.519	Endo
Ncoa7	0.53	Endo
Icam2	0.535	Endo
Sox17	0.536	Endo
AABR07001389.1	0.544	Endo
Rbp7	0.544	Endo
Nos3	0.548	Endo
Dock9	0.553	Endo
Rasgrp3	0.555	Endo
Tgm2	0.557	Endo
Cd200	0.558	Endo
Aplnr	0.562	Endo
Anxa3	0.563	Endo
Mmrn2	0.564	Endo
Egfl7	0.567	Endo
Podxl	0.576	Endo
Cd320	0.589	Endo
Tie1	0.597	Endo
Jam2	0.597	Endo
Clu	0.602	Endo
Gpihbp1	0.612	Endo
Mgll	0.612	Endo
Slc9a3r2	0.617	Endo
Arhgap29	0.626	Endo
Ptprb	0.632	Endo
Uaca	0.632	Endo
Scarb1	0.642	Endo
Fam167b	0.646	Endo
Erg	0.65	Endo
Ece1	0.656	Endo
Clec14a	0.668	Endo
Col15a1	0.676	Endo
Crip2	0.681	Endo
RGD1310587	0.687	Endo
Aqp1	0.692	Endo
Adgrg1	0.697	Endo
Emcn	0.703	Endo
Flt1	0.703	Endo
Rasip1	0.714	Endo
Hspb1	0.738	Endo
Adgrl4	0.762	Endo
Plvap	0.765	Endo
Fabp4	0.779	Endo
Tm4sf1	0.789	Endo
Cdh5	0.839	Endo
Cav1	0.839	Endo
Ramp2	0.849	Endo
Mfap2	0.771	Fibroblast
Col14a1	0.774	Fibroblast
Sfrp2	0.775	Fibroblast
Enc1	0.777	Fibroblast
Nbl1	0.779	Fibroblast
Plat	0.78	Fibroblast
Efemp2	0.784	Fibroblast
Pdgfra	0.791	Fibroblast
Col16a1	0.795	Fibroblast
Dpt	0.81	Fibroblast
Scpep1	0.812	Fibroblast
Lox	0.823	Fibroblast
Gja1	0.831	Fibroblast
Mmp14	0.835	Fibroblast
Timp2	0.835	Fibroblast
Igfbp6	0.835	Fibroblast
Cpxm1	0.837	Fibroblast
Il33	0.839	Fibroblast
Prrx2	0.841	Fibroblast
LOC100911932	0.843	Fibroblast
Timp1	0.844	Fibroblast
Col5a2	0.846	Fibroblast
Thbs2	0.851	Fibroblast
App	0.865	Fibroblast
Tnfaip6	0.865	Fibroblast
Lrp1	0.867	Fibroblast
Fbn1	0.872	Fibroblast
Mfap5	0.872	Fibroblast
Fndc1	0.873	Fibroblast
Fn1	0.878	Fibroblast
Ppic	0.887	Fibroblast
Loxl1	0.888	Fibroblast
Postn	0.891	Fibroblast
NEWGENE-621351	0.891	Fibroblast
Clmp	0.895	Fibroblast
Fbln2	0.904	Fibroblast
Gpx3	0.91	Fibroblast
Cthrc1	0.912	Fibroblast
Serpinh1	0.913	Fibroblast
Ccdc80	0.917	Fibroblast
Fstl1	0.937	Fibroblast
Aebp1	0.946	Fibroblast
C1r	0.949	Fibroblast
C1s	0.951	Fibroblast
Serpinf1	0.968	Fibroblast
Lum	0.969	Fibroblast
Mmp2	0.972	Fibroblast
Col1a1	0.979	Fibroblast
Col3a1	0.98	Fibroblast
Dcn	0.989	Fibroblast
Eif5a	0.636	Keratinocyte
Moxd1	0.639	Keratinocyte
Stfa3	0.641	Keratinocyte
Fgfbp1	0.653	Keratinocyte
Fam162a	0.654	Keratinocyte
Cdh1	0.661	Keratinocyte
Irf6	0.662	Keratinocyte
Krt15	0.662	Keratinocyte
Rbp2	0.668	Keratinocyte
Nectin1	0.673	Keratinocyte
Klf5	0.677	Keratinocyte
Gstp1	0.691	Keratinocyte
Ckmt1	0.698	Keratinocyte
Tp63	0.705	Keratinocyte
Lamb3	0.706	Keratinocyte
Pkp3	0.715	Keratinocyte
Krt71	0.718	Keratinocyte
Tacstd2	0.722	Keratinocyte
Lad1	0.727	Keratinocyte
Hras	0.732	Keratinocyte
Ptprf	0.733	Keratinocyte
Itgb4	0.74	Keratinocyte
Cst6	0.744	Keratinocyte
LOC102551453	0.756	Keratinocyte
Gpx2	0.761	Keratinocyte
Lypd3	0.762	Keratinocyte
Cxcl14	0.762	Keratinocyte
Dbi	0.778	Keratinocyte
Col17a1	0.779	Keratinocyte
Calml3	0.817	Keratinocyte
Pkp1	0.829	Keratinocyte
Jup	0.847	Keratinocyte
Dsg3	0.847	Keratinocyte
Rab25	0.849	Keratinocyte
S100a16	0.85	Keratinocyte
Fam25a	0.858	Keratinocyte
Dmkn	0.861	Keratinocyte
Epcam	0.861	Keratinocyte
Krt14	0.872	Keratinocyte
Aqp3	0.881	Keratinocyte
Trim29	0.888	Keratinocyte
Serpinb5	0.893	Keratinocyte
Dsc3	0.896	Keratinocyte
Anxa8	0.916	Keratinocyte
Dsp	0.948	Keratinocyte
Krt5	0.965	Keratinocyte
Fxyd3	0.985	Keratinocyte
Perp	0.985	Keratinocyte
Krt17	0.994	Keratinocyte
Lgals7	0.999	Keratinocyte
Ptpro	0.408	Macrophage
Slc48a1	0.411	Macrophage
Trem2	0.422	Macrophage
Ethe1	0.429	Macrophage
Slc11a1	0.458	Macrophage
Msr1	0.458	Macrophage
Tmem37	0.458	Macrophage
Fcgr2b	0.486	Macrophage
Clec4a1	0.509	Macrophage
Slc7a8	0.517	Macrophage
Pid1	0.538	Macrophage
Cxcl16	0.539	Macrophage
Slc28a2	0.544	Macrophage
Bri3	0.55	Macrophage
Hmox1	0.555	Macrophage
Ms4a7	0.555	Macrophage
Dab2	0.56	Macrophage
Ap2s1	0.56	Macrophage
Mrc1	0.565	Macrophage
Tkt	0.582	Macrophage
Cd83	0.59	Macrophage
Folr2	0.607	Macrophage
Cfh	0.625	Macrophage
Glul	0.636	Macrophage
Sdc4	0.687	Macrophage
Mafb	0.715	Macrophage
LOC100360087	0.721	Macrophage
Lgals3	0.729	Macrophage
Tgfbi	0.74	Macrophage
Lgmn	0.751	Macrophage
Cd14	0.901	Macrophage
RGD1559482	0.955	Macrophage
Wdfy4	0.414	MAIT
Pak1	0.441	MAIT
RT1-DOa	0.442	MAIT
RT1-DOb	0.518	MAIT
Fam49a	0.559	MAIT
Mylip	0.57	MAIT
Rps27l	0.575	MAIT
Tbc1d4	0.616	MAIT
Cd86	0.636	MAIT
Myo1g	0.643	MAIT
Dnaaf2	0.65	MAIT
Nr4a3	0.7	MAIT
RT1-Bb	0.761	MAIT
Rel	0.785	MAIT
Nr4a2	0.815	MAIT
Cytip	0.862	MAIT
Fam174a	0.531	Mast
Rgs13	0.536	Mast
Ttc39b	0.547	Mast
Carmil1	0.563	Mast
Mat2a	0.576	Mast
AC103574.1	0.578	Mast
Fcmr	0.594	Mast
Niban2	0.603	Mast
Msn	0.606	Mast
Ipmk	0.615	Mast
Rcan1	0.625	Mast
Cst7	0.628	Mast
Mtss1	0.631	Mast
Rgs1	0.638	Mast
Nedd9	0.647	Mast
Hpgds	0.654	Mast
Fam107b	0.658	Mast
Slc6a4	0.665	Mast
Sh3bgrl3	0.667	Mast
Sh3kbp1	0.671	Mast
Ntrk1	0.675	Mast
Ahnak	0.676	Mast
AC111804.2	0.682	Mast
Rgs10	0.73	Mast
Fcer1a	0.732	Mast
Gask1b	0.735	Mast
Ndrg1	0.745	Mast
Jund	0.756	Mast
Arhgap18	0.788	Mast
Kit	0.794	Mast
RGD1564571	0.802	Mast
Mrgprb3	0.816	Mast
Ccl2	0.817	Mast
Lat	0.832	Mast
Rac2	0.842	Mast
Sqstm1	0.845	Mast
Milr1	0.853	Mast
Tph1	0.859	Mast
Enpp3	0.861	Mast
Cd72	0.868	Mast
Pmp22	0.869	Mast
Gnai3	0.872	Mast
Hdc	0.943	Mast
Ms4a2	0.958	Mast
Tpsab1	0.972	Mast
Tpsb2	0.972	Mast
Serpinb1a	0.985	Mast
Cma1	1	Mast
Cpa3	1	Mast
Mcpt1l1	1	Mast
Slc44a2	0.579	Melano/Schwann
Slc1a4	0.582	Melano/Schwann
Dapp1	0.591	Melano/Schwann
Nus1	0.593	Melano/Schwann
Rasgrp2	0.599	Melano/Schwann
Bin1	0.6	Melano/Schwann
Spib	0.615	Melano/Schwann
Gramd2b	0.619	Melano/Schwann
Cnp	0.619	Melano/Schwann
Fcrla	0.629	Melano/Schwann
Sephs2	0.639	Melano/Schwann
Chd4	0.643	Melano/Schwann
Bcl11a	0.663	Melano/Schwann
Cyfip2	0.682	Melano/Schwann
Pdcd4	0.684	Melano/Schwann
Cd24	0.694	Melano/Schwann
Atp1b3	0.7	Melano/Schwann
Ccnd1	0.703	Melano/Schwann
Paqr5	0.703	Melano/Schwann
Smc6	0.706	Melano/Schwann
AABR07035470.1	0.707	Melano/Schwann
Traf4	0.714	Melano/Schwann
Bst2	0.714	Melano/Schwann
Pdia5	0.722	Melano/Schwann
Igf2r	0.725	Melano/Schwann
Gapt	0.728	Melano/Schwann
Mef2a	0.733	Melano/Schwann
Siglech	0.745	Melano/Schwann
Cd47	0.753	Melano/Schwann
Gfpt1	0.755	Melano/Schwann
Runx2	0.757	Melano/Schwann
Tex2	0.774	Melano/Schwann
Unc93b1	0.791	Melano/Schwann
Tspan13	0.791	Melano/Schwann
Ap1s2	0.807	Melano/Schwann
Ighm	0.809	Melano/Schwann
Tcf4	0.827	Melano/Schwann
Spn	0.853	Melano/Schwann
Grn	0.861	Melano/Schwann
Serp1	0.862	Melano/Schwann
Cd7	0.866	Melano/Schwann
Plac8	0.87	Melano/Schwann
Blnk	0.87	Melano/Schwann
Pld4	0.88	Melano/Schwann
AABR07060872.1	0.903	Melano/Schwann
LOC24906	0.934	Melano/Schwann
Cyb561a3	0.957	Melano/Schwann
Ifi30	0.963	Melano/Schwann
Cd164	0.963	Melano/Schwann
Irf8	0.983	Melano/Schwann
Ifit1bl	0.794	Neutrophil
Nudt4	0.816	Neutrophil
Napsa	0.819	Neutrophil
Mcemp1	0.819	Neutrophil
Trem1	0.824	Neutrophil
Taldo1	0.825	Neutrophil
Samsn1	0.834	Neutrophil
Plin2	0.838	Neutrophil
Lrg1	0.839	Neutrophil
Gng10	0.843	Neutrophil
Dusp1	0.846	Neutrophil
Btg2	0.848	Neutrophil
Lilrb4	0.851	Neutrophil
Chi3l1	0.855	Neutrophil
Nfkbia	0.86	Neutrophil
Tlr2	0.86	Neutrophil
Crem	0.86	Neutrophil
Kras	0.86	Neutrophil
Ifit3	0.862	Neutrophil
Alox5ap	0.866	Neutrophil
Slc16a3	0.87	Neutrophil
Il1rn	0.873	Neutrophil
Gmfg	0.881	Neutrophil
Ets2	0.884	Neutrophil
Plek	0.885	Neutrophil
Slfn4	0.893	Neutrophil
S100a8	0.895	Neutrophil
Gadd45a	0.897	Neutrophil
Marcks	0.899	Neutrophil
Clec4d	0.912	Neutrophil
Fcer1g	0.916	Neutrophil
Junb	0.922	Neutrophil
Dgat2	0.923	Neutrophil
Il1r2	0.935	Neutrophil
S100a9	0.937	Neutrophil
Eif1	0.944	Neutrophil
Ccl6	0.946	Neutrophil
Sod2	0.95	Neutrophil
LOC100359515	0.952	Neutrophil
H3f3a	0.956	Neutrophil
Cxcl2	0.959	Neutrophil
Srgn	0.96	Neutrophil
Clec7a	0.962	Neutrophil
Slpi	0.963	Neutrophil
AC134224.3	0.964	Neutrophil
Nos2	0.968	Neutrophil
Il1b	0.969	Neutrophil
Tspo	0.976	Neutrophil
Cebpb	0.977	Neutrophil
G0s2	0.994	Neutrophil
Klri1	0.433	NK
Pdcd1lg2	0.438	NK
Txk	0.47	NK
Bhlhe40	0.502	NK
Dusp5	0.517	NK
Cd96	0.556	NK
Gorasp2	0.563	NK
Sh2d2a	0.606	NK
Dok2	0.611	NK
Plaat3	0.613	NK
Cks2	0.617	NK
Klrd1	0.635	NK
LOC100911664	0.636	NK
Xcl1	0.64	NK
Ezr	0.67	NK
Ctla2a	0.682	NK
Pik3r1	0.701	NK
Chrne	0.711	NK
Srsf12	0.74	NK
Glcci1	0.744	NK
Ctsw	0.757	NK
Il2rb	0.806	NK
Gzmk	0.89	NK
Prf1	0.895	NK
AABR07018078.1	0.911	NK
Klrb1b	0.922	NK
Gzmm	0.94	NK
Ccl5	0.944	NK
Nkg7	0.977	NK
Cd28	0.413	NKT
Lime1	0.421	NKT
Itk	0.441	NKT
Camk4	0.443	NKT
Ccr6	0.463	NKT
Adam19	0.583	NKT
AC109737.1	0.597	NKT
Il2ra	0.647	NKT
Odc1	0.659	NKT
Cd3g	0.698	NKT
AABR07017902.1	0.777	NKT
Ets1	0.794	NKT
Cd3e	0.817	NKT
Icos	0.846	NKT
Cd3d	0.849	NKT
Rem1	0.631	SMC
Gucy1b1	0.633	SMC
Id4	0.634	SMC
Csrp1	0.645	SMC
B3gnt2	0.652	SMC
Septin4	0.656	SMC
Arhgef7	0.662	SMC
Acta2	0.665	SMC
Ptp4a3	0.666	SMC
Ptgir	0.667	SMC
Thy1	0.674	SMC
Bcr	0.676	SMC
Mprip	0.681	SMC
Timp3	0.694	SMC
Id3	0.703	SMC
Plac9	0.71	SMC
Mylk	0.714	SMC
Pdgfa	0.718	SMC
Ndufa4l2	0.72	SMC
Procr	0.723	SMC
Tagln	0.724	SMC
Lpl	0.731	SMC
Higd1b	0.733	SMC
Mgst3	0.736	SMC
Abcc9	0.741	SMC
Crispld2	0.746	SMC
Cygb	0.757	SMC
Map1b	0.762	SMC
Map1lc3a	0.775	SMC
Olfml2b	0.788	SMC
Mcam	0.79	SMC
Nr2f2	0.791	SMC
Cox4i2	0.798	SMC
Fermt2	0.802	SMC
Gjc1	0.805	SMC
Sparcl1	0.828	SMC
Ppp1r14a	0.84	SMC
Epas1	0.847	SMC
Angptl4	0.855	SMC
Myl9	0.856	SMC
Tpm2	0.856	SMC
Mfge8	0.86	SMC
Rgs5	0.875	SMC
Tpm1	0.887	SMC
RGD1564664	0.92	SMC
Mgp	0.924	SMC
Col18a1	0.929	SMC
Pdgfrb	0.936	SMC
Cald1	0.941	SMC
Des	0.956	SMC

## Sheet:  makers.macrophage.lineages.tsv
gene	power	set
RT1-Da	0.961	M0Macro
Cd74	0.956	M0Macro
RT1-Db1	0.956	M0Macro
RT1-Ba	0.943	M0Macro
RT1-Bb	0.509	M0Macro
Il1b	0.779	M1Macro
Plac8	0.778	M1Macro
Srgn	0.774	M1Macro
H3f3c	0.761	M1Macro
Fn1	0.752	M1Macro
Slpi	0.743	M1Macro
Chi3l1	0.735	M1Macro
LOC100361457	0.723	M1Macro
Vcan	0.709	M1Macro
Btg1	0.707	M1Macro
Coro1a	0.699	M1Macro
Ptprc	0.699	M1Macro
Clec4d	0.696	M1Macro
S100a6	0.665	M1Macro
Anxa2	0.657	M1Macro
Tspo	0.652	M1Macro
H3f3b	0.651	M1Macro
Ldha	0.641	M1Macro
LOC100359515	0.641	M1Macro
Mefv	0.629	M1Macro
Msn	0.627	M1Macro
Fcnb	0.626	M1Macro
Itgb2	0.607	M1Macro
Lsp1	0.593	M1Macro
G0s2	0.589	M1Macro
Crem	0.58	M1Macro
Slc16a3	0.579	M1Macro
Nos2	0.563	M1Macro
Gng10	0.557	M1Macro
Nfkb1	0.557	M1Macro
Thbs1	0.553	M1Macro
Arl5b	0.549	M1Macro
Kras	0.529	M1Macro
Ptgs2	0.521	M1Macro
Ptpn1	0.507	M1Macro
Ccr1	0.505	M1Macro
Tspan2	0.5	M1Macro
S100a4	0.497	M1Macro
Fyn	0.49	M1Macro
Alas1	0.485	M1Macro
Hspa5	0.481	M1Macro
Glipr1	0.481	M1Macro
AC134224.1	0.479	M1Macro
Cd44	0.473	M1Macro
Themis2	0.469	M1Macro
Tes	0.467	M1Macro
S100a8	0.466	M1Macro
Slc2a1	0.465	M1Macro
Plin2	0.462	M1Macro
Serp1	0.454	M1Macro
Fcgrt	0.903	M2Macro
Cfd	0.899	M2Macro
C1qc	0.878	M2Macro
Cd163	0.863	M2Macro
Clec10a	0.86	M2Macro
C1qb	0.859	M2Macro
Pltp	0.857	M2Macro
C1qa	0.857	M2Macro
Ccl7	0.857	M2Macro
Mrc1	0.831	M2Macro
Fcna	0.825	M2Macro
Rarres1	0.789	M2Macro
Pla2g2d	0.785	M2Macro
Apoe	0.782	M2Macro
Folr2	0.78	M2Macro
Lyve1	0.735	M2Macro
Ccl2	0.734	M2Macro
Cst3	0.727	M2Macro
Oasl	0.723	M2Macro
Lgmn	0.713	M2Macro
C6	0.709	M2Macro
Timp2	0.703	M2Macro
Ctsa	0.697	M2Macro
Ccl4	0.691	M2Macro
Grn	0.684	M2Macro
Pmp22	0.679	M2Macro
Gas6	0.673	M2Macro
Lamp1	0.671	M2Macro
Pdpn	0.669	M2Macro
F13a1	0.661	M2Macro
Cxcl10	0.63	M2Macro
Itm2c	0.606	M2Macro
Tmem176b	0.605	M2Macro
Selenop	0.604	M2Macro
Ccl6	0.603	M2Macro
Colec12	0.6	M2Macro
Tf	0.595	M2Macro
Asgr2	0.583	M2Macro
Pf4	0.568	M2Macro
Snx2	0.566	M2Macro
Ifi27	0.558	M2Macro
Dab2	0.545	M2Macro
Csf1r	0.541	M2Macro
Mtss1	0.539	M2Macro
Ifitm2	0.538	M2Macro
Ccl24	0.534	M2Macro
Ap2m1	0.528	M2Macro
Tppp3	0.523	M2Macro
Cfh	0.518	M2Macro
Vat1	0.515	M2Macro
Gpnmb	0.722	Spp1_hi_Macro
Mt1	0.689	Spp1_hi_Macro
Ctsd	0.629	Spp1_hi_Macro
Mt2A	0.624	Spp1_hi_Macro
Pla2g7	0.621	Spp1_hi_Macro
Spp1	0.565	Spp1_hi_Macro
Txn1	0.565	Spp1_hi_Macro
Gstp1	0.529	Spp1_hi_Macro
Smpdl3a	0.505	Spp1_hi_Macro
Mgst2	0.477	Spp1_hi_Macro
Mgst1	0.463	Spp1_hi_Macro
Fkbp1a	0.448	Spp1_hi_Macro
Creg1	0.431	Spp1_hi_Macro

## Sheet:  makers.fibroblast.lineages.tsv
gene	power	set
Col15a1	0.849	Fib_SC1
Tpm2	0.839	Fib_SC1
Rbp1	0.704	Fib_SC1
Serpine2	0.695	Fib_SC1
Wnt5a	0.683	Fib_SC1
Myl9	0.674	Fib_SC1
Ddit4	0.671	Fib_SC1
Gng2	0.657	Fib_SC1
Inhba	0.646	Fib_SC1
Tmem119	0.638	Fib_SC1
Crispld2	0.633	Fib_SC1
Prdm1	0.616	Fib_SC1
Sdc1	0.602	Fib_SC1
Ctsc	0.593	Fib_SC1
Cpe	0.592	Fib_SC1
Ccn4	0.589	Fib_SC1
Ptprn	0.581	Fib_SC1
Wnt4	0.575	Fib_SC1
Nsg1	0.57	Fib_SC1
Tcim	0.533	Fib_SC1
Podnl1	0.525	Fib_SC1
Rai14	0.525	Fib_SC1
Cpxm1	0.517	Fib_SC1
Cxcl6	0.516	Fib_SC1
Rgs2	0.508	Fib_SC1
Runx2	0.501	Fib_SC1
Tgfb2	0.498	Fib_SC1
Hs3st1	0.494	Fib_SC1
Wls	0.467	Fib_SC1
Mmd	0.458	Fib_SC1
Cd24	0.453	Fib_SC1
Npy1r	0.435	Fib_SC1
Areg	0.419	Fib_SC1
C1qtnf3	0.698	Fib_SC2
LOC100911486	0.59	Fib_SC2
Peg3	0.563	Fib_SC2
Dnm3	0.525	Fib_SC2
C1qtnf6	0.479	Fib_SC2
Itga11	0.466	Fib_SC2
Cxcl12	0.615	Fib_SC3
Cxcl13	0.532	Fib_SC3
Cd44	0.836	Fib_SC4
Anxa2	0.786	Fib_SC4
Emp1	0.663	Fib_SC4
Emp3	0.648	Fib_SC4
Prss23	0.617	Fib_SC4
Itga5	0.616	Fib_SC4
Myadm	0.609	Fib_SC4
Ywhah	0.607	Fib_SC4
Fabp5	0.606	Fib_SC4
Crabp2	0.606	Fib_SC4
Cd55	0.604	Fib_SC4
Msn	0.601	Fib_SC4
Rras2	0.585	Fib_SC4
Il1rl1	0.572	Fib_SC4
Tppp3	0.556	Fib_SC4
Vcl	0.54	Fib_SC4
Gas7	0.537	Fib_SC4
Tnfrsf12a	0.52	Fib_SC4
Stmn4	0.518	Fib_SC4
Flnc	0.51	Fib_SC4
Pdlim1	0.5	Fib_SC4
Arg1	0.494	Fib_SC4
Jag1	0.466	Fib_SC4
S1pr3	0.463	Fib_SC4
Rock2	0.427	Fib_SC4
Aspn	0.537	Fib_SC5
Gsn	0.817	Fib_SC6
Gas6	0.732	Fib_SC6
Cxcl14	0.729	Fib_SC6
Igfbp7	0.706	Fib_SC6
Mgp	0.702	Fib_SC6
Cygb	0.696	Fib_SC6
Gpx3	0.694	Fib_SC6
Cst3	0.669	Fib_SC6
Ccn5	0.615	Fib_SC6
Smoc2	0.588	Fib_SC6
Sparcl1	0.585	Fib_SC6
Cilp	0.576	Fib_SC6
F3	0.562	Fib_SC6
Eln	0.534	Fib_SC6
Gsta1	0.525	Fib_SC6
Fgl2	0.491	Fib_SC6
Sfrp1	0.429	Fib_SC6
Scara5	0.681	Fib_SC7
Enc1	0.669	Fib_SC7
Ptgs2	0.617	Fib_SC7
Dpp4	0.58	Fib_SC7
Add3	0.562	Fib_SC7
Cyp1b1	0.538	Fib_SC7
Pi16	0.514	Fib_SC7
Klf9	0.493	Fib_SC7
Procr	0.459	Fib_SC7
Pcsk5	0.427	Fib_SC7
Tyrobp	0.925	Fib_SC8
Fcer1g	0.887	Fib_SC8
Lyz2	0.886	Fib_SC8
Bcl2a1	0.86	Fib_SC8
Cxcl2	0.825	Fib_SC8
Srgn	0.813	Fib_SC8
Il1b	0.804	Fib_SC8
Gmfg	0.716	Fib_SC8
Plek	0.678	Fib_SC8
Ccl6	0.661	Fib_SC8
Lilrb4	0.658	Fib_SC8
LOC100359515	0.656	Fib_SC8
Slpi	0.639	Fib_SC8
Cd53	0.635	Fib_SC8
Aif1	0.634	Fib_SC8
Laptm5	0.633	Fib_SC8
Slfn4	0.612	Fib_SC8
Lcp1	0.612	Fib_SC8
Il1rn	0.605	Fib_SC8
Ptprc	0.594	Fib_SC8
Clec7a	0.584	Fib_SC8
Nos2	0.583	Fib_SC8
Clec4d	0.577	Fib_SC8
Tlr2	0.574	Fib_SC8
G0s2	0.566	Fib_SC8
Napsa	0.557	Fib_SC8
Ctsz	0.535	Fib_SC8
Hopx	0.529	Fib_SC8
Plin2	0.522	Fib_SC8
Ccl3	0.517	Fib_SC8
Tspo	0.516	Fib_SC8
Cdkn1a	0.509	Fib_SC8
Ncf4	0.507	Fib_SC8
Glrx	0.504	Fib_SC8
Alox5ap	0.499	Fib_SC8
Lst1	0.494	Fib_SC8
RGD1559482	0.491	Fib_SC8
Nlrp3	0.488	Fib_SC8
S100a9	0.485	Fib_SC8
Samsn1	0.469	Fib_SC8
Slc16a3	0.465	Fib_SC8
Pla2g7	0.456	Fib_SC8
S100a8	0.447	Fib_SC8
Coro1a	0.443	Fib_SC8
Taldo1	0.443	Fib_SC8
Themis2	0.437	Fib_SC8
Mxd1	0.431	Fib_SC8
Cd68	0.428	Fib_SC8
Cybb	0.424	Fib_SC8
Ifit3	0.421	Fib_SC8
