# Supplementary material for: Single-Cell Analysis Reveals Cxcl14+ Fibroblast Accumulation in Regenerating Diabetic Wounds Treated by Hydrogel-Delivering Carbon Monoxide
Source: ACS Cent Sci. 2024 Jan 2;10(1):184–98. doi: 10.1021/acscentsci.3c01169 (PMC10823591; doi:10.1021/acscentsci.3c01169)
Supplement: Supplementary file 3 — oc3c01169_si_003.xls [file oc3c01169_si_003.xls]

## Sheet:  M0Macro.DEG
gene	p_val	avg_log2FC	pct.1	pct.2	p_val_adj	UpDown	Comparison
Cst3	1.61679e-110	2.31508	0.939	0.773	2.66107e-106	Up-re	CO@HAG_vs_Untreated
Tmsb4x	1.14965e-96	0.981234	1	1	1.89222e-92	Up-re	CO@HAG_vs_Untreated
Col1a1	3.96893e-61	1.93963	0.933	0.81	6.53247e-57	Up-re	CO@HAG_vs_Untreated
Col3a1	1.24634e-58	1.90975	0.903	0.826	2.05135e-54	Up-re	CO@HAG_vs_Untreated
Pla2g2d	1.1057e-55	2.07099	0.677	0.34	1.81987e-51	Up-re	CO@HAG_vs_Untreated
Postn	5.74739e-54	2.58046	0.468	0.15	9.45962e-50	Up-re	CO@HAG_vs_Untreated
Clec10a	1.24766e-51	1.62663	0.845	0.59	2.05353e-47	Up-re	CO@HAG_vs_Untreated
Pld4	4.74971e-48	1.5156	0.782	0.61	7.81755e-44	Up-re	CO@HAG_vs_Untreated
Tmem176b	9.92695e-47	1.29695	0.88	0.697	1.63388e-42	Up-re	CO@HAG_vs_Untreated
Oasl	2.90015e-46	2.1555	0.601	0.503	4.77335e-42	Up-re	CO@HAG_vs_Untreated
Tmem176a	3.94222e-46	1.23484	0.845	0.639	6.4885e-42	Up-re	CO@HAG_vs_Untreated
Cd74	2.49482e-43	0.817881	1	0.993	4.10623e-39	Up-re	CO@HAG_vs_Untreated
Fcgrt	3.41184e-42	2.01268	0.679	0.417	5.61554e-38	Up-re	CO@HAG_vs_Untreated
Cfp	1.16646e-40	1.60207	0.632	0.441	1.91987e-36	Up-re	CO@HAG_vs_Untreated
Cfd	6.16525e-39	1.64728	0.81	0.704	1.01474e-34	Up-re	CO@HAG_vs_Untreated
Jund	3.55573e-37	0.963411	0.981	0.962	5.85238e-33	Up-re	CO@HAG_vs_Untreated
Igf1	6.72076e-37	1.85854	0.487	0.231	1.10617e-32	Up-re	CO@HAG_vs_Untreated
C1qa	2.1938e-35	1.23262	0.841	0.749	3.61078e-31	Up-re	CO@HAG_vs_Untreated
Gas6	7.89395e-35	1.63388	0.509	0.321	1.29926e-30	Up-re	CO@HAG_vs_Untreated
Sh3bgrl3	9.14407e-34	0.806799	0.954	0.952	1.50502e-29	Up-re	CO@HAG_vs_Untreated
Slfn5	2.29952e-33	1.5517	0.556	0.424	3.78478e-29	Up-re	CO@HAG_vs_Untreated
Anapc5	2.61382e-33	0.584087	0.356	0.421	4.30209e-29	Up-re	CO@HAG_vs_Untreated
Grn	3.1268e-33	0.997292	0.929	0.916	5.1464e-29	Up-re	CO@HAG_vs_Untreated
Fcna	2.92949e-32	1.59178	0.586	0.429	4.82165e-28	Up-re	CO@HAG_vs_Untreated
Lamp1	3.79618e-32	0.830707	0.942	0.909	6.24812e-28	Up-re	CO@HAG_vs_Untreated
Hsp90ab1	3.80143e-32	0.591371	0.991	0.976	6.25677e-28	Up-re	CO@HAG_vs_Untreated
Xdh	7.61932e-32	1.14935	0.679	0.644	1.25406e-27	Up-re	CO@HAG_vs_Untreated
Siglec1	1.85095e-31	2.30913	0.335	0.15	3.04647e-27	Up-re	CO@HAG_vs_Untreated
Ifit2	5.10433e-31	2.95669	0.332	0.128	8.40121e-27	Up-re	CO@HAG_vs_Untreated
Pltp	1.5986e-30	1.44033	0.737	0.554	2.63114e-26	Up-re	CO@HAG_vs_Untreated
Gm2a	2.10027e-30	1.00887	0.831	0.803	3.45683e-26	Up-re	CO@HAG_vs_Untreated
Anxa6	4.97049e-30	0.949339	0.656	0.598	8.18092e-26	Up-re	CO@HAG_vs_Untreated
Nrros	6.73585e-30	1.13862	0.525	0.484	1.10865e-25	Up-re	CO@HAG_vs_Untreated
Icam2	1.02466e-29	1.74117	0.38	0.241	1.68649e-25	Up-re	CO@HAG_vs_Untreated
Folr2	1.32432e-29	1.10588	0.812	0.761	2.1797e-25	Up-re	CO@HAG_vs_Untreated
Rarres1	1.62102e-29	1.74401	0.52	0.337	2.66804e-25	Up-re	CO@HAG_vs_Untreated
Calm2	3.13547e-29	0.796779	0.699	0.692	5.16066e-25	Up-re	CO@HAG_vs_Untreated
Cxcl10	3.66364e-29	2.32931	0.456	0.236	6.02999e-25	Up-re	CO@HAG_vs_Untreated
C1qc	4.96655e-29	1.20471	0.822	0.708	8.17445e-25	Up-re	CO@HAG_vs_Untreated
Nucb2	4.98211e-29	1.25744	0.51	0.468	8.20005e-25	Up-re	CO@HAG_vs_Untreated
Dkc1	2.00706e-28	1.06163	0.562	0.511	3.30343e-24	Up-re	CO@HAG_vs_Untreated
Blvrb	4.47943e-28	1.32441	0.46	0.402	7.3727e-24	Up-re	CO@HAG_vs_Untreated
Pea15	5.3151e-28	1.19505	0.438	0.369	8.74812e-24	Up-re	CO@HAG_vs_Untreated
Clec4a1	8.83043e-28	1.02454	0.758	0.621	1.4534e-23	Up-re	CO@HAG_vs_Untreated
Erp29	9.9862e-28	0.873837	0.639	0.585	1.64363e-23	Up-re	CO@HAG_vs_Untreated
Vat1	2.81179e-27	0.868465	0.642	0.605	4.62792e-23	Up-re	CO@HAG_vs_Untreated
Ddt	4.4292e-27	0.705885	0.412	0.456	7.29003e-23	Up-re	CO@HAG_vs_Untreated
Cd83	6.07844e-27	0.82063	0.912	0.764	1.00045e-22	Up-re	CO@HAG_vs_Untreated
Slc25a39	8.27e-27	0.730809	0.352	0.397	1.36116e-22	Up-re	CO@HAG_vs_Untreated
Anxa7	9.43257e-27	0.674304	0.436	0.489	1.55251e-22	Up-re	CO@HAG_vs_Untreated
Usf2	9.68955e-27	0.289308	0.458	0.6	1.5948e-22	Up-re	CO@HAG_vs_Untreated
Marcksl1	1.11788e-26	1.53501	0.532	0.342	1.83992e-22	Up-re	CO@HAG_vs_Untreated
Capzb	1.12673e-26	0.716942	0.883	0.879	1.85449e-22	Up-re	CO@HAG_vs_Untreated
Itm2c	1.2098e-26	0.981447	0.614	0.612	1.99121e-22	Up-re	CO@HAG_vs_Untreated
Ndufa6	1.3395e-26	0.351162	0.466	0.595	2.20469e-22	Up-re	CO@HAG_vs_Untreated
M6pr	1.33958e-26	0.481431	0.504	0.59	2.20482e-22	Up-re	CO@HAG_vs_Untreated
Ctsk	1.73716e-26	2.3911	0.259	0.075	2.8592e-22	Up-re	CO@HAG_vs_Untreated
Itgb5	4.79692e-26	1.9557	0.324	0.144	7.89525e-22	Up-re	CO@HAG_vs_Untreated
Dcn	5.02895e-26	1.68911	0.604	0.492	8.27715e-22	Up-re	CO@HAG_vs_Untreated
Lum	6.18335e-26	1.7111	0.472	0.304	1.01772e-21	Up-re	CO@HAG_vs_Untreated
Ptp4a2	8.8147e-26	0.610232	0.555	0.597	1.45081e-21	Up-re	CO@HAG_vs_Untreated
Tma7	2.06637e-25	0.700981	0.707	0.715	3.40103e-21	Up-re	CO@HAG_vs_Untreated
Tf	2.14696e-25	0.825928	0.833	0.696	3.53367e-21	Up-re	CO@HAG_vs_Untreated
Bola2	2.19496e-25	0.643293	0.788	0.8	3.61268e-21	Up-re	CO@HAG_vs_Untreated
Coro1b	2.23535e-25	0.535139	0.418	0.497	3.67917e-21	Up-re	CO@HAG_vs_Untreated
Ap1b1	2.64114e-25	1.15157	0.47	0.386	4.34705e-21	Up-re	CO@HAG_vs_Untreated
Wnk1	3.03661e-25	0.661082	0.644	0.67	4.99795e-21	Up-re	CO@HAG_vs_Untreated
RT1-Da	3.74575e-25	0.682803	0.998	0.986	6.16513e-21	Up-re	CO@HAG_vs_Untreated
Ppp1r14b	3.83664e-25	0.718459	0.737	0.715	6.31473e-21	Up-re	CO@HAG_vs_Untreated
Ifi27l2b	4.69199e-25	1.94057	0.656	0.487	7.72255e-21	Up-re	CO@HAG_vs_Untreated
Zc3hav1	5.37131e-25	0.892856	0.667	0.708	8.84064e-21	Up-re	CO@HAG_vs_Untreated
Glo1	6.73003e-25	0.935866	0.49	0.496	1.1077e-20	Up-re	CO@HAG_vs_Untreated
Ctnna1	7.42718e-25	0.665625	0.357	0.398	1.22244e-20	Up-re	CO@HAG_vs_Untreated
Mtss1	7.9907e-25	1.01473	0.567	0.501	1.31519e-20	Up-re	CO@HAG_vs_Untreated
AABR07000398.1	8.16355e-25	0.473616	0.994	0.981	1.34364e-20	Up-re	CO@HAG_vs_Untreated
Marchf2	8.73277e-25	0.775523	0.572	0.571	1.43733e-20	Up-re	CO@HAG_vs_Untreated
Usp9x	1.20222e-24	0.332682	0.355	0.463	1.97873e-20	Up-re	CO@HAG_vs_Untreated
Cdc37	1.99548e-24	0.64603	0.478	0.506	3.28436e-20	Up-re	CO@HAG_vs_Untreated
Clptm1l	4.2237e-24	0.352567	0.397	0.492	6.95179e-20	Up-re	CO@HAG_vs_Untreated
LOC100912618	5.15959e-24	0.306623	0.374	0.489	8.49217e-20	Up-re	CO@HAG_vs_Untreated
Ly6e	5.42569e-24	1.24951	0.758	0.747	8.93015e-20	Up-re	CO@HAG_vs_Untreated
Parp14	5.64026e-24	1.304	0.397	0.308	9.2833e-20	Up-re	CO@HAG_vs_Untreated
Pfdn2	5.91655e-24	0.322392	0.478	0.586	9.73804e-20	Up-re	CO@HAG_vs_Untreated
Fosb	7.17208e-24	0.635562	0.952	0.865	1.18045e-19	Up-re	CO@HAG_vs_Untreated
Bag1	9.57783e-24	0.35764	0.397	0.492	1.57641e-19	Up-re	CO@HAG_vs_Untreated
Necap2	1.27662e-23	0.546737	0.488	0.556	2.1012e-19	Up-re	CO@HAG_vs_Untreated
Mrfap1	1.43951e-23	0.39078	0.574	0.679	2.36928e-19	Up-re	CO@HAG_vs_Untreated
Lrpap1	1.53014e-23	0.529264	0.288	0.359	2.51846e-19	Up-re	CO@HAG_vs_Untreated
Szrd1	1.96356e-23	0.337187	0.428	0.525	3.23183e-19	Up-re	CO@HAG_vs_Untreated
Marcks	2.1542e-23	0.772309	0.836	0.781	3.5456e-19	Up-re	CO@HAG_vs_Untreated
Sparc	2.27895e-23	1.48698	0.686	0.634	3.75093e-19	Up-re	CO@HAG_vs_Untreated
Ppp1ca	3.01845e-23	0.585638	0.784	0.795	4.96806e-19	Up-re	CO@HAG_vs_Untreated
Atp2b1	3.25075e-23	0.790853	0.859	0.862	5.35042e-19	Up-re	CO@HAG_vs_Untreated
Rassf4	3.66538e-23	1.2205	0.519	0.424	6.03284e-19	Up-re	CO@HAG_vs_Untreated
Hnrnpab	3.6776e-23	0.341898	0.655	0.776	6.05296e-19	Up-re	CO@HAG_vs_Untreated
Ramp1	3.75557e-23	1.0846	0.526	0.412	6.1813e-19	Up-re	CO@HAG_vs_Untreated
Washc2c	4.41993e-23	0.415213	0.448	0.54	7.27477e-19	Up-re	CO@HAG_vs_Untreated
Ywhaz	4.74712e-23	0.534228	0.728	0.771	7.81328e-19	Up-re	CO@HAG_vs_Untreated
Pttg1ip	4.88164e-23	0.760001	0.503	0.503	8.03469e-19	Up-re	CO@HAG_vs_Untreated
Mlf2	6.65167e-23	0.37307	0.409	0.503	1.0948e-18	Up-re	CO@HAG_vs_Untreated
Csk	6.73082e-23	1.04315	0.354	0.304	1.10783e-18	Up-re	CO@HAG_vs_Untreated
Lasp1	6.97018e-23	0.612394	0.414	0.474	1.14722e-18	Up-re	CO@HAG_vs_Untreated
Vamp3	7.39689e-23	0.570011	0.361	0.422	1.21745e-18	Up-re	CO@HAG_vs_Untreated
F13a1	7.63845e-23	2.10109	0.366	0.205	1.25721e-18	Up-re	CO@HAG_vs_Untreated
Ctsf	9.58793e-23	0.746744	0.387	0.414	1.57808e-18	Up-re	CO@HAG_vs_Untreated
Ehd4	1.00839e-22	0.741875	0.793	0.803	1.6597e-18	Up-re	CO@HAG_vs_Untreated
Spint2	1.07994e-22	1.05627	0.518	0.453	1.77747e-18	Up-re	CO@HAG_vs_Untreated
Axl	1.19285e-22	1.62263	0.345	0.191	1.96332e-18	Up-re	CO@HAG_vs_Untreated
Tcn2	1.45385e-22	0.532459	0.308	0.383	2.39289e-18	Up-re	CO@HAG_vs_Untreated
Neurl3	1.465e-22	1.16243	0.614	0.453	2.41125e-18	Up-re	CO@HAG_vs_Untreated
Glb1	1.53721e-22	0.769184	0.44	0.458	2.53009e-18	Up-re	CO@HAG_vs_Untreated
Atp5f1c	1.63977e-22	0.351272	0.677	0.783	2.6989e-18	Up-re	CO@HAG_vs_Untreated
Pacsin2	1.71619e-22	0.655814	0.387	0.414	2.82468e-18	Up-re	CO@HAG_vs_Untreated
Mrpl54	1.738e-22	0.556506	0.608	0.66	2.86058e-18	Up-re	CO@HAG_vs_Untreated
Actb	1.86865e-22	0.591258	0.998	0.988	3.0756e-18	Up-re	CO@HAG_vs_Untreated
Gnai2	1.91243e-22	0.534901	0.969	0.966	3.14766e-18	Up-re	CO@HAG_vs_Untreated
Ifi27	2.06474e-22	0.738477	0.93	0.897	3.39836e-18	Up-re	CO@HAG_vs_Untreated
Efhd2	2.23663e-22	0.529886	0.707	0.747	3.68127e-18	Up-re	CO@HAG_vs_Untreated
Rtl8a	2.64423e-22	0.591981	0.379	0.444	4.35215e-18	Up-re	CO@HAG_vs_Untreated
Eef1d	2.90918e-22	0.450954	0.615	0.685	4.78822e-18	Up-re	CO@HAG_vs_Untreated
Tbxas1	2.92274e-22	0.809796	0.378	0.366	4.81054e-18	Up-re	CO@HAG_vs_Untreated
Klra2	3.74486e-22	1.95012	0.256	0.121	6.16366e-18	Up-re	CO@HAG_vs_Untreated
Rab8a	3.7609e-22	0.385924	0.42	0.499	6.19007e-18	Up-re	CO@HAG_vs_Untreated
Apoe	3.8192e-22	1.62626	0.98	0.932	6.28602e-18	Up-re	CO@HAG_vs_Untreated
Rpn1	4.43798e-22	0.622162	0.526	0.554	7.30446e-18	Up-re	CO@HAG_vs_Untreated
Adipor1	4.68435e-22	0.27565	0.459	0.583	7.70997e-18	Up-re	CO@HAG_vs_Untreated
Gask1b	4.86009e-22	1.74024	0.251	0.137	7.99921e-18	Up-re	CO@HAG_vs_Untreated
Atp6ap1	4.86629e-22	0.403347	0.47	0.559	8.00943e-18	Up-re	CO@HAG_vs_Untreated
Tmem160	5.4075e-22	0.40047	0.479	0.574	8.90021e-18	Up-re	CO@HAG_vs_Untreated
Cct4	5.7173e-22	0.32572	0.574	0.68	9.41011e-18	Up-re	CO@HAG_vs_Untreated
Cd164	6.23622e-22	0.592838	0.782	0.779	1.02642e-17	Up-re	CO@HAG_vs_Untreated
Map2k2	6.38565e-22	0.454992	0.469	0.542	1.05101e-17	Up-re	CO@HAG_vs_Untreated
Cd4	6.54321e-22	1.20739	0.372	0.292	1.07695e-17	Up-re	CO@HAG_vs_Untreated
Dpt	6.58146e-22	2.37679	0.202	0.067	1.08324e-17	Up-re	CO@HAG_vs_Untreated
Hspd1	7.69038e-22	0.543969	0.458	0.489	1.26576e-17	Up-re	CO@HAG_vs_Untreated
Serbp1	7.76934e-22	0.478779	0.713	0.768	1.27876e-17	Up-re	CO@HAG_vs_Untreated
Ppp1r12a	8.5588e-22	0.277488	0.458	0.578	1.40869e-17	Up-re	CO@HAG_vs_Untreated
Lap3	8.75192e-22	0.739022	0.466	0.472	1.44048e-17	Up-re	CO@HAG_vs_Untreated
Sdf4	9.00223e-22	0.460085	0.451	0.511	1.48168e-17	Up-re	CO@HAG_vs_Untreated
Rab31	9.24724e-22	0.475724	0.345	0.41	1.522e-17	Up-re	CO@HAG_vs_Untreated
AABR07050545.1	1.09436e-21	0.272948	0.245	0.345	1.80121e-17	Up-re	CO@HAG_vs_Untreated
Scamp2	1.16722e-21	0.681791	0.56	0.588	1.92113e-17	Up-re	CO@HAG_vs_Untreated
Snx2	1.18188e-21	0.628831	0.719	0.757	1.94526e-17	Up-re	CO@HAG_vs_Untreated
Ndufs8	1.20926e-21	0.275165	0.337	0.45	1.99032e-17	Up-re	CO@HAG_vs_Untreated
Eif3j	1.22046e-21	0.549105	0.741	0.797	2.00875e-17	Up-re	CO@HAG_vs_Untreated
Rab1b	1.24035e-21	0.549219	0.347	0.395	2.04149e-17	Up-re	CO@HAG_vs_Untreated
Cuta	1.28167e-21	0.397617	0.479	0.571	2.1095e-17	Up-re	CO@HAG_vs_Untreated
Cdk2ap2	1.35962e-21	0.619251	0.462	0.518	2.23779e-17	Up-re	CO@HAG_vs_Untreated
Polr2f	1.37428e-21	0.419535	0.302	0.373	2.26193e-17	Up-re	CO@HAG_vs_Untreated
Dab2	1.43598e-21	0.873611	0.732	0.738	2.36348e-17	Up-re	CO@HAG_vs_Untreated
Ak3	1.48412e-21	1.0002	0.258	0.229	2.44271e-17	Up-re	CO@HAG_vs_Untreated
Cfdp1	1.51218e-21	0.929758	0.343	0.332	2.4889e-17	Up-re	CO@HAG_vs_Untreated
Cnbp	1.5175e-21	0.507456	0.635	0.682	2.49766e-17	Up-re	CO@HAG_vs_Untreated
Tpm4	1.53245e-21	0.693564	0.693	0.733	2.52225e-17	Up-re	CO@HAG_vs_Untreated
Smagp	1.62251e-21	0.429293	0.402	0.496	2.6705e-17	Up-re	CO@HAG_vs_Untreated
Serf2	1.86964e-21	0.524868	0.988	0.99	3.07724e-17	Up-re	CO@HAG_vs_Untreated
Dpp7	2.66487e-21	0.890464	0.618	0.597	4.38611e-17	Up-re	CO@HAG_vs_Untreated
Ap2m1	2.67926e-21	0.711135	0.802	0.803	4.4098e-17	Up-re	CO@HAG_vs_Untreated
Arhgap9	3.01236e-21	0.516755	0.345	0.414	4.95805e-17	Up-re	CO@HAG_vs_Untreated
Akr1b1	3.10187e-21	0.614149	0.388	0.432	5.10536e-17	Up-re	CO@HAG_vs_Untreated
Cct2	3.1399e-21	0.442892	0.431	0.48	5.16796e-17	Up-re	CO@HAG_vs_Untreated
Pigt	3.29099e-21	0.488723	0.253	0.318	5.41664e-17	Up-re	CO@HAG_vs_Untreated
Sugt1	3.51467e-21	0.370078	0.325	0.421	5.7848e-17	Up-re	CO@HAG_vs_Untreated
Ctla2a	3.52969e-21	1.33522	0.434	0.344	5.80951e-17	Up-re	CO@HAG_vs_Untreated
Atg3	3.96091e-21	0.359629	0.384	0.48	6.51926e-17	Up-re	CO@HAG_vs_Untreated
Suclg1	5.21201e-21	0.362337	0.458	0.538	8.57845e-17	Up-re	CO@HAG_vs_Untreated
Ptpn6	5.49435e-21	0.447525	0.483	0.588	9.04315e-17	Up-re	CO@HAG_vs_Untreated
Tppp3	6.43528e-21	1.27223	0.531	0.39	1.05918e-16	Up-re	CO@HAG_vs_Untreated
RT1-T24-3	6.54254e-21	1.1951	0.448	0.33	1.07684e-16	Up-re	CO@HAG_vs_Untreated
Ppm1g	6.99414e-21	0.298343	0.3	0.409	1.15117e-16	Up-re	CO@HAG_vs_Untreated
Banf1	7.08986e-21	0.597634	0.398	0.421	1.16692e-16	Up-re	CO@HAG_vs_Untreated
Cyb5a	7.58688e-21	0.64505	0.481	0.52	1.24872e-16	Up-re	CO@HAG_vs_Untreated
Fkbp3	8.36653e-21	0.784578	0.435	0.427	1.37705e-16	Up-re	CO@HAG_vs_Untreated
Aph1b	8.44139e-21	0.658987	0.626	0.653	1.38937e-16	Up-re	CO@HAG_vs_Untreated
Dennd5a	8.76652e-21	0.313037	0.404	0.521	1.44288e-16	Up-re	CO@HAG_vs_Untreated
Anapc11	8.7909e-21	0.466373	0.458	0.523	1.44689e-16	Up-re	CO@HAG_vs_Untreated
LOC100911664	8.96402e-21	0.552973	0.596	0.632	1.47539e-16	Up-re	CO@HAG_vs_Untreated
LOC100360087	9.37323e-21	0.655763	0.921	0.93	1.54274e-16	Up-re	CO@HAG_vs_Untreated
Washc3	9.45011e-21	0.610039	0.394	0.443	1.55539e-16	Up-re	CO@HAG_vs_Untreated
Myadm	9.53777e-21	1.2957	0.536	0.451	1.56982e-16	Up-re	CO@HAG_vs_Untreated
Snrpd1	1.00407e-20	0.340558	0.531	0.619	1.6526e-16	Up-re	CO@HAG_vs_Untreated
Ap2a2	1.20006e-20	0.68883	0.345	0.371	1.97518e-16	Up-re	CO@HAG_vs_Untreated
Hmgn1	1.23419e-20	0.907371	0.372	0.335	2.03135e-16	Up-re	CO@HAG_vs_Untreated
Col6a2	1.25039e-20	1.64365	0.282	0.166	2.05801e-16	Up-re	CO@HAG_vs_Untreated
Ppp1r10	1.32629e-20	0.965234	0.426	0.39	2.18294e-16	Up-re	CO@HAG_vs_Untreated
Scp2	1.56755e-20	0.579014	0.606	0.641	2.58003e-16	Up-re	CO@HAG_vs_Untreated
Ano6	1.99452e-20	0.559561	0.433	0.479	3.28278e-16	Up-re	CO@HAG_vs_Untreated
Alox5	2.01434e-20	1.76502	0.229	0.089	3.3154e-16	Up-re	CO@HAG_vs_Untreated
Tubb5	2.29076e-20	0.707449	0.591	0.547	3.77036e-16	Up-re	CO@HAG_vs_Untreated
Nckap1l	2.37621e-20	0.311209	0.479	0.578	3.911e-16	Up-re	CO@HAG_vs_Untreated
Amdhd2	2.73566e-20	0.498994	0.381	0.427	4.50263e-16	Up-re	CO@HAG_vs_Untreated
AABR07021402.1	3.00919e-20	0.49631	0.243	0.315	4.95283e-16	Up-re	CO@HAG_vs_Untreated
Rpl4	3.46963e-20	0.596438	0.903	0.877	5.71067e-16	Up-re	CO@HAG_vs_Untreated
Dynlt1	3.48755e-20	0.470941	0.57	0.643	5.74015e-16	Up-re	CO@HAG_vs_Untreated
Xrn2	3.86194e-20	0.562078	0.493	0.547	6.35636e-16	Up-re	CO@HAG_vs_Untreated
Ergic3	3.972e-20	0.701321	0.305	0.337	6.53751e-16	Up-re	CO@HAG_vs_Untreated
Cyc1	3.99233e-20	0.29297	0.32	0.409	6.57098e-16	Up-re	CO@HAG_vs_Untreated
Colec12	4.05234e-20	1.51145	0.29	0.193	6.66974e-16	Up-re	CO@HAG_vs_Untreated
Ywhae	4.4475e-20	0.503365	0.768	0.81	7.32014e-16	Up-re	CO@HAG_vs_Untreated
Nono	4.5021e-20	0.385422	0.364	0.448	7.41001e-16	Up-re	CO@HAG_vs_Untreated
Iah1	4.57238e-20	0.402826	0.51	0.605	7.52567e-16	Up-re	CO@HAG_vs_Untreated
Ahnak	4.76285e-20	0.754677	0.959	0.961	7.83918e-16	Up-re	CO@HAG_vs_Untreated
C1qb	5.01106e-20	0.913686	0.837	0.718	8.24771e-16	Up-re	CO@HAG_vs_Untreated
Rin3	6.81163e-20	0.762369	0.37	0.383	1.12113e-15	Up-re	CO@HAG_vs_Untreated
Ap1s2	7.65923e-20	0.946131	0.254	0.241	1.26063e-15	Up-re	CO@HAG_vs_Untreated
Sptan1	8.59059e-20	0.631378	0.295	0.326	1.41392e-15	Up-re	CO@HAG_vs_Untreated
Stx12	8.95972e-20	0.354524	0.36	0.432	1.47468e-15	Up-re	CO@HAG_vs_Untreated
Tlnrd1	9.15173e-20	1.17167	0.372	0.315	1.50628e-15	Up-re	CO@HAG_vs_Untreated
Dctn1	1.09856e-19	0.590985	0.252	0.304	1.80811e-15	Up-re	CO@HAG_vs_Untreated
RT1-S3	1.10591e-19	1.05233	0.447	0.412	1.82021e-15	Up-re	CO@HAG_vs_Untreated
Pfdn5	1.2178e-19	0.521502	0.691	0.74	2.00438e-15	Up-re	CO@HAG_vs_Untreated
Rnps1	1.24145e-19	0.425583	0.447	0.516	2.0433e-15	Up-re	CO@HAG_vs_Untreated
Wasf2	1.2483e-19	0.498729	0.499	0.554	2.05457e-15	Up-re	CO@HAG_vs_Untreated
Mrpl42	1.32011e-19	0.360732	0.309	0.395	2.17277e-15	Up-re	CO@HAG_vs_Untreated
Chmp6	1.36024e-19	0.446705	0.312	0.374	2.23881e-15	Up-re	CO@HAG_vs_Untreated
Slfn2	1.53268e-19	0.794113	0.865	0.872	2.52263e-15	Up-re	CO@HAG_vs_Untreated
Ifitm3	1.59629e-19	1.29439	0.4	0.239	2.62733e-15	Up-re	CO@HAG_vs_Untreated
Rassf2	1.61606e-19	0.654062	0.271	0.316	2.65987e-15	Up-re	CO@HAG_vs_Untreated
Klf3	1.64874e-19	0.792045	0.314	0.366	2.71366e-15	Up-re	CO@HAG_vs_Untreated
Ucp2	1.65461e-19	0.602303	0.901	0.921	2.72332e-15	Up-re	CO@HAG_vs_Untreated
Selenop	1.79357e-19	1.67682	0.3	0.154	2.95204e-15	Up-re	CO@HAG_vs_Untreated
Ppp6r1	1.85253e-19	0.629987	0.427	0.455	3.04907e-15	Up-re	CO@HAG_vs_Untreated
C2	1.88618e-19	0.346539	0.267	0.361	3.10447e-15	Up-re	CO@HAG_vs_Untreated
AABR07068316.1	1.93833e-19	1.8592	0.238	0.08	3.19029e-15	Up-re	CO@HAG_vs_Untreated
Kdelr1	1.99222e-19	0.363988	0.358	0.436	3.27899e-15	Up-re	CO@HAG_vs_Untreated
Plekha1	2.00792e-19	1.00473	0.283	0.246	3.30484e-15	Up-re	CO@HAG_vs_Untreated
Mrpl35	2.13428e-19	0.26308	0.249	0.347	3.51282e-15	Up-re	CO@HAG_vs_Untreated
Ptpro	2.19354e-19	0.729132	0.487	0.501	3.61034e-15	Up-re	CO@HAG_vs_Untreated
Ccs	2.30096e-19	0.294877	0.296	0.388	3.78715e-15	Up-re	CO@HAG_vs_Untreated
Leprot	2.38186e-19	0.349944	0.514	0.6	3.9203e-15	Up-re	CO@HAG_vs_Untreated
Mtch1	2.49854e-19	0.56145	0.545	0.571	4.11234e-15	Up-re	CO@HAG_vs_Untreated
Ptms	2.52191e-19	0.638061	0.762	0.754	4.15082e-15	Up-re	CO@HAG_vs_Untreated
Pabpn1	2.62743e-19	0.387823	0.603	0.687	4.32449e-15	Up-re	CO@HAG_vs_Untreated
Ap1s1	2.63008e-19	0.329506	0.28	0.364	4.32884e-15	Up-re	CO@HAG_vs_Untreated
Twf2	2.69307e-19	0.674859	0.413	0.434	4.43253e-15	Up-re	CO@HAG_vs_Untreated
Rbm42	2.70786e-19	0.394386	0.316	0.39	4.45686e-15	Up-re	CO@HAG_vs_Untreated
Tmco1	2.74873e-19	0.529725	0.456	0.528	4.52414e-15	Up-re	CO@HAG_vs_Untreated
Taok3	2.767e-19	0.416891	0.309	0.373	4.55421e-15	Up-re	CO@HAG_vs_Untreated
Mrpl17	2.86712e-19	0.530361	0.571	0.602	4.719e-15	Up-re	CO@HAG_vs_Untreated
Tprg1l	2.90963e-19	0.385671	0.474	0.54	4.78896e-15	Up-re	CO@HAG_vs_Untreated
Ndufa9	3.09329e-19	0.283868	0.343	0.422	5.09125e-15	Up-re	CO@HAG_vs_Untreated
Ralbp1	3.44015e-19	0.386181	0.48	0.564	5.66214e-15	Up-re	CO@HAG_vs_Untreated
Ptafr	3.79158e-19	0.394833	0.327	0.41	6.24056e-15	Up-re	CO@HAG_vs_Untreated
Lcp2	4.16623e-19	0.728089	0.412	0.434	6.8572e-15	Up-re	CO@HAG_vs_Untreated
Sri	4.28572e-19	0.297388	0.413	0.511	7.05386e-15	Up-re	CO@HAG_vs_Untreated
Uggt1	4.54021e-19	0.542031	0.34	0.374	7.47274e-15	Up-re	CO@HAG_vs_Untreated
Tmem134	4.68761e-19	0.460904	0.498	0.568	7.71535e-15	Up-re	CO@HAG_vs_Untreated
Sec62	4.98008e-19	0.388616	0.559	0.641	8.19671e-15	Up-re	CO@HAG_vs_Untreated
LOC100912564	5.58113e-19	0.377104	0.344	0.431	9.18598e-15	Up-re	CO@HAG_vs_Untreated
Grcc10	6.15001e-19	0.261602	0.414	0.516	1.01223e-14	Up-re	CO@HAG_vs_Untreated
Tacc1	6.56522e-19	0.761351	0.54	0.528	1.08057e-14	Up-re	CO@HAG_vs_Untreated
Eif3g	6.75708e-19	0.332035	0.385	0.47	1.11215e-14	Up-re	CO@HAG_vs_Untreated
Ddx24	6.76121e-19	0.643152	0.322	0.361	1.11283e-14	Up-re	CO@HAG_vs_Untreated
Guk1	7.19711e-19	0.48615	0.4	0.451	1.18457e-14	Up-re	CO@HAG_vs_Untreated
Coro1c	8.09412e-19	0.646564	0.477	0.487	1.33221e-14	Up-re	CO@HAG_vs_Untreated
LOC288913	8.68838e-19	0.422965	0.314	0.369	1.43002e-14	Up-re	CO@HAG_vs_Untreated
Hexa	9.32491e-19	0.881498	0.234	0.231	1.53479e-14	Up-re	CO@HAG_vs_Untreated
Erh	9.38034e-19	0.258508	0.638	0.726	1.54391e-14	Up-re	CO@HAG_vs_Untreated
Smarca4	9.55299e-19	0.399764	0.337	0.407	1.57233e-14	Up-re	CO@HAG_vs_Untreated
Ndufv1	9.92396e-19	0.422791	0.275	0.352	1.63338e-14	Up-re	CO@HAG_vs_Untreated
Raly	1.01557e-18	0.274731	0.528	0.629	1.67153e-14	Up-re	CO@HAG_vs_Untreated
Rps6ka3	1.09634e-18	0.652572	0.276	0.309	1.80447e-14	Up-re	CO@HAG_vs_Untreated
Zcrb1	1.12789e-18	0.279943	0.438	0.537	1.8564e-14	Up-re	CO@HAG_vs_Untreated
Zfr	1.21528e-18	0.54123	0.316	0.373	2.00024e-14	Up-re	CO@HAG_vs_Untreated
Sfxn3	1.26094e-18	0.519606	0.261	0.32	2.07538e-14	Up-re	CO@HAG_vs_Untreated
Nap1l4	1.30694e-18	0.512152	0.305	0.35	2.15109e-14	Up-re	CO@HAG_vs_Untreated
Smyd2	1.43912e-18	1.08169	0.208	0.185	2.36865e-14	Up-re	CO@HAG_vs_Untreated
Atp5me	1.5166e-18	0.383695	0.511	0.579	2.49617e-14	Up-re	CO@HAG_vs_Untreated
Jpt1	1.64642e-18	0.522358	0.822	0.862	2.70983e-14	Up-re	CO@HAG_vs_Untreated
Tax1bp3	1.65364e-18	0.335149	0.267	0.345	2.72173e-14	Up-re	CO@HAG_vs_Untreated
Asgr2	1.71476e-18	1.91447	0.323	0.186	2.82233e-14	Up-re	CO@HAG_vs_Untreated
Hacd2	1.77346e-18	0.567913	0.279	0.318	2.91893e-14	Up-re	CO@HAG_vs_Untreated
Mta2	1.93416e-18	0.299751	0.176	0.251	3.18343e-14	Up-re	CO@HAG_vs_Untreated
LOC108348175	2.00013e-18	0.272297	0.265	0.35	3.29201e-14	Up-re	CO@HAG_vs_Untreated
Asah1	2.11774e-18	0.42801	0.636	0.713	3.48558e-14	Up-re	CO@HAG_vs_Untreated
Hip1	2.18721e-18	0.829198	0.449	0.431	3.59993e-14	Up-re	CO@HAG_vs_Untreated
Jak1	2.19299e-18	0.357891	0.468	0.547	3.60944e-14	Up-re	CO@HAG_vs_Untreated
Sdha	2.33014e-18	0.363411	0.26	0.333	3.83518e-14	Up-re	CO@HAG_vs_Untreated
Mx1	2.35676e-18	1.50274	0.303	0.133	3.87899e-14	Up-re	CO@HAG_vs_Untreated
Tnfsf12	2.3849e-18	0.60545	0.31	0.366	3.92531e-14	Up-re	CO@HAG_vs_Untreated
Unc93b1	2.41602e-18	0.722364	0.686	0.677	3.97652e-14	Up-re	CO@HAG_vs_Untreated
Ccl4	2.46857e-18	1.62267	0.64	0.472	4.06303e-14	Up-re	CO@HAG_vs_Untreated
Aph1a	2.497e-18	0.320493	0.316	0.4	4.10981e-14	Up-re	CO@HAG_vs_Untreated
Bcap31	2.51303e-18	0.288993	0.438	0.528	4.1362e-14	Up-re	CO@HAG_vs_Untreated
Gna12	2.63639e-18	0.32393	0.403	0.492	4.33923e-14	Up-re	CO@HAG_vs_Untreated
Mknk2	2.70794e-18	0.706187	0.382	0.391	4.45699e-14	Up-re	CO@HAG_vs_Untreated
Sirt2	2.83269e-18	0.370179	0.318	0.391	4.66232e-14	Up-re	CO@HAG_vs_Untreated
Bst2	2.84565e-18	0.828032	0.593	0.554	4.68365e-14	Up-re	CO@HAG_vs_Untreated
Cert1	2.85618e-18	0.267804	0.393	0.474	4.70099e-14	Up-re	CO@HAG_vs_Untreated
Ndufa5	2.94429e-18	0.253811	0.531	0.636	4.84601e-14	Up-re	CO@HAG_vs_Untreated
Taf10	2.97483e-18	0.476323	0.569	0.607	4.89628e-14	Up-re	CO@HAG_vs_Untreated
Uqcc2	3.06053e-18	0.333895	0.247	0.333	5.03733e-14	Up-re	CO@HAG_vs_Untreated
Rab7b	3.09834e-18	1.19352	0.346	0.27	5.09955e-14	Up-re	CO@HAG_vs_Untreated
Slc9a1	3.15286e-18	0.481355	0.207	0.268	5.18929e-14	Up-re	CO@HAG_vs_Untreated
RT1-Db1	3.39314e-18	0.613283	0.997	0.985	5.58476e-14	Up-re	CO@HAG_vs_Untreated
Vps36	3.46367e-18	0.295575	0.428	0.532	5.70085e-14	Up-re	CO@HAG_vs_Untreated
Atp5mc2	3.55588e-18	0.482844	0.849	0.86	5.85263e-14	Up-re	CO@HAG_vs_Untreated
Prpf38a	3.61433e-18	0.250549	0.212	0.308	5.94883e-14	Up-re	CO@HAG_vs_Untreated
Rnf13	3.79727e-18	0.313996	0.317	0.4	6.24993e-14	Up-re	CO@HAG_vs_Untreated
Ppp1r9b	4.22525e-18	0.559364	0.341	0.364	6.95434e-14	Up-re	CO@HAG_vs_Untreated
Gas7	4.24778e-18	0.291219	0.313	0.4	6.99142e-14	Up-re	CO@HAG_vs_Untreated
Ywhaq	4.47411e-18	0.419505	0.611	0.679	7.36394e-14	Up-re	CO@HAG_vs_Untreated
Bin2	4.87211e-18	0.328658	0.373	0.462	8.01901e-14	Up-re	CO@HAG_vs_Untreated
Ranbp1	4.89039e-18	0.41407	0.475	0.544	8.04909e-14	Up-re	CO@HAG_vs_Untreated
Rwdd1	5.48701e-18	0.404174	0.351	0.403	9.03107e-14	Up-re	CO@HAG_vs_Untreated
Slc3a2	6.42258e-18	0.561753	0.652	0.685	1.05709e-13	Up-re	CO@HAG_vs_Untreated
Snap29	7.69258e-18	0.399635	0.266	0.33	1.26612e-13	Up-re	CO@HAG_vs_Untreated
Gadd45gip1	7.75351e-18	0.302493	0.343	0.429	1.27615e-13	Up-re	CO@HAG_vs_Untreated
Aamp	8.96699e-18	0.388414	0.407	0.479	1.47588e-13	Up-re	CO@HAG_vs_Untreated
Dusp22	9.22803e-18	0.298406	0.247	0.321	1.51884e-13	Up-re	CO@HAG_vs_Untreated
Srgap2	9.3267e-18	0.609463	0.393	0.431	1.53508e-13	Up-re	CO@HAG_vs_Untreated
Gpbp1	9.42325e-18	0.271933	0.503	0.6	1.55097e-13	Up-re	CO@HAG_vs_Untreated
Ccar1	9.43504e-18	0.349995	0.304	0.391	1.55291e-13	Up-re	CO@HAG_vs_Untreated
Tmem127	9.44934e-18	0.280063	0.233	0.313	1.55527e-13	Up-re	CO@HAG_vs_Untreated
Was	9.46182e-18	0.480386	0.433	0.48	1.55732e-13	Up-re	CO@HAG_vs_Untreated
Pofut2	1.11539e-17	0.292569	0.303	0.373	1.83582e-13	Up-re	CO@HAG_vs_Untreated
Cd163	1.12435e-17	1.23987	0.392	0.236	1.85056e-13	Up-re	CO@HAG_vs_Untreated
Dusp3	1.17146e-17	0.408805	0.322	0.386	1.92811e-13	Up-re	CO@HAG_vs_Untreated
Csgalnact2	1.17454e-17	0.895854	0.392	0.342	1.93317e-13	Up-re	CO@HAG_vs_Untreated
Ccnd1	1.18033e-17	1.75689	0.24	0.142	1.94271e-13	Up-re	CO@HAG_vs_Untreated
Atp1b1	1.3371e-17	1.91729	0.245	0.091	2.20074e-13	Up-re	CO@HAG_vs_Untreated
Fkbp11	1.36327e-17	0.430015	0.345	0.412	2.2438e-13	Up-re	CO@HAG_vs_Untreated
Eif3m	1.38672e-17	0.269697	0.584	0.691	2.28241e-13	Up-re	CO@HAG_vs_Untreated
Ptges3l1	1.38769e-17	0.41697	0.318	0.374	2.284e-13	Up-re	CO@HAG_vs_Untreated
Slc35a4	1.41899e-17	0.569904	0.19	0.239	2.33552e-13	Up-re	CO@HAG_vs_Untreated
Skp1	1.43837e-17	0.363419	0.429	0.497	2.36741e-13	Up-re	CO@HAG_vs_Untreated
Alox5ap	1.45672e-17	0.717265	0.733	0.655	2.39762e-13	Up-re	CO@HAG_vs_Untreated
Ivns1abp	1.47398e-17	0.747262	0.377	0.352	2.42602e-13	Up-re	CO@HAG_vs_Untreated
B4galt5	1.5115e-17	0.637912	0.487	0.482	2.48777e-13	Up-re	CO@HAG_vs_Untreated
Rac2	1.51222e-17	0.480723	0.39	0.46	2.48896e-13	Up-re	CO@HAG_vs_Untreated
Ppt1	1.5261e-17	0.533602	0.304	0.366	2.51181e-13	Up-re	CO@HAG_vs_Untreated
Csrp1	1.54461e-17	0.816783	0.432	0.409	2.54227e-13	Up-re	CO@HAG_vs_Untreated
Cdc42se2	1.54789e-17	0.569828	0.28	0.301	2.54767e-13	Up-re	CO@HAG_vs_Untreated
Gid8	1.57738e-17	0.443037	0.202	0.265	2.59621e-13	Up-re	CO@HAG_vs_Untreated
Myo9b	1.57997e-17	0.361709	0.298	0.371	2.60047e-13	Up-re	CO@HAG_vs_Untreated
Idh2	1.64143e-17	0.297922	0.369	0.455	2.70163e-13	Up-re	CO@HAG_vs_Untreated
Erbb3	1.66416e-17	0.773114	0.211	0.234	2.73904e-13	Up-re	CO@HAG_vs_Untreated
Stom	1.69232e-17	0.507587	0.339	0.383	2.78539e-13	Up-re	CO@HAG_vs_Untreated
Slfn13	1.70943e-17	0.760006	0.318	0.32	2.81354e-13	Up-re	CO@HAG_vs_Untreated
Arhgdia	1.7224e-17	0.533128	0.89	0.899	2.8349e-13	Up-re	CO@HAG_vs_Untreated
Jtb	1.80262e-17	0.28834	0.539	0.636	2.96694e-13	Up-re	CO@HAG_vs_Untreated
Rbbp4	1.82221e-17	0.329731	0.247	0.32	2.99917e-13	Up-re	CO@HAG_vs_Untreated
Thrap3	1.93507e-17	0.545481	0.308	0.35	3.18493e-13	Up-re	CO@HAG_vs_Untreated
Sdf2l1	1.95716e-17	0.723712	0.387	0.402	3.22129e-13	Up-re	CO@HAG_vs_Untreated
Ccdc124	1.98516e-17	0.453349	0.353	0.417	3.26737e-13	Up-re	CO@HAG_vs_Untreated
H2az2	1.98914e-17	0.50122	0.468	0.525	3.27393e-13	Up-re	CO@HAG_vs_Untreated
Fkbp4	2.02904e-17	0.617656	0.283	0.32	3.3396e-13	Up-re	CO@HAG_vs_Untreated
Tceal8	2.05098e-17	0.302841	0.297	0.379	3.3757e-13	Up-re	CO@HAG_vs_Untreated
Cd300c2	2.064e-17	0.440491	0.108	0.162	3.39714e-13	Up-re	CO@HAG_vs_Untreated
RT1-Ba	2.07516e-17	0.586727	0.985	0.971	3.41551e-13	Up-re	CO@HAG_vs_Untreated
Csnk2a1	2.17116e-17	0.434082	0.281	0.345	3.57351e-13	Up-re	CO@HAG_vs_Untreated
Lrrc8c	2.17823e-17	0.378952	0.418	0.492	3.58514e-13	Up-re	CO@HAG_vs_Untreated
Flii	2.21222e-17	0.357932	0.325	0.395	3.6411e-13	Up-re	CO@HAG_vs_Untreated
Ncoa4	2.21401e-17	0.699563	0.462	0.482	3.64404e-13	Up-re	CO@HAG_vs_Untreated
Tmem50a	2.2644e-17	0.299388	0.528	0.632	3.72698e-13	Up-re	CO@HAG_vs_Untreated
Pja2	2.48722e-17	0.340425	0.161	0.231	4.09371e-13	Up-re	CO@HAG_vs_Untreated
Acin1	2.49747e-17	0.347987	0.382	0.446	4.11059e-13	Up-re	CO@HAG_vs_Untreated
Kif1b	2.50165e-17	0.307245	0.487	0.581	4.11747e-13	Up-re	CO@HAG_vs_Untreated
Myg1	2.52867e-17	0.359997	0.165	0.232	4.16193e-13	Up-re	CO@HAG_vs_Untreated
Sp110	2.54708e-17	1.1498	0.274	0.215	4.19224e-13	Up-re	CO@HAG_vs_Untreated
Emc10	2.58716e-17	0.391508	0.393	0.458	4.25821e-13	Up-re	CO@HAG_vs_Untreated
Rragc	2.95775e-17	0.513388	0.423	0.472	4.86815e-13	Up-re	CO@HAG_vs_Untreated
Sub1	3.08168e-17	0.258952	0.73	0.834	5.07214e-13	Up-re	CO@HAG_vs_Untreated
Pfdn6	3.85759e-17	0.325196	0.376	0.455	6.34921e-13	Up-re	CO@HAG_vs_Untreated
Tie1	3.88121e-17	0.799148	0.279	0.277	6.38809e-13	Up-re	CO@HAG_vs_Untreated
Ddx41	4.3882e-17	0.320072	0.304	0.385	7.22254e-13	Up-re	CO@HAG_vs_Untreated
Ptpn11	4.39718e-17	0.268881	0.194	0.275	7.23732e-13	Up-re	CO@HAG_vs_Untreated
Rnf187	4.56133e-17	0.691982	0.184	0.207	7.50749e-13	Up-re	CO@HAG_vs_Untreated
Ubac2	4.57742e-17	0.499168	0.242	0.296	7.53398e-13	Up-re	CO@HAG_vs_Untreated
Mvp	4.59299e-17	0.412282	0.562	0.614	7.55961e-13	Up-re	CO@HAG_vs_Untreated
Anapc13	4.72128e-17	0.342728	0.409	0.494	7.77075e-13	Up-re	CO@HAG_vs_Untreated
Rab11b	4.78592e-17	0.414539	0.335	0.39	7.87715e-13	Up-re	CO@HAG_vs_Untreated
Gpx3	4.95571e-17	1.92173	0.235	0.091	8.1566e-13	Up-re	CO@HAG_vs_Untreated
Cct6a	4.97365e-17	0.386627	0.48	0.561	8.18614e-13	Up-re	CO@HAG_vs_Untreated
Carhsp1	5.02739e-17	0.314733	0.383	0.455	8.27459e-13	Up-re	CO@HAG_vs_Untreated
Nrp2	5.07294e-17	0.319138	0.474	0.574	8.34955e-13	Up-re	CO@HAG_vs_Untreated
Ptpa	5.08352e-17	0.549045	0.308	0.337	8.36696e-13	Up-re	CO@HAG_vs_Untreated
Vcp	5.18895e-17	0.380951	0.758	0.81	8.5405e-13	Up-re	CO@HAG_vs_Untreated
Ddrgk1	5.40381e-17	0.351063	0.475	0.545	8.89413e-13	Up-re	CO@HAG_vs_Untreated
Acsl5	5.4726e-17	0.378019	0.219	0.282	9.00735e-13	Up-re	CO@HAG_vs_Untreated
Atxn10	5.57567e-17	0.456284	0.139	0.188	9.17699e-13	Up-re	CO@HAG_vs_Untreated
Ensa	5.78912e-17	0.317268	0.276	0.352	9.52832e-13	Up-re	CO@HAG_vs_Untreated
Drap1	5.84333e-17	0.302028	0.575	0.663	9.61754e-13	Up-re	CO@HAG_vs_Untreated
Ripk1	6.24387e-17	0.46177	0.205	0.27	1.02768e-12	Up-re	CO@HAG_vs_Untreated
Washc1	6.24708e-17	0.321479	0.162	0.232	1.02821e-12	Up-re	CO@HAG_vs_Untreated
Tbca	6.42878e-17	0.2713	0.676	0.774	1.05811e-12	Up-re	CO@HAG_vs_Untreated
Khdrbs1	6.5136e-17	0.280573	0.405	0.485	1.07207e-12	Up-re	CO@HAG_vs_Untreated
Nucb1	7.0337e-17	0.44605	0.385	0.429	1.15768e-12	Up-re	CO@HAG_vs_Untreated
Odc1	7.11807e-17	1.01819	0.461	0.393	1.17156e-12	Up-re	CO@HAG_vs_Untreated
Tuba1a	7.58196e-17	0.715319	0.399	0.409	1.24791e-12	Up-re	CO@HAG_vs_Untreated
Ntan1	7.59172e-17	0.353591	0.473	0.55	1.24952e-12	Up-re	CO@HAG_vs_Untreated
Irf5	7.9816e-17	0.829614	0.341	0.325	1.31369e-12	Up-re	CO@HAG_vs_Untreated
Orai1	8.01214e-17	0.262063	0.368	0.468	1.31872e-12	Up-re	CO@HAG_vs_Untreated
Rabl6	8.02239e-17	0.253013	0.194	0.282	1.3204e-12	Up-re	CO@HAG_vs_Untreated
Igfbp5	8.13231e-17	2.50099	0.197	0.065	1.3385e-12	Up-re	CO@HAG_vs_Untreated
Srsf6	8.26272e-17	0.507704	0.372	0.414	1.35996e-12	Up-re	CO@HAG_vs_Untreated
LOC100362366	8.35576e-17	0.417695	0.242	0.303	1.37527e-12	Up-re	CO@HAG_vs_Untreated
Dbp	8.39872e-17	0.676753	0.246	0.258	1.38235e-12	Up-re	CO@HAG_vs_Untreated
Rps6ka1	8.90221e-17	0.270312	0.356	0.451	1.46521e-12	Up-re	CO@HAG_vs_Untreated
Cd37	8.98854e-17	0.639419	0.333	0.359	1.47942e-12	Up-re	CO@HAG_vs_Untreated
Lamtor1	9.29074e-17	0.366179	0.548	0.624	1.52916e-12	Up-re	CO@HAG_vs_Untreated
Ywhag	9.74543e-17	0.418986	0.356	0.403	1.604e-12	Up-re	CO@HAG_vs_Untreated
Nap1l1	9.85722e-17	0.444582	0.6	0.626	1.6224e-12	Up-re	CO@HAG_vs_Untreated
Glod4	1.04564e-16	0.545536	0.527	0.547	1.72102e-12	Up-re	CO@HAG_vs_Untreated
Hnrnpul1	1.04714e-16	0.35264	0.352	0.419	1.72349e-12	Up-re	CO@HAG_vs_Untreated
Spty2d1	1.05552e-16	0.614887	0.397	0.439	1.73728e-12	Up-re	CO@HAG_vs_Untreated
Anxa4	1.19403e-16	0.67292	0.713	0.715	1.96525e-12	Up-re	CO@HAG_vs_Untreated
Spi1	1.21157e-16	0.418993	0.675	0.74	1.99412e-12	Up-re	CO@HAG_vs_Untreated
Abhd12	1.22704e-16	0.351623	0.305	0.39	2.01959e-12	Up-re	CO@HAG_vs_Untreated
Abi1	1.26532e-16	0.302548	0.517	0.612	2.08259e-12	Up-re	CO@HAG_vs_Untreated
Ndufa13	1.29099e-16	0.440737	0.764	0.81	2.12483e-12	Up-re	CO@HAG_vs_Untreated
Commd1	1.33777e-16	0.254871	0.376	0.477	2.20184e-12	Up-re	CO@HAG_vs_Untreated
Ptpra	1.33899e-16	0.686056	0.265	0.284	2.20385e-12	Up-re	CO@HAG_vs_Untreated
Cyp2d3	1.34278e-16	0.909449	0.239	0.234	2.21007e-12	Up-re	CO@HAG_vs_Untreated
Mrps15	1.35355e-16	0.595521	0.403	0.41	2.2278e-12	Up-re	CO@HAG_vs_Untreated
Usp16	1.35545e-16	0.280744	0.334	0.419	2.23094e-12	Up-re	CO@HAG_vs_Untreated
Scaf11	1.36058e-16	0.450477	0.355	0.403	2.23938e-12	Up-re	CO@HAG_vs_Untreated
Ddx39a	1.42852e-16	0.310183	0.273	0.35	2.35121e-12	Up-re	CO@HAG_vs_Untreated
Tomm7	1.43258e-16	0.423965	0.616	0.665	2.35789e-12	Up-re	CO@HAG_vs_Untreated
Mrpl55	1.43814e-16	0.252526	0.156	0.234	2.36704e-12	Up-re	CO@HAG_vs_Untreated
Man1c1	1.52904e-16	0.461086	0.294	0.345	2.51665e-12	Up-re	CO@HAG_vs_Untreated
Plbd1	1.59487e-16	0.670865	0.366	0.383	2.625e-12	Up-re	CO@HAG_vs_Untreated
Prkcd	1.6411e-16	0.315855	0.299	0.373	2.70109e-12	Up-re	CO@HAG_vs_Untreated
Synj1	1.94568e-16	0.408309	0.316	0.376	3.2024e-12	Up-re	CO@HAG_vs_Untreated
Kbtbd2	2.00675e-16	0.374548	0.225	0.292	3.30291e-12	Up-re	CO@HAG_vs_Untreated
Psmg4	2.01726e-16	0.317287	0.27	0.342	3.32021e-12	Up-re	CO@HAG_vs_Untreated
Ctss	2.03451e-16	0.460644	0.334	0.398	3.34861e-12	Up-re	CO@HAG_vs_Untreated
Rbbp6	2.09407e-16	0.641294	0.428	0.439	3.44662e-12	Up-re	CO@HAG_vs_Untreated
Cyb5r3	2.1169e-16	0.373196	0.254	0.308	3.48421e-12	Up-re	CO@HAG_vs_Untreated
Ncor1	2.16017e-16	0.326588	0.432	0.513	3.55542e-12	Up-re	CO@HAG_vs_Untreated
Cers5	2.25643e-16	0.300949	0.255	0.332	3.71385e-12	Up-re	CO@HAG_vs_Untreated
Ndufaf8	2.26088e-16	0.727373	0.256	0.263	3.72119e-12	Up-re	CO@HAG_vs_Untreated
Dap	2.34957e-16	0.575796	0.473	0.482	3.86716e-12	Up-re	CO@HAG_vs_Untreated
Tpm3	2.3774e-16	0.493461	0.892	0.911	3.91296e-12	Up-re	CO@HAG_vs_Untreated
Tpp1	2.3952e-16	0.631913	0.602	0.59	3.94225e-12	Up-re	CO@HAG_vs_Untreated
Pi16	2.46431e-16	0.668823	0.345	0.385	4.05601e-12	Up-re	CO@HAG_vs_Untreated
Smc6	2.48523e-16	0.764785	0.574	0.532	4.09044e-12	Up-re	CO@HAG_vs_Untreated
Fh	2.49153e-16	0.901566	0.366	0.328	4.1008e-12	Up-re	CO@HAG_vs_Untreated
Lonp1	2.49898e-16	0.353699	0.189	0.26	4.11307e-12	Up-re	CO@HAG_vs_Untreated
Serp1	2.59021e-16	0.306082	0.673	0.75	4.26323e-12	Up-re	CO@HAG_vs_Untreated
Cdk2ap1	2.60205e-16	0.533338	0.24	0.284	4.28272e-12	Up-re	CO@HAG_vs_Untreated
Uimc1	2.67624e-16	0.396488	0.203	0.279	4.40482e-12	Up-re	CO@HAG_vs_Untreated
Ppp5c	2.68628e-16	0.64899	0.2	0.227	4.42135e-12	Up-re	CO@HAG_vs_Untreated
Mrps24	2.69292e-16	0.553534	0.345	0.381	4.43228e-12	Up-re	CO@HAG_vs_Untreated
Psmb7	2.80047e-16	0.383742	0.429	0.467	4.6093e-12	Up-re	CO@HAG_vs_Untreated
Txndc17	2.90072e-16	0.276658	0.65	0.738	4.77429e-12	Up-re	CO@HAG_vs_Untreated
Mmp2	2.98932e-16	1.57757	0.273	0.154	4.92012e-12	Up-re	CO@HAG_vs_Untreated
Cetn2	3.31782e-16	0.538811	0.28	0.33	5.4608e-12	Up-re	CO@HAG_vs_Untreated
Eif4g3	3.3309e-16	0.497755	0.464	0.501	5.48233e-12	Up-re	CO@HAG_vs_Untreated
Parp1	3.45771e-16	0.863699	0.492	0.422	5.69105e-12	Up-re	CO@HAG_vs_Untreated
Dld	3.63032e-16	0.503139	0.178	0.236	5.97514e-12	Up-re	CO@HAG_vs_Untreated
Rock2	3.74963e-16	0.643487	0.412	0.407	6.17151e-12	Up-re	CO@HAG_vs_Untreated
Naaa	3.79223e-16	1.18851	0.335	0.258	6.24163e-12	Up-re	CO@HAG_vs_Untreated
Mbd3	3.84074e-16	0.494356	0.291	0.333	6.32147e-12	Up-re	CO@HAG_vs_Untreated
Chrac1	3.84392e-16	0.384921	0.253	0.315	6.32671e-12	Up-re	CO@HAG_vs_Untreated
Ndufv3	3.88067e-16	0.381117	0.284	0.357	6.38719e-12	Up-re	CO@HAG_vs_Untreated
Snrnp27	3.94939e-16	0.294048	0.32	0.41	6.5003e-12	Up-re	CO@HAG_vs_Untreated
Iqgap1	3.95428e-16	0.492434	0.651	0.685	6.50835e-12	Up-re	CO@HAG_vs_Untreated
Tsc22d3	4.02199e-16	0.487135	0.357	0.429	6.61979e-12	Up-re	CO@HAG_vs_Untreated
Ost4	4.10873e-16	0.488716	0.774	0.785	6.76255e-12	Up-re	CO@HAG_vs_Untreated
Arid1a	4.17513e-16	0.590251	0.351	0.378	6.87185e-12	Up-re	CO@HAG_vs_Untreated
Man2b1	4.22026e-16	0.476266	0.475	0.506	6.94613e-12	Up-re	CO@HAG_vs_Untreated
Uqcrc2	4.35683e-16	0.254556	0.324	0.407	7.17091e-12	Up-re	CO@HAG_vs_Untreated
Gnb1	4.40272e-16	0.434984	0.466	0.515	7.24644e-12	Up-re	CO@HAG_vs_Untreated
Gns	4.4495e-16	0.517809	0.625	0.632	7.32343e-12	Up-re	CO@HAG_vs_Untreated
Cybc1	4.75668e-16	0.277287	0.216	0.301	7.82902e-12	Up-re	CO@HAG_vs_Untreated
Hnrnph1	4.87218e-16	0.395455	0.354	0.415	8.01912e-12	Up-re	CO@HAG_vs_Untreated
Paxx	4.95053e-16	0.499633	0.248	0.279	8.14808e-12	Up-re	CO@HAG_vs_Untreated
Pdia6	4.95628e-16	0.319481	0.598	0.694	8.15753e-12	Up-re	CO@HAG_vs_Untreated
Lrch4	4.98805e-16	0.348695	0.158	0.221	8.20983e-12	Up-re	CO@HAG_vs_Untreated
Ndufs3	5.03873e-16	0.31995	0.226	0.311	8.29324e-12	Up-re	CO@HAG_vs_Untreated
Tns3	5.08523e-16	0.49284	0.306	0.35	8.36978e-12	Up-re	CO@HAG_vs_Untreated
Dync1i2	5.17123e-16	0.384879	0.506	0.554	8.51133e-12	Up-re	CO@HAG_vs_Untreated
LOC100294508	5.19723e-16	0.302113	0.104	0.168	8.55412e-12	Up-re	CO@HAG_vs_Untreated
Edf1	5.22822e-16	0.301171	0.723	0.802	8.60513e-12	Up-re	CO@HAG_vs_Untreated
Ccrl2	5.24157e-16	0.756975	0.459	0.497	8.6271e-12	Up-re	CO@HAG_vs_Untreated
Bcl7c	5.39581e-16	0.457439	0.286	0.332	8.88096e-12	Up-re	CO@HAG_vs_Untreated
Gamt	5.68023e-16	0.948853	0.201	0.188	9.34908e-12	Up-re	CO@HAG_vs_Untreated
Marc2	5.7275e-16	0.280074	0.179	0.25	9.42689e-12	Up-re	CO@HAG_vs_Untreated
Zcchc17	5.83349e-16	0.395371	0.248	0.309	9.60134e-12	Up-re	CO@HAG_vs_Untreated
Lyar	5.92944e-16	0.296084	0.232	0.321	9.75927e-12	Up-re	CO@HAG_vs_Untreated
Fli1	5.95273e-16	0.361244	0.281	0.35	9.79759e-12	Up-re	CO@HAG_vs_Untreated
Hikeshi	6.02277e-16	0.279817	0.217	0.294	9.91287e-12	Up-re	CO@HAG_vs_Untreated
Glyr1	6.13129e-16	0.366266	0.267	0.33	1.00915e-11	Up-re	CO@HAG_vs_Untreated
Psmb5	6.21367e-16	0.283158	0.63	0.716	1.02271e-11	Up-re	CO@HAG_vs_Untreated
Exosc5	6.4159e-16	0.329082	0.148	0.21	1.05599e-11	Up-re	CO@HAG_vs_Untreated
Cct8	6.60585e-16	0.357544	0.437	0.501	1.08726e-11	Up-re	CO@HAG_vs_Untreated
Ate1	6.62344e-16	0.279243	0.191	0.263	1.09015e-11	Up-re	CO@HAG_vs_Untreated
Top2b	6.75636e-16	0.251636	0.307	0.395	1.11203e-11	Up-re	CO@HAG_vs_Untreated
Oat	6.76086e-16	0.343956	0.366	0.421	1.11277e-11	Up-re	CO@HAG_vs_Untreated
Mapk14	6.88167e-16	0.394741	0.271	0.337	1.13265e-11	Up-re	CO@HAG_vs_Untreated
Hras	6.96722e-16	0.44876	0.314	0.359	1.14673e-11	Up-re	CO@HAG_vs_Untreated
Mrpl58	7.15425e-16	0.368858	0.293	0.347	1.17752e-11	Up-re	CO@HAG_vs_Untreated
Hspa5	7.36667e-16	0.660958	0.904	0.938	1.21248e-11	Up-re	CO@HAG_vs_Untreated
Bptf	7.3693e-16	0.325331	0.253	0.328	1.21291e-11	Up-re	CO@HAG_vs_Untreated
Ppp1r12c	7.42983e-16	0.255389	0.242	0.328	1.22288e-11	Up-re	CO@HAG_vs_Untreated
Ccdc47	7.52238e-16	0.455354	0.212	0.267	1.23811e-11	Up-re	CO@HAG_vs_Untreated
Snrnp70	7.56411e-16	0.333233	0.507	0.571	1.24498e-11	Up-re	CO@HAG_vs_Untreated
Mvb12a	7.83023e-16	0.407021	0.244	0.308	1.28878e-11	Up-re	CO@HAG_vs_Untreated
Cr1l	7.97035e-16	0.299885	0.349	0.432	1.31184e-11	Up-re	CO@HAG_vs_Untreated
Septin11	8.85959e-16	0.622504	0.261	0.291	1.4582e-11	Up-re	CO@HAG_vs_Untreated
Dnpep	8.88572e-16	0.269141	0.215	0.301	1.4625e-11	Up-re	CO@HAG_vs_Untreated
Rasa1	8.88579e-16	0.780863	0.234	0.234	1.46251e-11	Up-re	CO@HAG_vs_Untreated
Dse	8.98087e-16	0.685012	0.289	0.296	1.47816e-11	Up-re	CO@HAG_vs_Untreated
Pfdn1	9.08154e-16	0.321871	0.504	0.564	1.49473e-11	Up-re	CO@HAG_vs_Untreated
Ech1	9.08723e-16	0.390164	0.308	0.371	1.49567e-11	Up-re	CO@HAG_vs_Untreated
Ypel3	9.33901e-16	0.415188	0.376	0.451	1.53711e-11	Up-re	CO@HAG_vs_Untreated
Cct3	9.88031e-16	0.253757	0.537	0.612	1.6262e-11	Up-re	CO@HAG_vs_Untreated
Cldnd1	1.03909e-15	0.4889	0.396	0.446	1.71024e-11	Up-re	CO@HAG_vs_Untreated
Ubap2l	1.05022e-15	0.476021	0.451	0.479	1.72856e-11	Up-re	CO@HAG_vs_Untreated
Brd9	1.08279e-15	0.554928	0.268	0.303	1.78216e-11	Up-re	CO@HAG_vs_Untreated
Sys1	1.10722e-15	0.547626	0.332	0.376	1.82238e-11	Up-re	CO@HAG_vs_Untreated
Atrx	1.1178e-15	0.547227	0.444	0.477	1.83979e-11	Up-re	CO@HAG_vs_Untreated
Mrpl14	1.15025e-15	0.381271	0.247	0.318	1.89319e-11	Up-re	CO@HAG_vs_Untreated
Ssr2	1.15902e-15	0.392112	0.486	0.549	1.90763e-11	Up-re	CO@HAG_vs_Untreated
Sirpa	1.17236e-15	0.548095	0.505	0.518	1.92959e-11	Up-re	CO@HAG_vs_Untreated
Arl4a	1.20619e-15	0.748154	0.51	0.503	1.98527e-11	Up-re	CO@HAG_vs_Untreated
Arhgdib	1.28406e-15	0.494906	0.867	0.891	2.11343e-11	Up-re	CO@HAG_vs_Untreated
Arl6ip1	1.31313e-15	0.489495	0.504	0.55	2.16128e-11	Up-re	CO@HAG_vs_Untreated
Tm6sf1	1.32241e-15	0.277863	0.347	0.432	2.17656e-11	Up-re	CO@HAG_vs_Untreated
Arid5b	1.32517e-15	0.615276	0.397	0.438	2.1811e-11	Up-re	CO@HAG_vs_Untreated
Ptov1	1.37429e-15	0.455104	0.303	0.35	2.26194e-11	Up-re	CO@HAG_vs_Untreated
Ap3d1	1.37947e-15	0.709648	0.312	0.308	2.27046e-11	Up-re	CO@HAG_vs_Untreated
Herpud1	1.40355e-15	0.979364	0.408	0.379	2.31011e-11	Up-re	CO@HAG_vs_Untreated
RGD735065	1.40591e-15	0.477033	0.166	0.219	2.31399e-11	Up-re	CO@HAG_vs_Untreated
Hsp90b1	1.42723e-15	0.738657	0.764	0.766	2.34907e-11	Up-re	CO@HAG_vs_Untreated
Ankrd11	1.42988e-15	0.375697	0.524	0.59	2.35343e-11	Up-re	CO@HAG_vs_Untreated
Htatip2	1.4357e-15	0.319563	0.18	0.243	2.36301e-11	Up-re	CO@HAG_vs_Untreated
Tspan13	1.47623e-15	0.252269	0.161	0.232	2.42972e-11	Up-re	CO@HAG_vs_Untreated
Eif4g1	1.49379e-15	0.393388	0.274	0.332	2.45863e-11	Up-re	CO@HAG_vs_Untreated
Lage3	1.49839e-15	0.309592	0.31	0.366	2.46621e-11	Up-re	CO@HAG_vs_Untreated
Ctdnep1	1.55107e-15	0.42447	0.371	0.427	2.5529e-11	Up-re	CO@HAG_vs_Untreated
Mrps25	1.62401e-15	0.444516	0.242	0.294	2.67295e-11	Up-re	CO@HAG_vs_Untreated
Slfn4	1.65799e-15	0.663163	0.639	0.713	2.72889e-11	Up-re	CO@HAG_vs_Untreated
Trpc4ap	1.6658e-15	0.331951	0.281	0.344	2.74174e-11	Up-re	CO@HAG_vs_Untreated
Ahcy	1.66874e-15	0.684444	0.283	0.285	2.74659e-11	Up-re	CO@HAG_vs_Untreated
Pik3cg	1.68433e-15	0.585684	0.207	0.241	2.77224e-11	Up-re	CO@HAG_vs_Untreated
Dera	1.73655e-15	0.438165	0.328	0.373	2.85818e-11	Up-re	CO@HAG_vs_Untreated
Eif4ebp3	1.7628e-15	0.274651	0.23	0.313	2.90138e-11	Up-re	CO@HAG_vs_Untreated
Stat6	1.78432e-15	0.334917	0.42	0.487	2.93681e-11	Up-re	CO@HAG_vs_Untreated
Psmb10	1.83114e-15	0.308884	0.488	0.579	3.01388e-11	Up-re	CO@HAG_vs_Untreated
Lmna	1.83761e-15	0.706181	0.971	0.969	3.02453e-11	Up-re	CO@HAG_vs_Untreated
Arhgap17	1.88601e-15	0.443715	0.343	0.386	3.10418e-11	Up-re	CO@HAG_vs_Untreated
Gpr108	1.88705e-15	0.365389	0.139	0.202	3.10589e-11	Up-re	CO@HAG_vs_Untreated
Igfbp7	1.88988e-15	2.45167	0.272	0.188	3.11055e-11	Up-re	CO@HAG_vs_Untreated
Ddx3x	2.02125e-15	0.268737	0.598	0.68	3.32677e-11	Up-re	CO@HAG_vs_Untreated
Lsm7	2.07973e-15	0.463018	0.262	0.32	3.42302e-11	Up-re	CO@HAG_vs_Untreated
Npm1	2.08809e-15	0.510132	0.893	0.906	3.43679e-11	Up-re	CO@HAG_vs_Untreated
Eif3b	2.09905e-15	0.474819	0.376	0.436	3.45482e-11	Up-re	CO@HAG_vs_Untreated
Blnk	2.18611e-15	0.523097	0.252	0.304	3.59812e-11	Up-re	CO@HAG_vs_Untreated
Rgl1	2.22107e-15	0.557872	0.258	0.294	3.65566e-11	Up-re	CO@HAG_vs_Untreated
Dusp1	2.23717e-15	0.593822	0.948	0.926	3.68216e-11	Up-re	CO@HAG_vs_Untreated
Sumf1	2.33399e-15	0.275194	0.196	0.292	3.84151e-11	Up-re	CO@HAG_vs_Untreated
Bgn	2.38018e-15	1.45899	0.257	0.149	3.91753e-11	Up-re	CO@HAG_vs_Untreated
Plbd2	2.40972e-15	0.398479	0.312	0.383	3.96616e-11	Up-re	CO@HAG_vs_Untreated
Dgcr2	2.43887e-15	0.294346	0.113	0.178	4.01414e-11	Up-re	CO@HAG_vs_Untreated
Anp32b	2.49846e-15	0.463769	0.657	0.663	4.11222e-11	Up-re	CO@HAG_vs_Untreated
Pcm1	2.53663e-15	0.58395	0.304	0.335	4.17503e-11	Up-re	CO@HAG_vs_Untreated
Ktn1	2.59555e-15	0.313425	0.248	0.325	4.27202e-11	Up-re	CO@HAG_vs_Untreated
Aimp2	2.61999e-15	0.333033	0.127	0.183	4.31224e-11	Up-re	CO@HAG_vs_Untreated
Wars1	2.67361e-15	0.273684	0.107	0.166	4.4005e-11	Up-re	CO@HAG_vs_Untreated
Prpf6	2.86021e-15	0.397151	0.16	0.227	4.70763e-11	Up-re	CO@HAG_vs_Untreated
Sgta	2.90149e-15	0.517321	0.275	0.308	4.77556e-11	Up-re	CO@HAG_vs_Untreated
Ybx3	3.09452e-15	0.434241	0.618	0.653	5.09326e-11	Up-re	CO@HAG_vs_Untreated
Eci1	3.24921e-15	0.333021	0.211	0.28	5.34788e-11	Up-re	CO@HAG_vs_Untreated
Ralgds	3.24936e-15	0.751553	0.498	0.497	5.34812e-11	Up-re	CO@HAG_vs_Untreated
Rara	3.29534e-15	0.369693	0.428	0.499	5.4238e-11	Up-re	CO@HAG_vs_Untreated
Cln8	3.33189e-15	0.592387	0.317	0.34	5.48397e-11	Up-re	CO@HAG_vs_Untreated
Nln	3.34383e-15	0.524465	0.253	0.291	5.50361e-11	Up-re	CO@HAG_vs_Untreated
Arf5	3.66039e-15	0.386106	0.829	0.875	6.02464e-11	Up-re	CO@HAG_vs_Untreated
Aplp2	3.93011e-15	0.430543	0.596	0.622	6.46856e-11	Up-re	CO@HAG_vs_Untreated
Aga	3.93145e-15	0.528944	0.297	0.326	6.47078e-11	Up-re	CO@HAG_vs_Untreated
Hmgb2	4.07351e-15	0.403405	0.495	0.557	6.7046e-11	Up-re	CO@HAG_vs_Untreated
Adnp	4.11851e-15	0.336162	0.2	0.262	6.77865e-11	Up-re	CO@HAG_vs_Untreated
Wdr83os	4.27547e-15	0.293397	0.508	0.569	7.03699e-11	Up-re	CO@HAG_vs_Untreated
Dmac1	4.37041e-15	0.40989	0.21	0.26	7.19326e-11	Up-re	CO@HAG_vs_Untreated
Bax	4.43841e-15	0.363488	0.599	0.682	7.30518e-11	Up-re	CO@HAG_vs_Untreated
Plec	4.60998e-15	0.325015	0.616	0.711	7.58756e-11	Up-re	CO@HAG_vs_Untreated
Ppp2r1b	4.68489e-15	0.300455	0.114	0.176	7.71086e-11	Up-re	CO@HAG_vs_Untreated
Sqstm1	4.73558e-15	0.558978	0.654	0.706	7.79429e-11	Up-re	CO@HAG_vs_Untreated
Prpf4b	4.8152e-15	0.324788	0.477	0.566	7.92534e-11	Up-re	CO@HAG_vs_Untreated
Dok2	4.91472e-15	0.719271	0.305	0.308	8.08914e-11	Up-re	CO@HAG_vs_Untreated
Myo5a	5.36365e-15	0.444188	0.37	0.419	8.82804e-11	Up-re	CO@HAG_vs_Untreated
Eif2b2	5.4466e-15	0.3975	0.126	0.174	8.96456e-11	Up-re	CO@HAG_vs_Untreated
Gipc1	5.49208e-15	0.396574	0.282	0.337	9.03941e-11	Up-re	CO@HAG_vs_Untreated
Arpc4	5.49282e-15	0.470673	0.842	0.851	9.04064e-11	Up-re	CO@HAG_vs_Untreated
Hipk1	5.81948e-15	0.459975	0.2	0.258	9.57828e-11	Up-re	CO@HAG_vs_Untreated
Rpia	5.84162e-15	0.272789	0.25	0.325	9.61472e-11	Up-re	CO@HAG_vs_Untreated
Ssu72	6.02616e-15	0.352271	0.267	0.333	9.91845e-11	Up-re	CO@HAG_vs_Untreated
Secisbp2	6.35906e-15	0.27199	0.198	0.267	1.04664e-10	Up-re	CO@HAG_vs_Untreated
Rps19bp1	6.51552e-15	0.479001	0.117	0.162	1.07239e-10	Up-re	CO@HAG_vs_Untreated
Mrpl3	6.98971e-15	0.378004	0.222	0.272	1.15044e-10	Up-re	CO@HAG_vs_Untreated
Ddb1	7.03299e-15	0.400668	0.214	0.26	1.15756e-10	Up-re	CO@HAG_vs_Untreated
Ncl	7.41479e-15	0.469825	0.874	0.884	1.2204e-10	Up-re	CO@HAG_vs_Untreated
Stx7	7.57169e-15	0.552883	0.377	0.386	1.24622e-10	Up-re	CO@HAG_vs_Untreated
Bri3	7.59925e-15	0.560325	0.892	0.885	1.25076e-10	Up-re	CO@HAG_vs_Untreated
Ubxn6	7.87333e-15	0.284433	0.261	0.332	1.29587e-10	Up-re	CO@HAG_vs_Untreated
B3gnt2	8.11447e-15	0.253682	0.298	0.391	1.33556e-10	Up-re	CO@HAG_vs_Untreated
Tagln2	8.17169e-15	0.679353	0.945	0.961	1.34498e-10	Up-re	CO@HAG_vs_Untreated
Sfpq	8.1884e-15	0.366661	0.417	0.477	1.34773e-10	Up-re	CO@HAG_vs_Untreated
Hnrnpa1	8.19981e-15	0.264424	0.679	0.766	1.34961e-10	Up-re	CO@HAG_vs_Untreated
Fgd3	8.2527e-15	0.27693	0.182	0.263	1.35831e-10	Up-re	CO@HAG_vs_Untreated
Pcf11	8.50433e-15	1.01601	0.383	0.313	1.39973e-10	Up-re	CO@HAG_vs_Untreated
Slc1a5	8.60889e-15	0.996799	0.237	0.217	1.41694e-10	Up-re	CO@HAG_vs_Untreated
Nlrp1a	8.89004e-15	0.287884	0.153	0.217	1.46321e-10	Up-re	CO@HAG_vs_Untreated
Stard3	9.56339e-15	0.424064	0.209	0.263	1.57404e-10	Up-re	CO@HAG_vs_Untreated
Esd	1.00775e-14	0.766521	0.229	0.234	1.65865e-10	Up-re	CO@HAG_vs_Untreated
Atp6v0a1	1.02125e-14	0.313596	0.413	0.479	1.68088e-10	Up-re	CO@HAG_vs_Untreated
Fmc1	1.02159e-14	0.379224	0.223	0.274	1.68144e-10	Up-re	CO@HAG_vs_Untreated
Vps35l	1.02988e-14	0.493982	0.128	0.171	1.69507e-10	Up-re	CO@HAG_vs_Untreated
Patl1	1.03279e-14	0.354645	0.216	0.282	1.69988e-10	Up-re	CO@HAG_vs_Untreated
Ube2r2	1.0452e-14	0.372478	0.354	0.4	1.72029e-10	Up-re	CO@HAG_vs_Untreated
Tnfsf13	1.07197e-14	0.62245	0.401	0.431	1.76436e-10	Up-re	CO@HAG_vs_Untreated
Gng2	1.0767e-14	0.439115	0.748	0.783	1.77215e-10	Up-re	CO@HAG_vs_Untreated
Atp5f1b	1.09618e-14	0.514286	0.865	0.87	1.8042e-10	Up-re	CO@HAG_vs_Untreated
Dnajc2	1.10031e-14	0.636669	0.251	0.277	1.81099e-10	Up-re	CO@HAG_vs_Untreated
Mxd4	1.10188e-14	0.399704	0.456	0.515	1.81359e-10	Up-re	CO@HAG_vs_Untreated
Eif1b	1.14654e-14	0.466387	0.45	0.504	1.88709e-10	Up-re	CO@HAG_vs_Untreated
Glrx3	1.14721e-14	0.296015	0.345	0.412	1.88819e-10	Up-re	CO@HAG_vs_Untreated
Ctcf	1.18332e-14	0.550068	0.227	0.255	1.94762e-10	Up-re	CO@HAG_vs_Untreated
Colgalt1	1.18409e-14	0.588148	0.274	0.304	1.94889e-10	Up-re	CO@HAG_vs_Untreated
Atad1	1.22338e-14	0.258748	0.126	0.188	2.01357e-10	Up-re	CO@HAG_vs_Untreated
Vdac3	1.24051e-14	0.353944	0.497	0.556	2.04176e-10	Up-re	CO@HAG_vs_Untreated
Avpi1	1.25865e-14	0.810514	0.421	0.431	2.07161e-10	Up-re	CO@HAG_vs_Untreated
RT1-T24-4	1.26124e-14	0.768267	0.273	0.277	2.07588e-10	Up-re	CO@HAG_vs_Untreated
AABR07042821.1	1.27129e-14	0.256193	0.49	0.568	2.09242e-10	Up-re	CO@HAG_vs_Untreated
Gbp2	1.28298e-14	1.14944	0.37	0.275	2.11165e-10	Up-re	CO@HAG_vs_Untreated
Syk	1.30779e-14	0.311826	0.304	0.359	2.15249e-10	Up-re	CO@HAG_vs_Untreated
Nsfl1c	1.31292e-14	0.258327	0.248	0.32	2.16094e-10	Up-re	CO@HAG_vs_Untreated
Adgre5	1.31359e-14	0.357969	0.266	0.338	2.16204e-10	Up-re	CO@HAG_vs_Untreated
Aldh16a1	1.33513e-14	0.616854	0.21	0.226	2.19748e-10	Up-re	CO@HAG_vs_Untreated
Ifi47	1.43528e-14	0.984781	0.284	0.255	2.36233e-10	Up-re	CO@HAG_vs_Untreated
Hnrnpu	1.48937e-14	0.446666	0.771	0.807	2.45135e-10	Up-re	CO@HAG_vs_Untreated
Diaph1	1.49545e-14	0.518193	0.651	0.687	2.46136e-10	Up-re	CO@HAG_vs_Untreated
AABR07035218.1	1.51124e-14	0.536818	0.255	0.291	2.48736e-10	Up-re	CO@HAG_vs_Untreated
Ms4a6a	1.51544e-14	0.589654	0.574	0.591	2.49426e-10	Up-re	CO@HAG_vs_Untreated
Srp14	1.5221e-14	0.384437	0.637	0.709	2.50523e-10	Up-re	CO@HAG_vs_Untreated
Tm9sf4	1.55151e-14	0.400987	0.161	0.212	2.55363e-10	Up-re	CO@HAG_vs_Untreated
Sltm	1.55556e-14	0.500768	0.314	0.361	2.5603e-10	Up-re	CO@HAG_vs_Untreated
Sdhc	1.57803e-14	0.350805	0.36	0.419	2.59728e-10	Up-re	CO@HAG_vs_Untreated
Uba1	1.66957e-14	0.583931	0.366	0.383	2.74795e-10	Up-re	CO@HAG_vs_Untreated
Myo1g	1.67004e-14	0.301626	0.317	0.391	2.74872e-10	Up-re	CO@HAG_vs_Untreated
Zbtb7a	1.67242e-14	0.326291	0.195	0.265	2.75263e-10	Up-re	CO@HAG_vs_Untreated
Atp1a1	1.70285e-14	0.337097	0.703	0.79	2.80272e-10	Up-re	CO@HAG_vs_Untreated
Arhgap18	1.85332e-14	0.423699	0.442	0.494	3.05038e-10	Up-re	CO@HAG_vs_Untreated
St13	1.883e-14	0.480415	0.295	0.337	3.09923e-10	Up-re	CO@HAG_vs_Untreated
LOC100360841	1.88732e-14	0.45478	0.753	0.798	3.10634e-10	Up-re	CO@HAG_vs_Untreated
Lpl	1.93563e-14	3.95805	0.187	0.075	3.18586e-10	Up-re	CO@HAG_vs_Untreated
Blvra	1.94228e-14	0.335305	0.255	0.32	3.19681e-10	Up-re	CO@HAG_vs_Untreated
Mgat2	1.95872e-14	0.257837	0.324	0.403	3.22386e-10	Up-re	CO@HAG_vs_Untreated
Psmc1	1.98049e-14	0.305228	0.383	0.458	3.25969e-10	Up-re	CO@HAG_vs_Untreated
Akt1	1.98095e-14	0.296007	0.356	0.436	3.26045e-10	Up-re	CO@HAG_vs_Untreated
Dock11	2.03248e-14	0.683318	0.343	0.332	3.34526e-10	Up-re	CO@HAG_vs_Untreated
Skap2	2.10679e-14	0.28303	0.528	0.614	3.46757e-10	Up-re	CO@HAG_vs_Untreated
Hnrnpk	2.13229e-14	0.252221	0.52	0.595	3.50954e-10	Up-re	CO@HAG_vs_Untreated
Fam89b	2.17613e-14	0.544287	0.259	0.291	3.5817e-10	Up-re	CO@HAG_vs_Untreated
Prkaca	2.19921e-14	0.854442	0.177	0.171	3.61968e-10	Up-re	CO@HAG_vs_Untreated
Gaa	2.23335e-14	0.608248	0.197	0.234	3.67588e-10	Up-re	CO@HAG_vs_Untreated
Eif2ak2	2.26721e-14	0.851736	0.189	0.193	3.7316e-10	Up-re	CO@HAG_vs_Untreated
Pqbp1	2.32097e-14	0.450191	0.157	0.195	3.82008e-10	Up-re	CO@HAG_vs_Untreated
Ptprj	2.32435e-14	0.42727	0.496	0.542	3.82564e-10	Up-re	CO@HAG_vs_Untreated
Rab5b	2.41772e-14	0.53881	0.312	0.332	3.97933e-10	Up-re	CO@HAG_vs_Untreated
Dek	2.55808e-14	0.252599	0.458	0.549	4.21034e-10	Up-re	CO@HAG_vs_Untreated
Tm2d2	2.61264e-14	0.282931	0.243	0.32	4.30014e-10	Up-re	CO@HAG_vs_Untreated
Ppp2r2d	2.67367e-14	0.334291	0.301	0.356	4.40059e-10	Up-re	CO@HAG_vs_Untreated
Slc27a1	2.70044e-14	0.599691	0.156	0.183	4.44466e-10	Up-re	CO@HAG_vs_Untreated
Chmp3	2.71304e-14	0.53413	0.297	0.323	4.46539e-10	Up-re	CO@HAG_vs_Untreated
Rbm26	2.74204e-14	0.300815	0.287	0.352	4.51313e-10	Up-re	CO@HAG_vs_Untreated
Znhit1	2.9926e-14	0.816982	0.211	0.202	4.92553e-10	Up-re	CO@HAG_vs_Untreated
Gnpda1	2.99486e-14	0.893549	0.196	0.186	4.92925e-10	Up-re	CO@HAG_vs_Untreated
Tbc1d14	3.01134e-14	0.739881	0.27	0.282	4.95637e-10	Up-re	CO@HAG_vs_Untreated
Ppfibp1	3.06433e-14	0.585626	0.19	0.221	5.04357e-10	Up-re	CO@HAG_vs_Untreated
Vps13c	3.12428e-14	0.487803	0.322	0.366	5.14226e-10	Up-re	CO@HAG_vs_Untreated
Cfl1	3.14787e-14	0.462758	0.994	0.99	5.18109e-10	Up-re	CO@HAG_vs_Untreated
Fam76a	3.16257e-14	0.352286	0.17	0.232	5.20528e-10	Up-re	CO@HAG_vs_Untreated
Nipsnap2	3.20119e-14	0.27723	0.156	0.221	5.26884e-10	Up-re	CO@HAG_vs_Untreated
Atf3	3.20975e-14	0.891823	0.665	0.552	5.28293e-10	Up-re	CO@HAG_vs_Untreated
Utp11	3.21755e-14	0.255771	0.201	0.275	5.29577e-10	Up-re	CO@HAG_vs_Untreated
Smap2	3.22029e-14	0.269649	0.606	0.691	5.30027e-10	Up-re	CO@HAG_vs_Untreated
Tbc1d9b	3.29591e-14	0.460834	0.177	0.212	5.42474e-10	Up-re	CO@HAG_vs_Untreated
Lima1	3.33623e-14	1.06601	0.22	0.188	5.49111e-10	Up-re	CO@HAG_vs_Untreated
Mrps26	3.35763e-14	0.398501	0.197	0.251	5.52633e-10	Up-re	CO@HAG_vs_Untreated
Grk6	3.36337e-14	0.724358	0.289	0.285	5.53578e-10	Up-re	CO@HAG_vs_Untreated
Ubn1	3.54375e-14	0.397591	0.393	0.46	5.83266e-10	Up-re	CO@HAG_vs_Untreated
Rps27l	3.6777e-14	0.435931	0.841	0.88	6.05312e-10	Up-re	CO@HAG_vs_Untreated
Stk17b	3.75003e-14	0.362296	0.407	0.485	6.17218e-10	Up-re	CO@HAG_vs_Untreated
Clec4a2	3.79886e-14	0.394811	0.411	0.485	6.25254e-10	Up-re	CO@HAG_vs_Untreated
Napa	3.83694e-14	0.387291	0.239	0.294	6.31522e-10	Up-re	CO@HAG_vs_Untreated
Tmem109	3.84049e-14	0.875689	0.2	0.191	6.32106e-10	Up-re	CO@HAG_vs_Untreated
Ppp2r1a	3.95892e-14	0.284009	0.218	0.279	6.51598e-10	Up-re	CO@HAG_vs_Untreated
Anp32e	3.98459e-14	0.327887	0.345	0.412	6.55823e-10	Up-re	CO@HAG_vs_Untreated
Cltb	3.99347e-14	0.291933	0.404	0.479	6.57285e-10	Up-re	CO@HAG_vs_Untreated
Mnda	4.1391e-14	0.740061	0.612	0.597	6.81255e-10	Up-re	CO@HAG_vs_Untreated
Tex264	4.23749e-14	0.28125	0.266	0.337	6.97448e-10	Up-re	CO@HAG_vs_Untreated
Nme3	4.27122e-14	0.562671	0.17	0.203	7.03001e-10	Up-re	CO@HAG_vs_Untreated
Cd55	4.44053e-14	1.32855	0.23	0.279	7.30867e-10	Up-re	CO@HAG_vs_Untreated
Lrrfip2	4.52454e-14	0.392627	0.204	0.263	7.44693e-10	Up-re	CO@HAG_vs_Untreated
Bid	4.59068e-14	0.491427	0.139	0.174	7.5558e-10	Up-re	CO@HAG_vs_Untreated
Rab13	4.68497e-14	0.563344	0.501	0.504	7.711e-10	Up-re	CO@HAG_vs_Untreated
Ccl12	4.85899e-14	1.33397	0.369	0.313	7.99741e-10	Up-re	CO@HAG_vs_Untreated
Eif4a1	4.90005e-14	0.413064	0.954	0.966	8.06499e-10	Up-re	CO@HAG_vs_Untreated
Topors	4.90781e-14	0.426628	0.211	0.253	8.07776e-10	Up-re	CO@HAG_vs_Untreated
Ncbp2	4.98649e-14	0.857622	0.276	0.268	8.20727e-10	Up-re	CO@HAG_vs_Untreated
Nup50	5.20083e-14	0.405476	0.231	0.285	8.56005e-10	Up-re	CO@HAG_vs_Untreated
Siah2	5.24273e-14	0.763903	0.29	0.28	8.62901e-10	Up-re	CO@HAG_vs_Untreated
Aftph	5.25306e-14	0.639878	0.142	0.162	8.64601e-10	Up-re	CO@HAG_vs_Untreated
Rcsd1	5.32662e-14	0.668989	0.213	0.217	8.76708e-10	Up-re	CO@HAG_vs_Untreated
LOC687679	5.35131e-14	0.312262	0.22	0.279	8.80772e-10	Up-re	CO@HAG_vs_Untreated
Casp1	5.41189e-14	0.442821	0.211	0.267	8.90743e-10	Up-re	CO@HAG_vs_Untreated
Cttnbp2nl	5.44058e-14	0.605448	0.297	0.321	8.95465e-10	Up-re	CO@HAG_vs_Untreated
Ubtf	5.50231e-14	0.65396	0.284	0.296	9.05626e-10	Up-re	CO@HAG_vs_Untreated
Fip1l1	5.59026e-14	0.320753	0.207	0.268	9.20101e-10	Up-re	CO@HAG_vs_Untreated
Samd9	5.64556e-14	1.19157	0.276	0.215	9.29203e-10	Up-re	CO@HAG_vs_Untreated
Mrpl12	5.72162e-14	0.272478	0.219	0.294	9.41721e-10	Up-re	CO@HAG_vs_Untreated
AABR07065438.1	5.75511e-14	0.365978	0.509	0.578	9.47234e-10	Up-re	CO@HAG_vs_Untreated
Trim8	5.84708e-14	0.663163	0.376	0.388	9.62371e-10	Up-re	CO@HAG_vs_Untreated
Ptges3	5.87817e-14	0.35991	0.724	0.778	9.67488e-10	Up-re	CO@HAG_vs_Untreated
Metap2	6.03654e-14	0.301025	0.38	0.448	9.93554e-10	Up-re	CO@HAG_vs_Untreated
Rad21	6.21908e-14	0.435046	0.254	0.297	1.0236e-09	Up-re	CO@HAG_vs_Untreated
Ppdpf	6.40726e-14	0.587189	0.196	0.214	1.05457e-09	Up-re	CO@HAG_vs_Untreated
Cacybp	6.48409e-14	0.349242	0.325	0.395	1.06722e-09	Up-re	CO@HAG_vs_Untreated
Map7d1	6.51666e-14	0.537713	0.553	0.576	1.07258e-09	Up-re	CO@HAG_vs_Untreated
Zfat	6.99242e-14	1.33814	0.16	0.108	1.15088e-09	Up-re	CO@HAG_vs_Untreated
Hadh	7.07243e-14	0.316749	0.17	0.229	1.16405e-09	Up-re	CO@HAG_vs_Untreated
Wipf1	7.14758e-14	0.521226	0.296	0.325	1.17642e-09	Up-re	CO@HAG_vs_Untreated
Hbs1l	7.33253e-14	0.381095	0.122	0.168	1.20686e-09	Up-re	CO@HAG_vs_Untreated
Aup1	7.35548e-14	0.383085	0.275	0.345	1.21064e-09	Up-re	CO@HAG_vs_Untreated
Ints6	7.58551e-14	0.932125	0.244	0.207	1.2485e-09	Up-re	CO@HAG_vs_Untreated
Prkcsh	7.66529e-14	0.324929	0.29	0.347	1.26163e-09	Up-re	CO@HAG_vs_Untreated
Mrpl34	7.66661e-14	0.289027	0.238	0.315	1.26185e-09	Up-re	CO@HAG_vs_Untreated
Ccdc90b	7.76152e-14	0.420362	0.241	0.287	1.27747e-09	Up-re	CO@HAG_vs_Untreated
Pigp	7.76559e-14	0.796756	0.253	0.234	1.27814e-09	Up-re	CO@HAG_vs_Untreated
Arl6ip4	7.76628e-14	0.297939	0.191	0.251	1.27825e-09	Up-re	CO@HAG_vs_Untreated
Pgrmc2	7.84094e-14	0.41552	0.178	0.227	1.29054e-09	Up-re	CO@HAG_vs_Untreated
S100a13	8.22136e-14	0.533899	0.346	0.374	1.35315e-09	Up-re	CO@HAG_vs_Untreated
Ptbp1	8.2318e-14	0.40112	0.452	0.499	1.35487e-09	Up-re	CO@HAG_vs_Untreated
Smc3	8.308e-14	0.299766	0.255	0.315	1.36741e-09	Up-re	CO@HAG_vs_Untreated
Ccni	8.33496e-14	0.288463	0.294	0.368	1.37185e-09	Up-re	CO@HAG_vs_Untreated
Arhgap26	8.59103e-14	0.695542	0.165	0.176	1.414e-09	Up-re	CO@HAG_vs_Untreated
Adgre1	8.74187e-14	0.949556	0.466	0.395	1.43882e-09	Up-re	CO@HAG_vs_Untreated
Hexim1	8.89127e-14	0.542353	0.441	0.45	1.46341e-09	Up-re	CO@HAG_vs_Untreated
Zfp622	9.06296e-14	0.259274	0.105	0.173	1.49167e-09	Up-re	CO@HAG_vs_Untreated
Ist1	9.75002e-14	0.292778	0.244	0.321	1.60476e-09	Up-re	CO@HAG_vs_Untreated
Csf1r	9.96807e-14	0.504998	0.908	0.909	1.64065e-09	Up-re	CO@HAG_vs_Untreated
Epsti1	1.00224e-13	0.731597	0.403	0.373	1.64958e-09	Up-re	CO@HAG_vs_Untreated
Hspbp1	1.00234e-13	0.707474	0.203	0.217	1.64975e-09	Up-re	CO@HAG_vs_Untreated
Atp5mc3	1.04143e-13	0.364302	0.641	0.682	1.71409e-09	Up-re	CO@HAG_vs_Untreated
Evi2a	1.06566e-13	0.719243	0.262	0.262	1.75396e-09	Up-re	CO@HAG_vs_Untreated
Reep3	1.09188e-13	0.515301	0.293	0.311	1.79713e-09	Up-re	CO@HAG_vs_Untreated
Pla2g15	1.10898e-13	1.01765	0.216	0.188	1.82527e-09	Up-re	CO@HAG_vs_Untreated
Ap3b1	1.1137e-13	0.380086	0.306	0.359	1.83303e-09	Up-re	CO@HAG_vs_Untreated
Gtf2f1	1.12497e-13	0.334612	0.309	0.378	1.85158e-09	Up-re	CO@HAG_vs_Untreated
Plxnd1	1.15267e-13	0.976284	0.234	0.191	1.89718e-09	Up-re	CO@HAG_vs_Untreated
Nolc1	1.16291e-13	0.620752	0.301	0.303	1.91404e-09	Up-re	CO@HAG_vs_Untreated
Ndufb2	1.1983e-13	0.27696	0.628	0.696	1.97229e-09	Up-re	CO@HAG_vs_Untreated
Ngly1	1.23093e-13	0.410184	0.199	0.248	2.02599e-09	Up-re	CO@HAG_vs_Untreated
Tank	1.23365e-13	0.439143	0.249	0.289	2.03046e-09	Up-re	CO@HAG_vs_Untreated
Uqcr11	1.2424e-13	0.251748	0.715	0.8	2.04487e-09	Up-re	CO@HAG_vs_Untreated
Dgkz	1.27939e-13	0.783033	0.233	0.215	2.10574e-09	Up-re	CO@HAG_vs_Untreated
Nenf	1.27957e-13	0.677922	0.267	0.265	2.10605e-09	Up-re	CO@HAG_vs_Untreated
Ncor2	1.31629e-13	0.849719	0.281	0.262	2.16648e-09	Up-re	CO@HAG_vs_Untreated
Dhx29	1.36157e-13	0.366731	0.175	0.231	2.24101e-09	Up-re	CO@HAG_vs_Untreated
C1qbp	1.4259e-13	0.311307	0.321	0.379	2.34688e-09	Up-re	CO@HAG_vs_Untreated
Ash1l	1.4407e-13	0.342164	0.354	0.427	2.37124e-09	Up-re	CO@HAG_vs_Untreated
Ctsa	1.45463e-13	0.679718	0.918	0.899	2.39418e-09	Up-re	CO@HAG_vs_Untreated
Cpq	1.46188e-13	1.08554	0.202	0.156	2.40612e-09	Up-re	CO@HAG_vs_Untreated
Ccr5	1.50112e-13	0.327589	0.448	0.544	2.4707e-09	Up-re	CO@HAG_vs_Untreated
Atp13a1	1.5104e-13	0.651316	0.148	0.168	2.48597e-09	Up-re	CO@HAG_vs_Untreated
Pbxip1	1.51896e-13	0.722789	0.186	0.197	2.50005e-09	Up-re	CO@HAG_vs_Untreated
Runx1	1.53004e-13	0.652215	0.363	0.362	2.5183e-09	Up-re	CO@HAG_vs_Untreated
Prkx	1.53232e-13	0.594744	0.22	0.251	2.52204e-09	Up-re	CO@HAG_vs_Untreated
R3hdm4	1.57125e-13	0.507756	0.255	0.285	2.58612e-09	Up-re	CO@HAG_vs_Untreated
Uxs1	1.58699e-13	0.50098	0.242	0.282	2.61203e-09	Up-re	CO@HAG_vs_Untreated
Trappc13	1.60026e-13	0.440475	0.206	0.256	2.63386e-09	Up-re	CO@HAG_vs_Untreated
Aimp1	1.61116e-13	0.508704	0.35	0.39	2.65182e-09	Up-re	CO@HAG_vs_Untreated
Plekhf2	1.66425e-13	0.467646	0.122	0.157	2.73919e-09	Up-re	CO@HAG_vs_Untreated
Pkn1	1.68358e-13	0.279146	0.263	0.33	2.771e-09	Up-re	CO@HAG_vs_Untreated
Sfr1	1.68745e-13	0.419432	0.518	0.538	2.77738e-09	Up-re	CO@HAG_vs_Untreated
Antkmt	1.72627e-13	0.345005	0.183	0.239	2.84127e-09	Up-re	CO@HAG_vs_Untreated
Htatsf1	1.79858e-13	0.594862	0.191	0.214	2.96028e-09	Up-re	CO@HAG_vs_Untreated
Rps6ka4	1.80406e-13	0.338549	0.201	0.25	2.96931e-09	Up-re	CO@HAG_vs_Untreated
Zyx	1.84286e-13	0.46765	0.546	0.576	3.03316e-09	Up-re	CO@HAG_vs_Untreated
Eci3	1.87467e-13	0.479653	0.183	0.219	3.08553e-09	Up-re	CO@HAG_vs_Untreated
Bles03	1.88736e-13	0.354196	0.131	0.174	3.1064e-09	Up-re	CO@HAG_vs_Untreated
Gba	2.00272e-13	0.384238	0.27	0.309	3.29628e-09	Up-re	CO@HAG_vs_Untreated
Tap1	2.0379e-13	0.370388	0.206	0.262	3.35418e-09	Up-re	CO@HAG_vs_Untreated
Mak16	2.05716e-13	0.399842	0.118	0.176	3.38587e-09	Up-re	CO@HAG_vs_Untreated
Nfam1	2.06983e-13	0.259464	0.381	0.443	3.40673e-09	Up-re	CO@HAG_vs_Untreated
Trex1	2.10813e-13	0.778374	0.311	0.304	3.46977e-09	Up-re	CO@HAG_vs_Untreated
Ddx54	2.11764e-13	0.307695	0.195	0.244	3.48542e-09	Up-re	CO@HAG_vs_Untreated
Scyl1	2.14635e-13	0.363936	0.192	0.251	3.53268e-09	Up-re	CO@HAG_vs_Untreated
Xpo1	2.1551e-13	0.677664	0.238	0.258	3.54707e-09	Up-re	CO@HAG_vs_Untreated
Ipo5	2.18181e-13	0.795383	0.197	0.193	3.59105e-09	Up-re	CO@HAG_vs_Untreated
Git2	2.2655e-13	0.322907	0.208	0.268	3.72879e-09	Up-re	CO@HAG_vs_Untreated
Dlgap4	2.27619e-13	0.60569	0.253	0.267	3.74639e-09	Up-re	CO@HAG_vs_Untreated
Txn2	2.31227e-13	0.299752	0.309	0.364	3.80576e-09	Up-re	CO@HAG_vs_Untreated
LOC103689961	2.34893e-13	0.362338	0.593	0.655	3.8661e-09	Up-re	CO@HAG_vs_Untreated
Cyhr1	2.40988e-13	0.257366	0.104	0.157	3.96642e-09	Up-re	CO@HAG_vs_Untreated
Hyou1	2.58534e-13	0.314036	0.141	0.193	4.25521e-09	Up-re	CO@HAG_vs_Untreated
Ubl4a	2.62252e-13	0.886185	0.235	0.205	4.3164e-09	Up-re	CO@HAG_vs_Untreated
Dusp5	2.65018e-13	0.668082	0.235	0.25	4.36193e-09	Up-re	CO@HAG_vs_Untreated
Lamtor2	2.69333e-13	0.255601	0.651	0.744	4.43296e-09	Up-re	CO@HAG_vs_Untreated
AABR07018038.1	2.75727e-13	0.330438	0.284	0.344	4.53819e-09	Up-re	CO@HAG_vs_Untreated
Srrm1	2.7825e-13	0.392175	0.507	0.557	4.57971e-09	Up-re	CO@HAG_vs_Untreated
Heatr5a	2.83583e-13	0.328643	0.181	0.236	4.66749e-09	Up-re	CO@HAG_vs_Untreated
Serping1	2.96133e-13	1.3929	0.153	0.123	4.87405e-09	Up-re	CO@HAG_vs_Untreated
Ctdsp1	2.99027e-13	0.586785	0.247	0.267	4.92168e-09	Up-re	CO@HAG_vs_Untreated
Gchfr	3.07006e-13	0.504055	0.207	0.263	5.05301e-09	Up-re	CO@HAG_vs_Untreated
Ttc3	3.17039e-13	0.983857	0.197	0.169	5.21814e-09	Up-re	CO@HAG_vs_Untreated
Abcf1	3.21464e-13	0.31825	0.426	0.479	5.29097e-09	Up-re	CO@HAG_vs_Untreated
Glud1	3.21781e-13	0.317277	0.576	0.615	5.2962e-09	Up-re	CO@HAG_vs_Untreated
Vac14	3.29783e-13	0.469864	0.202	0.239	5.4279e-09	Up-re	CO@HAG_vs_Untreated
Ptpmt1	3.31111e-13	0.419015	0.214	0.267	5.44976e-09	Up-re	CO@HAG_vs_Untreated
Emc8	3.31367e-13	0.258368	0.139	0.203	5.45397e-09	Up-re	CO@HAG_vs_Untreated
Impdh2	3.38514e-13	0.447218	0.467	0.503	5.57161e-09	Up-re	CO@HAG_vs_Untreated
Bcl3	3.55856e-13	0.250915	0.204	0.272	5.85703e-09	Up-re	CO@HAG_vs_Untreated
Parp9	3.62233e-13	0.699264	0.204	0.217	5.96199e-09	Up-re	CO@HAG_vs_Untreated
Fyb1	3.72955e-13	0.326668	0.613	0.674	6.13847e-09	Up-re	CO@HAG_vs_Untreated
Rexo2	3.80264e-13	0.491806	0.694	0.692	6.25876e-09	Up-re	CO@HAG_vs_Untreated
Nsf	3.91043e-13	0.251306	0.183	0.248	6.43618e-09	Up-re	CO@HAG_vs_Untreated
Arfgap3	3.91356e-13	0.447515	0.136	0.176	6.44134e-09	Up-re	CO@HAG_vs_Untreated
Rhog	4.06426e-13	0.312275	0.458	0.53	6.68936e-09	Up-re	CO@HAG_vs_Untreated
Eef2k	4.10333e-13	0.7436	0.281	0.263	6.75368e-09	Up-re	CO@HAG_vs_Untreated
Tgfb1	4.14573e-13	0.321529	0.691	0.74	6.82345e-09	Up-re	CO@HAG_vs_Untreated
H3f3a	4.28501e-13	0.362206	1	0.998	7.0527e-09	Up-re	CO@HAG_vs_Untreated
Churc1	4.37966e-13	0.262171	0.373	0.453	7.20848e-09	Up-re	CO@HAG_vs_Untreated
Ddx5	4.40996e-13	0.445627	0.986	0.988	7.25835e-09	Up-re	CO@HAG_vs_Untreated
Aebp1	4.57633e-13	1.71372	0.207	0.097	7.53218e-09	Up-re	CO@HAG_vs_Untreated
Hsp90aa1	4.7907e-13	0.486962	0.563	0.615	7.88501e-09	Up-re	CO@HAG_vs_Untreated
Zc3h15	5.028e-13	0.299375	0.435	0.497	8.27558e-09	Up-re	CO@HAG_vs_Untreated
Eprs	5.05323e-13	0.281701	0.497	0.54	8.31711e-09	Up-re	CO@HAG_vs_Untreated
Dstn	5.12357e-13	0.474009	0.911	0.926	8.43289e-09	Up-re	CO@HAG_vs_Untreated
Rela	5.19382e-13	0.345612	0.355	0.421	8.54851e-09	Up-re	CO@HAG_vs_Untreated
Rnpepl1	5.19475e-13	0.5297	0.242	0.27	8.55004e-09	Up-re	CO@HAG_vs_Untreated
Cyth4	5.24995e-13	0.290649	0.211	0.27	8.64089e-09	Up-re	CO@HAG_vs_Untreated
Nat9	5.2778e-13	0.361488	0.118	0.169	8.68673e-09	Up-re	CO@HAG_vs_Untreated
Sart1	5.31629e-13	0.689029	0.214	0.224	8.75008e-09	Up-re	CO@HAG_vs_Untreated
Cnpy3	5.3504e-13	0.543988	0.269	0.28	8.80622e-09	Up-re	CO@HAG_vs_Untreated
Fam49a	5.53066e-13	0.720778	0.409	0.373	9.10291e-09	Up-re	CO@HAG_vs_Untreated
Ssrp1	5.55848e-13	0.30179	0.294	0.35	9.14871e-09	Up-re	CO@HAG_vs_Untreated
AABR07021221.1	5.56656e-13	1.42996	0.15	0.085	9.162e-09	Up-re	CO@HAG_vs_Untreated
Rbl2	5.58833e-13	0.489828	0.132	0.176	9.19783e-09	Up-re	CO@HAG_vs_Untreated
Camk1	5.6e-13	0.514099	0.212	0.234	9.21704e-09	Up-re	CO@HAG_vs_Untreated
Esam	5.75349e-13	0.843977	0.32	0.291	9.46967e-09	Up-re	CO@HAG_vs_Untreated
Dnajc7	5.87846e-13	0.480977	0.291	0.321	9.67536e-09	Up-re	CO@HAG_vs_Untreated
Sec31a	6.12984e-13	0.31546	0.172	0.224	1.00891e-08	Up-re	CO@HAG_vs_Untreated
AABR07026294.1	6.14243e-13	0.703997	0.157	0.169	1.01098e-08	Up-re	CO@HAG_vs_Untreated
Rnf181	6.14975e-13	0.255046	0.21	0.275	1.01219e-08	Up-re	CO@HAG_vs_Untreated
Plcl2	6.25292e-13	0.774266	0.178	0.164	1.02917e-08	Up-re	CO@HAG_vs_Untreated
Ing2	6.2649e-13	0.277472	0.201	0.274	1.03114e-08	Up-re	CO@HAG_vs_Untreated
Edem2	6.40876e-13	0.260711	0.134	0.193	1.05482e-08	Up-re	CO@HAG_vs_Untreated
Slc7a6os	6.64951e-13	0.74685	0.284	0.287	1.09444e-08	Up-re	CO@HAG_vs_Untreated
Aco2	6.65432e-13	0.270899	0.345	0.41	1.09523e-08	Up-re	CO@HAG_vs_Untreated
Cd48	6.9247e-13	0.317119	0.706	0.779	1.13974e-08	Up-re	CO@HAG_vs_Untreated
Alcam	7.15375e-13	0.539416	0.382	0.412	1.17744e-08	Up-re	CO@HAG_vs_Untreated
Crcp	7.28058e-13	0.525408	0.251	0.289	1.19831e-08	Up-re	CO@HAG_vs_Untreated
Atf6b	7.49614e-13	0.518447	0.237	0.263	1.23379e-08	Up-re	CO@HAG_vs_Untreated
Ccl6	7.67373e-13	0.548068	0.82	0.721	1.26302e-08	Up-re	CO@HAG_vs_Untreated
Bin3	7.84936e-13	0.40959	0.117	0.156	1.29193e-08	Up-re	CO@HAG_vs_Untreated
Cdc42se1	8.00507e-13	0.463922	0.333	0.362	1.31755e-08	Up-re	CO@HAG_vs_Untreated
U2surp	8.03383e-13	0.44619	0.284	0.315	1.32229e-08	Up-re	CO@HAG_vs_Untreated
Ptdss1	8.2356e-13	0.338424	0.151	0.193	1.3555e-08	Up-re	CO@HAG_vs_Untreated
Adam15	8.31088e-13	0.389718	0.47	0.528	1.36789e-08	Up-re	CO@HAG_vs_Untreated
Dapp1	8.41673e-13	0.447429	0.236	0.297	1.38531e-08	Up-re	CO@HAG_vs_Untreated
Rbm39	8.81589e-13	0.268459	0.199	0.274	1.45101e-08	Up-re	CO@HAG_vs_Untreated
Brd1	9.79673e-13	0.265506	0.379	0.463	1.61244e-08	Up-re	CO@HAG_vs_Untreated
Tyk2	9.83239e-13	0.459931	0.133	0.164	1.61831e-08	Up-re	CO@HAG_vs_Untreated
Ran	9.96557e-13	0.271835	0.729	0.807	1.64023e-08	Up-re	CO@HAG_vs_Untreated
Sptbn1	1.01967e-12	0.841698	0.239	0.217	1.67827e-08	Up-re	CO@HAG_vs_Untreated
Rac1	1.0209e-12	0.407522	0.826	0.868	1.6803e-08	Up-re	CO@HAG_vs_Untreated
Man2b2	1.02293e-12	0.811349	0.221	0.212	1.68364e-08	Up-re	CO@HAG_vs_Untreated
Edem1	1.06394e-12	0.793466	0.188	0.195	1.75115e-08	Up-re	CO@HAG_vs_Untreated
Got1	1.09867e-12	0.643732	0.243	0.26	1.8083e-08	Up-re	CO@HAG_vs_Untreated
Cops4	1.12043e-12	0.470933	0.205	0.238	1.84411e-08	Up-re	CO@HAG_vs_Untreated
Sf1	1.15816e-12	0.366881	0.356	0.397	1.90622e-08	Up-re	CO@HAG_vs_Untreated
Ap2b1	1.17481e-12	0.281587	0.316	0.373	1.93362e-08	Up-re	CO@HAG_vs_Untreated
LOC680254	1.19713e-12	0.250745	0.172	0.238	1.97036e-08	Up-re	CO@HAG_vs_Untreated
Synj2bp	1.20728e-12	0.471498	0.134	0.181	1.98707e-08	Up-re	CO@HAG_vs_Untreated
Tob2	1.22765e-12	0.390521	0.217	0.26	2.02059e-08	Up-re	CO@HAG_vs_Untreated
Atm	1.26388e-12	0.870727	0.216	0.195	2.08022e-08	Up-re	CO@HAG_vs_Untreated
Pnn	1.26819e-12	0.406703	0.429	0.46	2.08732e-08	Up-re	CO@HAG_vs_Untreated
Htra2	1.28738e-12	0.517931	0.211	0.234	2.1189e-08	Up-re	CO@HAG_vs_Untreated
Pfn1	1.29379e-12	0.395829	0.998	0.998	2.12946e-08	Up-re	CO@HAG_vs_Untreated
Cerk	1.34541e-12	0.405838	0.317	0.362	2.21441e-08	Up-re	CO@HAG_vs_Untreated
Eef1a1	1.35593e-12	0.278037	0.654	0.733	2.23172e-08	Up-re	CO@HAG_vs_Untreated
Slco2b1	1.41443e-12	1.71182	0.163	0.056	2.32802e-08	Up-re	CO@HAG_vs_Untreated
Arap1	1.47087e-12	0.558063	0.272	0.294	2.42091e-08	Up-re	CO@HAG_vs_Untreated
Slc25a4	1.47244e-12	0.50467	0.531	0.506	2.42348e-08	Up-re	CO@HAG_vs_Untreated
Tceal9	1.52766e-12	0.833449	0.171	0.166	2.51437e-08	Up-re	CO@HAG_vs_Untreated
Dbnl	1.55371e-12	0.330697	0.334	0.379	2.55725e-08	Up-re	CO@HAG_vs_Untreated
Purb	1.55742e-12	0.287788	0.551	0.619	2.56335e-08	Up-re	CO@HAG_vs_Untreated
Map4	1.55908e-12	0.67129	0.306	0.299	2.56609e-08	Up-re	CO@HAG_vs_Untreated
Lyn	1.63364e-12	0.434435	0.648	0.682	2.6888e-08	Up-re	CO@HAG_vs_Untreated
Mgmt	1.64533e-12	0.641334	0.211	0.222	2.70805e-08	Up-re	CO@HAG_vs_Untreated
Ctbp2	1.65506e-12	0.552344	0.175	0.2	2.72406e-08	Up-re	CO@HAG_vs_Untreated
Smchd1	1.67192e-12	0.279281	0.173	0.236	2.75181e-08	Up-re	CO@HAG_vs_Untreated
Hadhb	1.69669e-12	0.250054	0.216	0.285	2.79258e-08	Up-re	CO@HAG_vs_Untreated
Sap30l	1.70332e-12	0.435016	0.147	0.186	2.8035e-08	Up-re	CO@HAG_vs_Untreated
Stx6	1.73189e-12	0.37716	0.231	0.279	2.85052e-08	Up-re	CO@HAG_vs_Untreated
AABR07028769.1	1.75406e-12	0.250826	0.393	0.462	2.88701e-08	Up-re	CO@HAG_vs_Untreated
Ddx21	1.80107e-12	0.417413	0.247	0.297	2.96437e-08	Up-re	CO@HAG_vs_Untreated
Hprt1	1.9123e-12	0.285245	0.334	0.403	3.14746e-08	Up-re	CO@HAG_vs_Untreated
Stub1	2.00955e-12	0.500231	0.32	0.349	3.30751e-08	Up-re	CO@HAG_vs_Untreated
Otud5	2.01193e-12	0.453895	0.189	0.224	3.31144e-08	Up-re	CO@HAG_vs_Untreated
Ifit3	2.01468e-12	1.23356	0.375	0.28	3.31596e-08	Up-re	CO@HAG_vs_Untreated
Rufy1	2.06596e-12	0.454481	0.244	0.274	3.40036e-08	Up-re	CO@HAG_vs_Untreated
Cltc	2.13675e-12	0.44801	0.826	0.858	3.51688e-08	Up-re	CO@HAG_vs_Untreated
Oplah	2.17401e-12	0.953178	0.219	0.197	3.5782e-08	Up-re	CO@HAG_vs_Untreated
Plod3	2.18196e-12	0.674313	0.191	0.207	3.59129e-08	Up-re	CO@HAG_vs_Untreated
Smc4	2.18973e-12	0.305508	0.171	0.238	3.60408e-08	Up-re	CO@HAG_vs_Untreated
Mrc1	2.24157e-12	0.728372	0.873	0.798	3.6894e-08	Up-re	CO@HAG_vs_Untreated
Myo9a	2.24907e-12	0.756814	0.244	0.222	3.70174e-08	Up-re	CO@HAG_vs_Untreated
Tnrc6a	2.28266e-12	0.332022	0.238	0.294	3.75703e-08	Up-re	CO@HAG_vs_Untreated
Sh3bp1	2.37545e-12	0.875002	0.184	0.171	3.90975e-08	Up-re	CO@HAG_vs_Untreated
Fam104a	2.40655e-12	0.284462	0.294	0.354	3.96094e-08	Up-re	CO@HAG_vs_Untreated
Rnf145	2.40728e-12	0.64563	0.182	0.188	3.96214e-08	Up-re	CO@HAG_vs_Untreated
Akap9	2.50343e-12	0.302879	0.335	0.41	4.1204e-08	Up-re	CO@HAG_vs_Untreated
Cd59	2.52098e-12	1.11287	0.402	0.407	4.14929e-08	Up-re	CO@HAG_vs_Untreated
Gpsm3	2.6021e-12	0.250447	0.294	0.371	4.2828e-08	Up-re	CO@HAG_vs_Untreated
Fchsd2	2.70532e-12	0.581054	0.232	0.258	4.45269e-08	Up-re	CO@HAG_vs_Untreated
Kpnb1	2.71397e-12	0.346573	0.403	0.47	4.46692e-08	Up-re	CO@HAG_vs_Untreated
Dpagt1	2.73514e-12	0.294002	0.179	0.224	4.50177e-08	Up-re	CO@HAG_vs_Untreated
Tubb6	2.75057e-12	0.349398	0.572	0.629	4.52716e-08	Up-re	CO@HAG_vs_Untreated
Micos10	2.78254e-12	0.296784	0.743	0.803	4.57979e-08	Up-re	CO@HAG_vs_Untreated
Ndufa3	2.94176e-12	0.417493	0.27	0.303	4.84185e-08	Up-re	CO@HAG_vs_Untreated
Snrpd2	2.9545e-12	0.261021	0.729	0.798	4.86282e-08	Up-re	CO@HAG_vs_Untreated
Ftsj3	3.16294e-12	0.635834	0.178	0.191	5.20589e-08	Up-re	CO@HAG_vs_Untreated
Srsf5	3.17392e-12	0.430195	0.509	0.538	5.22396e-08	Up-re	CO@HAG_vs_Untreated
Rps11	3.22543e-12	0.412647	0.996	0.993	5.30874e-08	Up-re	CO@HAG_vs_Untreated
Larp7	3.22586e-12	0.531414	0.16	0.178	5.30945e-08	Up-re	CO@HAG_vs_Untreated
Sec14l1	3.26008e-12	0.497042	0.3	0.325	5.36576e-08	Up-re	CO@HAG_vs_Untreated
Capn2	3.2714e-12	0.288416	0.572	0.641	5.3844e-08	Up-re	CO@HAG_vs_Untreated
Slc29a3	3.30761e-12	0.633423	0.285	0.285	5.44399e-08	Up-re	CO@HAG_vs_Untreated
Sh3gl1	3.39367e-12	0.612141	0.169	0.19	5.58564e-08	Up-re	CO@HAG_vs_Untreated
Cyb561d2	3.45054e-12	0.351968	0.149	0.195	5.67925e-08	Up-re	CO@HAG_vs_Untreated
Snrpa1	3.5166e-12	0.411523	0.233	0.285	5.78797e-08	Up-re	CO@HAG_vs_Untreated
Cotl1	3.52032e-12	0.552153	0.857	0.879	5.7941e-08	Up-re	CO@HAG_vs_Untreated
Mrps18c	3.59803e-12	0.280385	0.164	0.226	5.922e-08	Up-re	CO@HAG_vs_Untreated
RGD1306063	3.68674e-12	0.477492	0.155	0.19	6.06801e-08	Up-re	CO@HAG_vs_Untreated
Rfc1	3.77465e-12	0.262039	0.163	0.219	6.2127e-08	Up-re	CO@HAG_vs_Untreated
Gkap1	3.8444e-12	0.35022	0.12	0.174	6.3275e-08	Up-re	CO@HAG_vs_Untreated
Prpf19	3.86045e-12	0.671254	0.244	0.243	6.35392e-08	Up-re	CO@HAG_vs_Untreated
Lars1	3.88836e-12	0.259388	0.255	0.32	6.39985e-08	Up-re	CO@HAG_vs_Untreated
Golga7	3.90259e-12	0.325212	0.215	0.268	6.42328e-08	Up-re	CO@HAG_vs_Untreated
Snx6	3.96968e-12	0.454748	0.627	0.644	6.5337e-08	Up-re	CO@HAG_vs_Untreated
Cep350	3.99358e-12	0.421214	0.272	0.315	6.57303e-08	Up-re	CO@HAG_vs_Untreated
Ascc3	4.06769e-12	0.757963	0.211	0.205	6.69501e-08	Up-re	CO@HAG_vs_Untreated
Pxn	4.10272e-12	0.568939	0.284	0.297	6.75267e-08	Up-re	CO@HAG_vs_Untreated
Ckb	4.12661e-12	0.460874	0.804	0.803	6.792e-08	Up-re	CO@HAG_vs_Untreated
Snx5	4.18675e-12	0.396666	0.759	0.8	6.89097e-08	Up-re	CO@HAG_vs_Untreated
Col4a1	4.20443e-12	1.47445	0.26	0.197	6.92007e-08	Up-re	CO@HAG_vs_Untreated
Sec24c	4.23869e-12	0.379647	0.148	0.198	6.97646e-08	Up-re	CO@HAG_vs_Untreated
Serf1	4.25703e-12	0.495966	0.129	0.162	7.00665e-08	Up-re	CO@HAG_vs_Untreated
Maea	4.41163e-12	0.372018	0.202	0.251	7.2611e-08	Up-re	CO@HAG_vs_Untreated
Csf2ra	4.48933e-12	0.307226	0.679	0.74	7.38898e-08	Up-re	CO@HAG_vs_Untreated
Lgals3bp	4.50856e-12	0.315542	0.498	0.568	7.42063e-08	Up-re	CO@HAG_vs_Untreated
Galk1	4.69538e-12	0.370854	0.189	0.238	7.72813e-08	Up-re	CO@HAG_vs_Untreated
Arid4a	4.76583e-12	0.455016	0.331	0.374	7.84407e-08	Up-re	CO@HAG_vs_Untreated
Eps15	4.77116e-12	0.779093	0.268	0.241	7.85285e-08	Up-re	CO@HAG_vs_Untreated
Lgals9	4.81838e-12	1.29899	0.194	0.147	7.93058e-08	Up-re	CO@HAG_vs_Untreated
Tmem147	5.05681e-12	0.400723	0.256	0.291	8.323e-08	Up-re	CO@HAG_vs_Untreated
Rasa4	5.39744e-12	0.727233	0.168	0.173	8.88365e-08	Up-re	CO@HAG_vs_Untreated
Kpna1	5.40533e-12	0.39938	0.212	0.26	8.89663e-08	Up-re	CO@HAG_vs_Untreated
Pmm1	5.66364e-12	0.328616	0.159	0.212	9.32179e-08	Up-re	CO@HAG_vs_Untreated
Smarcc2	5.75256e-12	0.56779	0.141	0.185	9.46814e-08	Up-re	CO@HAG_vs_Untreated
Agpat4	5.7867e-12	0.665836	0.259	0.285	9.52432e-08	Up-re	CO@HAG_vs_Untreated
Smim15	5.89128e-12	0.300772	0.157	0.202	9.69646e-08	Up-re	CO@HAG_vs_Untreated
Hp1bp3	6.07138e-12	0.334337	0.369	0.415	9.99288e-08	Up-re	CO@HAG_vs_Untreated
Angptl4	6.14257e-12	0.867849	0.326	0.338	1.01101e-07	Up-re	CO@HAG_vs_Untreated
Supt5h	6.31142e-12	0.361281	0.23	0.27	1.0388e-07	Up-re	CO@HAG_vs_Untreated
Cops3	6.371e-12	0.263245	0.175	0.231	1.0486e-07	Up-re	CO@HAG_vs_Untreated
Pycard	6.57949e-12	0.577713	0.654	0.646	1.08292e-07	Up-re	CO@HAG_vs_Untreated
Polr2a	6.59652e-12	0.55274	0.347	0.35	1.08572e-07	Up-re	CO@HAG_vs_Untreated
Rbbp7	6.7778e-12	0.4049	0.34	0.373	1.11556e-07	Up-re	CO@HAG_vs_Untreated
Vps13a	7.03736e-12	0.427664	0.14	0.185	1.15828e-07	Up-re	CO@HAG_vs_Untreated
Rpl41	7.11425e-12	0.295276	1	1	1.17093e-07	Up-re	CO@HAG_vs_Untreated
Il2rg	7.42241e-12	0.540149	0.253	0.287	1.22165e-07	Up-re	CO@HAG_vs_Untreated
Phf23	7.4359e-12	0.480273	0.128	0.157	1.22387e-07	Up-re	CO@HAG_vs_Untreated
Chd6	7.55433e-12	0.542186	0.205	0.231	1.24337e-07	Up-re	CO@HAG_vs_Untreated
Nt5c3a	7.58052e-12	0.325323	0.109	0.157	1.24768e-07	Up-re	CO@HAG_vs_Untreated
Tbrg1	7.71686e-12	0.460765	0.142	0.178	1.27012e-07	Up-re	CO@HAG_vs_Untreated
Sp1	8.20966e-12	0.327352	0.17	0.231	1.35123e-07	Up-re	CO@HAG_vs_Untreated
Maoa	8.21003e-12	0.373908	0.125	0.169	1.35129e-07	Up-re	CO@HAG_vs_Untreated
Mpnd	8.35316e-12	0.637671	0.169	0.185	1.37485e-07	Up-re	CO@HAG_vs_Untreated
Itm2b	8.4128e-12	0.62638	0.967	0.952	1.38466e-07	Up-re	CO@HAG_vs_Untreated
Ctsh	8.43457e-12	0.480964	0.879	0.856	1.38825e-07	Up-re	CO@HAG_vs_Untreated
R3hdm2	8.56201e-12	0.340239	0.201	0.25	1.40922e-07	Up-re	CO@HAG_vs_Untreated
Mat2a	8.56682e-12	0.504935	0.538	0.545	1.41001e-07	Up-re	CO@HAG_vs_Untreated
Foxn3	8.58282e-12	0.630078	0.263	0.26	1.41265e-07	Up-re	CO@HAG_vs_Untreated
Ccl2	8.72089e-12	0.698431	0.926	0.892	1.43537e-07	Up-re	CO@HAG_vs_Untreated
Cnksr3	9.05463e-12	0.96641	0.263	0.232	1.4903e-07	Up-re	CO@HAG_vs_Untreated
Ly86	9.06993e-12	0.827898	0.39	0.32	1.49282e-07	Up-re	CO@HAG_vs_Untreated
Dtymk	9.25822e-12	0.604215	0.187	0.202	1.52381e-07	Up-re	CO@HAG_vs_Untreated
Tmem123	9.28059e-12	0.537925	0.195	0.227	1.52749e-07	Up-re	CO@HAG_vs_Untreated
Trim28	9.54669e-12	0.455752	0.196	0.236	1.57129e-07	Up-re	CO@HAG_vs_Untreated
Uap1l1	9.71089e-12	0.997921	0.225	0.188	1.59832e-07	Up-re	CO@HAG_vs_Untreated
Erlin1	9.81317e-12	0.446167	0.155	0.179	1.61515e-07	Up-re	CO@HAG_vs_Untreated
Fnbp4	9.9912e-12	0.445153	0.261	0.311	1.64445e-07	Up-re	CO@HAG_vs_Untreated
Sik1	1.00592e-11	0.553166	0.508	0.55	1.65564e-07	Up-re	CO@HAG_vs_Untreated
Tnfaip8l2	1.02867e-11	0.438154	0.469	0.518	1.6931e-07	Up-re	CO@HAG_vs_Untreated
Set	1.03258e-11	0.608397	0.214	0.217	1.69952e-07	Up-re	CO@HAG_vs_Untreated
Taf1d	1.05572e-11	0.494096	0.231	0.262	1.73762e-07	Up-re	CO@HAG_vs_Untreated
Slirp	1.06949e-11	0.314537	0.175	0.224	1.76027e-07	Up-re	CO@HAG_vs_Untreated
Ccl7	1.07714e-11	0.962486	0.727	0.644	1.77286e-07	Up-re	CO@HAG_vs_Untreated
Stat2	1.07719e-11	0.420125	0.22	0.246	1.77295e-07	Up-re	CO@HAG_vs_Untreated
Ssbp4	1.12597e-11	0.304156	0.303	0.345	1.85324e-07	Up-re	CO@HAG_vs_Untreated
Tpcn1	1.14007e-11	0.434635	0.129	0.161	1.87645e-07	Up-re	CO@HAG_vs_Untreated
Setd2	1.15417e-11	0.320027	0.232	0.284	1.89966e-07	Up-re	CO@HAG_vs_Untreated
Rab5c	1.16185e-11	0.465946	0.806	0.815	1.91229e-07	Up-re	CO@HAG_vs_Untreated
RGD1304694	1.20832e-11	0.269293	0.344	0.403	1.98877e-07	Up-re	CO@HAG_vs_Untreated
AABR07053687.1	1.22187e-11	0.364207	0.268	0.308	2.01108e-07	Up-re	CO@HAG_vs_Untreated
Cat	1.26046e-11	0.586907	0.283	0.297	2.07459e-07	Up-re	CO@HAG_vs_Untreated
Rnf144b	1.26614e-11	0.770505	0.261	0.258	2.08395e-07	Up-re	CO@HAG_vs_Untreated
Psma7	1.3691e-11	0.361392	0.855	0.901	2.2534e-07	Up-re	CO@HAG_vs_Untreated
Cmtm6	1.37613e-11	0.310479	0.537	0.583	2.26497e-07	Up-re	CO@HAG_vs_Untreated
Stip1	1.44584e-11	0.452181	0.213	0.248	2.37971e-07	Up-re	CO@HAG_vs_Untreated
Imp4	1.45156e-11	0.295435	0.164	0.219	2.38912e-07	Up-re	CO@HAG_vs_Untreated
Acyp1	1.4909e-11	0.306348	0.104	0.152	2.45387e-07	Up-re	CO@HAG_vs_Untreated
AC095947.1	1.60125e-11	0.358575	0.152	0.193	2.6355e-07	Up-re	CO@HAG_vs_Untreated
Cops5	1.64608e-11	0.260471	0.246	0.311	2.70929e-07	Up-re	CO@HAG_vs_Untreated
Zswim8	1.69155e-11	0.280602	0.114	0.164	2.78413e-07	Up-re	CO@HAG_vs_Untreated
Tuba1b	1.75712e-11	0.441761	0.852	0.88	2.89204e-07	Up-re	CO@HAG_vs_Untreated
Npepl1	1.82464e-11	0.359539	0.117	0.159	3.00318e-07	Up-re	CO@HAG_vs_Untreated
Mrto4	1.84779e-11	0.408237	0.167	0.205	3.04128e-07	Up-re	CO@HAG_vs_Untreated
Slc35f6	1.85935e-11	0.25641	0.123	0.181	3.06031e-07	Up-re	CO@HAG_vs_Untreated
Cbll1	1.92949e-11	0.358433	0.17	0.221	3.17575e-07	Up-re	CO@HAG_vs_Untreated
Mycbp2	1.93012e-11	0.61505	0.361	0.34	3.17678e-07	Up-re	CO@HAG_vs_Untreated
Ndrg1	1.93151e-11	0.600708	0.563	0.6	3.17908e-07	Up-re	CO@HAG_vs_Untreated
mrpl24	1.94236e-11	0.504309	0.202	0.221	3.19694e-07	Up-re	CO@HAG_vs_Untreated
Tpp2	1.98926e-11	0.26079	0.224	0.28	3.27413e-07	Up-re	CO@HAG_vs_Untreated
Atp5mc1	2.14351e-11	0.368021	0.811	0.848	3.52801e-07	Up-re	CO@HAG_vs_Untreated
Galns	2.1729e-11	0.46024	0.138	0.166	3.57638e-07	Up-re	CO@HAG_vs_Untreated
Gls	2.31951e-11	0.376478	0.448	0.484	3.81768e-07	Up-re	CO@HAG_vs_Untreated
Cndp2	2.32718e-11	0.349978	0.588	0.632	3.8303e-07	Up-re	CO@HAG_vs_Untreated
Dars	2.42494e-11	0.39925	0.165	0.203	3.99121e-07	Up-re	CO@HAG_vs_Untreated
Heca	2.45424e-11	0.492286	0.319	0.349	4.03943e-07	Up-re	CO@HAG_vs_Untreated
Gtf2a1	2.51808e-11	0.282476	0.14	0.195	4.1445e-07	Up-re	CO@HAG_vs_Untreated
RGD1308706	2.58426e-11	0.334486	0.251	0.297	4.25343e-07	Up-re	CO@HAG_vs_Untreated
Eva1b	2.59098e-11	0.620607	0.234	0.251	4.26449e-07	Up-re	CO@HAG_vs_Untreated
Ccl24	2.70922e-11	1.23127	0.262	0.147	4.45911e-07	Up-re	CO@HAG_vs_Untreated
Snx20	2.75539e-11	0.312707	0.279	0.332	4.53509e-07	Up-re	CO@HAG_vs_Untreated
Chd4	2.77597e-11	0.345516	0.578	0.627	4.56897e-07	Up-re	CO@HAG_vs_Untreated
Stim1	2.81459e-11	0.346356	0.205	0.251	4.63254e-07	Up-re	CO@HAG_vs_Untreated
Pom121	2.82744e-11	0.270181	0.156	0.227	4.65368e-07	Up-re	CO@HAG_vs_Untreated
Mex3c	2.84442e-11	0.341424	0.18	0.241	4.68163e-07	Up-re	CO@HAG_vs_Untreated
Tufm	2.93679e-11	0.417258	0.119	0.157	4.83367e-07	Up-re	CO@HAG_vs_Untreated
Utp14a	2.99243e-11	0.302646	0.152	0.2	4.92524e-07	Up-re	CO@HAG_vs_Untreated
Slc37a2	3.12064e-11	0.581207	0.195	0.207	5.13626e-07	Up-re	CO@HAG_vs_Untreated
LOC102549726	3.169e-11	0.359455	0.265	0.309	5.21586e-07	Up-re	CO@HAG_vs_Untreated
Eif2b3	3.23802e-11	0.296895	0.144	0.195	5.32946e-07	Up-re	CO@HAG_vs_Untreated
Prdm2	3.27307e-11	0.398292	0.203	0.239	5.38715e-07	Up-re	CO@HAG_vs_Untreated
Phf20	3.30053e-11	0.595449	0.18	0.185	5.43234e-07	Up-re	CO@HAG_vs_Untreated
Nagk	3.34884e-11	0.258055	0.139	0.195	5.51186e-07	Up-re	CO@HAG_vs_Untreated
Mettl5	3.35513e-11	0.291354	0.13	0.181	5.52221e-07	Up-re	CO@HAG_vs_Untreated
Arid5a	3.55281e-11	0.406792	0.315	0.356	5.84757e-07	Up-re	CO@HAG_vs_Untreated
Ms4a4e	3.73623e-11	0.962983	0.155	0.133	6.14945e-07	Up-re	CO@HAG_vs_Untreated
Zdhhc14	3.93909e-11	0.489811	0.227	0.272	6.48334e-07	Up-re	CO@HAG_vs_Untreated
Pabpc1	3.97158e-11	0.405828	0.853	0.867	6.53683e-07	Up-re	CO@HAG_vs_Untreated
Pkig	4.074e-11	0.504591	0.158	0.181	6.7054e-07	Up-re	CO@HAG_vs_Untreated
Acp2	4.14791e-11	0.584466	0.217	0.203	6.82705e-07	Up-re	CO@HAG_vs_Untreated
Dusp7	4.24515e-11	0.414999	0.117	0.161	6.9871e-07	Up-re	CO@HAG_vs_Untreated
Ap1m1	4.43908e-11	0.455887	0.183	0.221	7.30628e-07	Up-re	CO@HAG_vs_Untreated
Flna	4.45943e-11	0.398421	0.547	0.607	7.33977e-07	Up-re	CO@HAG_vs_Untreated
Ankrd13a	4.564e-11	0.277043	0.322	0.368	7.51188e-07	Up-re	CO@HAG_vs_Untreated
Washc4	4.56447e-11	0.275763	0.191	0.239	7.51266e-07	Up-re	CO@HAG_vs_Untreated
Gars	4.60584e-11	0.535009	0.164	0.181	7.58076e-07	Up-re	CO@HAG_vs_Untreated
Nasp	4.60699e-11	0.551197	0.323	0.328	7.58265e-07	Up-re	CO@HAG_vs_Untreated
LOC100909712	4.69699e-11	0.304479	0.604	0.677	7.73078e-07	Up-re	CO@HAG_vs_Untreated
Scpep1	4.87012e-11	0.380467	0.812	0.831	8.01572e-07	Up-re	CO@HAG_vs_Untreated
Gbf1	4.89576e-11	0.325007	0.145	0.19	8.05794e-07	Up-re	CO@HAG_vs_Untreated
Ccdc50	5.07504e-11	0.267853	0.253	0.304	8.35301e-07	Up-re	CO@HAG_vs_Untreated
Usp24	5.09611e-11	0.550232	0.203	0.219	8.38768e-07	Up-re	CO@HAG_vs_Untreated
Dnajc10	5.21904e-11	0.259209	0.226	0.279	8.59001e-07	Up-re	CO@HAG_vs_Untreated
Zfand2a	5.41435e-11	0.659869	0.499	0.446	8.91149e-07	Up-re	CO@HAG_vs_Untreated
Limd2	5.4318e-11	0.479311	0.323	0.342	8.94019e-07	Up-re	CO@HAG_vs_Untreated
Srp68	5.44907e-11	0.412741	0.158	0.198	8.96863e-07	Up-re	CO@HAG_vs_Untreated
Ergic2	5.81641e-11	0.255191	0.178	0.236	9.57323e-07	Up-re	CO@HAG_vs_Untreated
Calu	6.05392e-11	0.297393	0.241	0.296	9.96415e-07	Up-re	CO@HAG_vs_Untreated
Plod1	6.20562e-11	0.562205	0.171	0.185	1.02138e-06	Up-re	CO@HAG_vs_Untreated
Rras	6.54489e-11	0.602392	0.216	0.241	1.07722e-06	Up-re	CO@HAG_vs_Untreated
Pikfyve	6.57121e-11	0.524071	0.154	0.181	1.08156e-06	Up-re	CO@HAG_vs_Untreated
Gtf3a	6.62445e-11	0.632257	0.221	0.226	1.09032e-06	Up-re	CO@HAG_vs_Untreated
Kdm6b	6.63348e-11	0.259999	0.445	0.511	1.0918e-06	Up-re	CO@HAG_vs_Untreated
Rnpep	6.66197e-11	0.300106	0.153	0.209	1.09649e-06	Up-re	CO@HAG_vs_Untreated
Dip2b	6.69227e-11	0.459561	0.237	0.246	1.10148e-06	Up-re	CO@HAG_vs_Untreated
Zfp36l2	6.75577e-11	0.548932	0.62	0.621	1.11193e-06	Up-re	CO@HAG_vs_Untreated
Zeb2	6.83384e-11	0.319934	0.687	0.718	1.12478e-06	Up-re	CO@HAG_vs_Untreated
Acat1	6.85342e-11	0.484241	0.2	0.224	1.128e-06	Up-re	CO@HAG_vs_Untreated
RGD1562747	6.86389e-11	0.273724	0.2	0.253	1.12973e-06	Up-re	CO@HAG_vs_Untreated
Eftud2	7.14477e-11	0.569681	0.122	0.15	1.17596e-06	Up-re	CO@HAG_vs_Untreated
Igfbp6	7.19139e-11	1.52949	0.168	0.084	1.18363e-06	Up-re	CO@HAG_vs_Untreated
Ca5b	7.44378e-11	0.330678	0.203	0.258	1.22517e-06	Up-re	CO@HAG_vs_Untreated
Sh2b3	7.63838e-11	0.438737	0.246	0.279	1.2572e-06	Up-re	CO@HAG_vs_Untreated
Epc2	7.66458e-11	0.25109	0.125	0.174	1.26151e-06	Up-re	CO@HAG_vs_Untreated
Tpm1	7.71041e-11	1.21943	0.163	0.135	1.26906e-06	Up-re	CO@HAG_vs_Untreated
Ufsp2	7.7818e-11	0.419788	0.179	0.221	1.28081e-06	Up-re	CO@HAG_vs_Untreated
Zdhhc3	8.0435e-11	0.462297	0.234	0.246	1.32388e-06	Up-re	CO@HAG_vs_Untreated
Cmtm3	8.12476e-11	0.636816	0.213	0.209	1.33725e-06	Up-re	CO@HAG_vs_Untreated
Maf	8.17912e-11	0.639355	0.216	0.212	1.3462e-06	Up-re	CO@HAG_vs_Untreated
St3gal5	8.19224e-11	1.25343	0.158	0.121	1.34836e-06	Up-re	CO@HAG_vs_Untreated
Baz2b	8.22733e-11	0.43441	0.278	0.315	1.35414e-06	Up-re	CO@HAG_vs_Untreated
Btaf1	8.22845e-11	0.455678	0.266	0.301	1.35432e-06	Up-re	CO@HAG_vs_Untreated
Magt1	8.38059e-11	0.253494	0.38	0.429	1.37936e-06	Up-re	CO@HAG_vs_Untreated
Wdr61	8.46004e-11	0.390658	0.139	0.188	1.39244e-06	Up-re	CO@HAG_vs_Untreated
Cd86	8.53201e-11	0.359011	0.224	0.292	1.40428e-06	Up-re	CO@HAG_vs_Untreated
Tet3	8.5914e-11	0.489949	0.182	0.219	1.41406e-06	Up-re	CO@HAG_vs_Untreated
Hps1	8.73844e-11	0.302272	0.143	0.193	1.43826e-06	Up-re	CO@HAG_vs_Untreated
Slc25a3	8.75566e-11	0.255768	0.816	0.874	1.44109e-06	Up-re	CO@HAG_vs_Untreated
Spryd7	8.76489e-11	0.39331	0.205	0.25	1.44261e-06	Up-re	CO@HAG_vs_Untreated
Tbl1x	8.80035e-11	0.450358	0.281	0.303	1.44845e-06	Up-re	CO@HAG_vs_Untreated
Ahcyl1	8.96684e-11	0.373067	0.254	0.299	1.47585e-06	Up-re	CO@HAG_vs_Untreated
Tent5a	9.70287e-11	0.719568	0.288	0.289	1.597e-06	Up-re	CO@HAG_vs_Untreated
Cnp	9.81562e-11	0.754107	0.17	0.162	1.61555e-06	Up-re	CO@HAG_vs_Untreated
Stk40	9.97344e-11	0.900669	0.213	0.19	1.64153e-06	Up-re	CO@HAG_vs_Untreated
Cox20	1.00835e-10	0.757357	0.23	0.219	1.65964e-06	Up-re	CO@HAG_vs_Untreated
Ezr	1.03629e-10	0.337081	0.653	0.726	1.70563e-06	Up-re	CO@HAG_vs_Untreated
Adpgk	1.04354e-10	0.662677	0.198	0.191	1.71757e-06	Up-re	CO@HAG_vs_Untreated
Lgals8	1.07176e-10	0.320814	0.243	0.294	1.76401e-06	Up-re	CO@HAG_vs_Untreated
Rbms2	1.07997e-10	0.432677	0.185	0.227	1.77753e-06	Up-re	CO@HAG_vs_Untreated
RGD1304587	1.08302e-10	0.309619	0.184	0.238	1.78254e-06	Up-re	CO@HAG_vs_Untreated
Trem2	1.08739e-10	0.728168	0.433	0.427	1.78974e-06	Up-re	CO@HAG_vs_Untreated
Smco4	1.10554e-10	0.553479	0.328	0.315	1.81961e-06	Up-re	CO@HAG_vs_Untreated
Gatd3a	1.10849e-10	0.350286	0.231	0.282	1.82446e-06	Up-re	CO@HAG_vs_Untreated
Nup214	1.11114e-10	0.39354	0.121	0.156	1.82883e-06	Up-re	CO@HAG_vs_Untreated
Macroh2a1	1.11356e-10	0.291321	0.604	0.653	1.8328e-06	Up-re	CO@HAG_vs_Untreated
Snx4	1.11659e-10	0.325008	0.126	0.171	1.8378e-06	Up-re	CO@HAG_vs_Untreated
AABR07035722.1	1.12865e-10	0.286203	0.256	0.318	1.85764e-06	Up-re	CO@HAG_vs_Untreated
Gabarapl1	1.13054e-10	0.510352	0.165	0.2	1.86076e-06	Up-re	CO@HAG_vs_Untreated
Ttc7b	1.25576e-10	0.35247	0.116	0.157	2.06686e-06	Up-re	CO@HAG_vs_Untreated
Txnip	1.2573e-10	0.675276	0.632	0.61	2.06939e-06	Up-re	CO@HAG_vs_Untreated
Galk2	1.2654e-10	0.437792	0.128	0.156	2.08272e-06	Up-re	CO@HAG_vs_Untreated
Sigmar1	1.27777e-10	0.303533	0.1	0.154	2.10308e-06	Up-re	CO@HAG_vs_Untreated
Frmd4b	1.28813e-10	1.11793	0.172	0.12	2.12014e-06	Up-re	CO@HAG_vs_Untreated
Cd300lb	1.30423e-10	1.20382	0.199	0.157	2.14663e-06	Up-re	CO@HAG_vs_Untreated
AABR07044631.2	1.33743e-10	1.30708	0.196	0.121	2.20127e-06	Up-re	CO@HAG_vs_Untreated
Pdcd7	1.39993e-10	0.498515	0.147	0.171	2.30415e-06	Up-re	CO@HAG_vs_Untreated
Add1	1.42658e-10	0.565651	0.253	0.26	2.348e-06	Up-re	CO@HAG_vs_Untreated
Coa5	1.4476e-10	0.42491	0.225	0.251	2.38261e-06	Up-re	CO@HAG_vs_Untreated
Alg14	1.47574e-10	0.471898	0.146	0.171	2.42892e-06	Up-re	CO@HAG_vs_Untreated
Hibadh	1.51458e-10	0.358621	0.146	0.185	2.49285e-06	Up-re	CO@HAG_vs_Untreated
Tp53	1.51537e-10	0.375949	0.242	0.277	2.49415e-06	Up-re	CO@HAG_vs_Untreated
Reep5	1.57981e-10	0.373125	0.833	0.858	2.60021e-06	Up-re	CO@HAG_vs_Untreated
RGD1564541	1.59987e-10	0.480679	0.185	0.226	2.63323e-06	Up-re	CO@HAG_vs_Untreated
Man1b1	1.62773e-10	0.349245	0.18	0.221	2.67907e-06	Up-re	CO@HAG_vs_Untreated
Shoc2	1.65761e-10	0.2608	0.155	0.212	2.72826e-06	Up-re	CO@HAG_vs_Untreated
Wdr43	1.6904e-10	0.312879	0.197	0.234	2.78223e-06	Up-re	CO@HAG_vs_Untreated
Vav3	1.70405e-10	0.437409	0.222	0.258	2.80469e-06	Up-re	CO@HAG_vs_Untreated
Tifa	1.71177e-10	0.318627	0.432	0.463	2.8174e-06	Up-re	CO@HAG_vs_Untreated
Rbmxl1	1.75791e-10	0.357005	0.177	0.21	2.89334e-06	Up-re	CO@HAG_vs_Untreated
Golgb1	1.81858e-10	0.268745	0.275	0.337	2.9932e-06	Up-re	CO@HAG_vs_Untreated
Relt	1.86952e-10	0.599798	0.16	0.173	3.07704e-06	Up-re	CO@HAG_vs_Untreated
Hspa9	1.87092e-10	0.405047	0.176	0.209	3.07934e-06	Up-re	CO@HAG_vs_Untreated
Eif4a2	1.9675e-10	0.379494	0.318	0.342	3.2383e-06	Up-re	CO@HAG_vs_Untreated
Psme1	1.98416e-10	0.331729	0.821	0.87	3.26574e-06	Up-re	CO@HAG_vs_Untreated
Pgls	2.06359e-10	0.263153	0.698	0.759	3.39646e-06	Up-re	CO@HAG_vs_Untreated
Tapbp	2.09279e-10	0.385625	0.17	0.209	3.44453e-06	Up-re	CO@HAG_vs_Untreated
Chd3	2.11623e-10	0.436068	0.151	0.19	3.48311e-06	Up-re	CO@HAG_vs_Untreated
Eef1g	2.18928e-10	0.38808	0.821	0.839	3.60334e-06	Up-re	CO@HAG_vs_Untreated
Gnl1	2.22208e-10	0.672057	0.18	0.174	3.65733e-06	Up-re	CO@HAG_vs_Untreated
Gpnmb	2.36385e-10	0.587639	0.655	0.74	3.89067e-06	Up-re	CO@HAG_vs_Untreated
Renbp	2.41921e-10	0.40076	0.157	0.185	3.98178e-06	Up-re	CO@HAG_vs_Untreated
Ywhab	2.44106e-10	0.362261	0.853	0.879	4.01774e-06	Up-re	CO@HAG_vs_Untreated
RGD1563365	2.46633e-10	0.377727	0.238	0.285	4.05933e-06	Up-re	CO@HAG_vs_Untreated
Paip1	2.49683e-10	0.339185	0.208	0.246	4.10953e-06	Up-re	CO@HAG_vs_Untreated
Rwdd4	2.52147e-10	0.34091	0.144	0.191	4.15009e-06	Up-re	CO@HAG_vs_Untreated
Nudt3	2.54797e-10	0.424903	0.204	0.231	4.1937e-06	Up-re	CO@HAG_vs_Untreated
Ubc	2.65755e-10	0.496959	0.927	0.925	4.37405e-06	Up-re	CO@HAG_vs_Untreated
Ptpn7	2.73856e-10	0.765845	0.149	0.15	4.5074e-06	Up-re	CO@HAG_vs_Untreated
Pik3cd	2.7773e-10	0.649597	0.278	0.267	4.57116e-06	Up-re	CO@HAG_vs_Untreated
Prcp	2.85974e-10	0.343675	0.268	0.301	4.70685e-06	Up-re	CO@HAG_vs_Untreated
Ccdc88a	2.91148e-10	0.594132	0.399	0.393	4.792e-06	Up-re	CO@HAG_vs_Untreated
Pink1	2.92201e-10	0.392712	0.215	0.256	4.80933e-06	Up-re	CO@HAG_vs_Untreated
Ehmt2	3.02637e-10	0.547234	0.174	0.197	4.9811e-06	Up-re	CO@HAG_vs_Untreated
AC111804.2	3.06081e-10	1.42445	0.17	0.092	5.03779e-06	Up-re	CO@HAG_vs_Untreated
Eps8	3.07584e-10	0.48978	0.404	0.415	5.06252e-06	Up-re	CO@HAG_vs_Untreated
Calr	3.08217e-10	0.517329	0.894	0.94	5.07294e-06	Up-re	CO@HAG_vs_Untreated
Mark3	3.12428e-10	0.314015	0.28	0.323	5.14225e-06	Up-re	CO@HAG_vs_Untreated
Mrps28	3.13591e-10	0.744356	0.209	0.186	5.1614e-06	Up-re	CO@HAG_vs_Untreated
Clec4a3	3.26058e-10	0.551631	0.311	0.326	5.36659e-06	Up-re	CO@HAG_vs_Untreated
Smu1	3.31807e-10	0.443418	0.177	0.209	5.46121e-06	Up-re	CO@HAG_vs_Untreated
Elp5	3.37002e-10	0.477745	0.177	0.2	5.54671e-06	Up-re	CO@HAG_vs_Untreated
LOC100360218	3.38876e-10	0.343629	0.183	0.231	5.57756e-06	Up-re	CO@HAG_vs_Untreated
Nfe2l2	3.43135e-10	0.251939	0.791	0.862	5.64767e-06	Up-re	CO@HAG_vs_Untreated
Ldb1	3.44408e-10	0.424769	0.191	0.224	5.6686e-06	Up-re	CO@HAG_vs_Untreated
Rab35	3.46826e-10	0.463566	0.21	0.236	5.70841e-06	Up-re	CO@HAG_vs_Untreated
Adgrg6	3.5129e-10	1.25298	0.165	0.109	5.78189e-06	Up-re	CO@HAG_vs_Untreated
Abracl	3.54651e-10	0.347077	0.818	0.863	5.8372e-06	Up-re	CO@HAG_vs_Untreated
Pdcd11	3.75252e-10	0.548414	0.176	0.193	6.17628e-06	Up-re	CO@HAG_vs_Untreated
Apobec1	3.76692e-10	0.723308	0.321	0.313	6.19997e-06	Up-re	CO@HAG_vs_Untreated
Nans	3.95318e-10	0.603203	0.197	0.214	6.50654e-06	Up-re	CO@HAG_vs_Untreated
Cryl1	4.01723e-10	0.992786	0.159	0.142	6.61196e-06	Up-re	CO@HAG_vs_Untreated
Ahctf1	4.07848e-10	0.285652	0.18	0.232	6.71277e-06	Up-re	CO@HAG_vs_Untreated
Tmem43	4.09718e-10	0.261718	0.178	0.227	6.74355e-06	Up-re	CO@HAG_vs_Untreated
Naa15	4.148e-10	0.357704	0.277	0.323	6.8272e-06	Up-re	CO@HAG_vs_Untreated
Slc25a5	4.25335e-10	0.262851	0.837	0.88	7.00059e-06	Up-re	CO@HAG_vs_Untreated
Ccdc115	4.3304e-10	0.526447	0.138	0.152	7.12741e-06	Up-re	CO@HAG_vs_Untreated
Exosc8	4.36864e-10	0.312967	0.109	0.154	7.19035e-06	Up-re	CO@HAG_vs_Untreated
Mef2c	4.49855e-10	0.941327	0.259	0.241	7.40416e-06	Up-re	CO@HAG_vs_Untreated
Acer3	4.52327e-10	0.486042	0.201	0.21	7.44485e-06	Up-re	CO@HAG_vs_Untreated
Pigk	4.65661e-10	0.446796	0.154	0.178	7.66431e-06	Up-re	CO@HAG_vs_Untreated
Plk2	4.66008e-10	0.921792	0.379	0.304	7.67002e-06	Up-re	CO@HAG_vs_Untreated
Adam17	4.96591e-10	0.362917	0.262	0.294	8.17338e-06	Up-re	CO@HAG_vs_Untreated
Tnfaip2	5.28892e-10	0.258202	0.349	0.431	8.70504e-06	Up-re	CO@HAG_vs_Untreated
Actr1a	5.49118e-10	0.289794	0.209	0.251	9.03793e-06	Up-re	CO@HAG_vs_Untreated
Lipa	5.53781e-10	0.349682	0.386	0.468	9.11468e-06	Up-re	CO@HAG_vs_Untreated
Derl2	5.79304e-10	0.371929	0.175	0.209	9.53477e-06	Up-re	CO@HAG_vs_Untreated
Ttc13	5.98893e-10	0.593232	0.136	0.161	9.85717e-06	Up-re	CO@HAG_vs_Untreated
Slc25a28	6.24313e-10	0.368995	0.156	0.198	1.02756e-05	Up-re	CO@HAG_vs_Untreated
Fkbp5	6.2633e-10	0.862519	0.168	0.154	1.03088e-05	Up-re	CO@HAG_vs_Untreated
Oma1	6.27647e-10	1.19927	0.197	0.168	1.03304e-05	Up-re	CO@HAG_vs_Untreated
Snx15	6.37951e-10	0.313124	0.128	0.164	1.05e-05	Up-re	CO@HAG_vs_Untreated
Crebrf	6.44017e-10	0.310443	0.177	0.226	1.05999e-05	Up-re	CO@HAG_vs_Untreated
Pex13	6.46422e-10	0.250109	0.147	0.193	1.06395e-05	Up-re	CO@HAG_vs_Untreated
Noct	6.58204e-10	0.575727	0.279	0.289	1.08334e-05	Up-re	CO@HAG_vs_Untreated
C2cd2l	6.74016e-10	0.467077	0.134	0.154	1.10936e-05	Up-re	CO@HAG_vs_Untreated
Sf3a2	6.81598e-10	0.709688	0.149	0.15	1.12184e-05	Up-re	CO@HAG_vs_Untreated
Gusb	6.86808e-10	0.419923	0.19	0.232	1.13042e-05	Up-re	CO@HAG_vs_Untreated
Eif2ak1	7.05041e-10	0.352892	0.126	0.162	1.16043e-05	Up-re	CO@HAG_vs_Untreated
Imp3	7.42801e-10	0.50281	0.194	0.217	1.22258e-05	Up-re	CO@HAG_vs_Untreated
Osbpl11	7.78554e-10	0.413363	0.133	0.164	1.28142e-05	Up-re	CO@HAG_vs_Untreated
Nrp1	7.91469e-10	0.685637	0.242	0.238	1.30268e-05	Up-re	CO@HAG_vs_Untreated
Sp140	7.91493e-10	0.564022	0.182	0.2	1.30272e-05	Up-re	CO@HAG_vs_Untreated
Gnb2	7.9499e-10	0.347785	0.809	0.846	1.30847e-05	Up-re	CO@HAG_vs_Untreated
Dpp3	8.05739e-10	0.45758	0.158	0.186	1.32617e-05	Up-re	CO@HAG_vs_Untreated
Irf8	8.10357e-10	0.410621	0.414	0.439	1.33377e-05	Up-re	CO@HAG_vs_Untreated
Timp2	8.24819e-10	0.44929	0.839	0.899	1.35757e-05	Up-re	CO@HAG_vs_Untreated
Snx17	8.36805e-10	0.358181	0.211	0.239	1.3773e-05	Up-re	CO@HAG_vs_Untreated
Armcx3	8.74119e-10	0.262231	0.126	0.174	1.43871e-05	Up-re	CO@HAG_vs_Untreated
Adam19	9.19142e-10	0.570855	0.479	0.429	1.51282e-05	Up-re	CO@HAG_vs_Untreated
Bmp2	9.76501e-10	1.53929	0.206	0.15	1.60722e-05	Up-re	CO@HAG_vs_Untreated
Rnf216	1.02047e-09	0.421291	0.126	0.161	1.6796e-05	Up-re	CO@HAG_vs_Untreated
Selenom	1.04213e-09	1.04907	0.195	0.161	1.71524e-05	Up-re	CO@HAG_vs_Untreated
AABR07031491.2	1.05578e-09	0.497314	0.225	0.248	1.7377e-05	Up-re	CO@HAG_vs_Untreated
Atp7a	1.07781e-09	0.322705	0.172	0.219	1.77396e-05	Up-re	CO@HAG_vs_Untreated
Rhoc	1.10727e-09	0.741249	0.268	0.255	1.82245e-05	Up-re	CO@HAG_vs_Untreated
Fam91a1	1.12253e-09	0.311754	0.211	0.248	1.84757e-05	Up-re	CO@HAG_vs_Untreated
Tmem223	1.14145e-09	0.310266	0.15	0.19	1.87872e-05	Up-re	CO@HAG_vs_Untreated
Slco3a1	1.1576e-09	0.460971	0.139	0.168	1.90529e-05	Up-re	CO@HAG_vs_Untreated
Tcp11l2	1.1827e-09	0.584592	0.157	0.178	1.9466e-05	Up-re	CO@HAG_vs_Untreated
Arl2	1.21567e-09	0.331249	0.139	0.173	2.00088e-05	Up-re	CO@HAG_vs_Untreated
Akap13	1.22206e-09	0.43507	0.63	0.638	2.01139e-05	Up-re	CO@HAG_vs_Untreated
Hba-a2	1.22718e-09	2.6165	0.172	0.092	2.01981e-05	Up-re	CO@HAG_vs_Untreated
Jun	1.2361e-09	0.581532	0.696	0.725	2.0345e-05	Up-re	CO@HAG_vs_Untreated
Elf1	1.25226e-09	0.338275	0.259	0.301	2.0611e-05	Up-re	CO@HAG_vs_Untreated
Ganab	1.27394e-09	0.418301	0.227	0.258	2.09677e-05	Up-re	CO@HAG_vs_Untreated
Trip6	1.30431e-09	0.353209	0.164	0.207	2.14677e-05	Up-re	CO@HAG_vs_Untreated
Stard3nl	1.33952e-09	0.345968	0.166	0.217	2.20472e-05	Up-re	CO@HAG_vs_Untreated
Spart	1.36093e-09	0.387864	0.13	0.171	2.23996e-05	Up-re	CO@HAG_vs_Untreated
RGD1305464	1.3714e-09	0.67456	0.21	0.219	2.25719e-05	Up-re	CO@HAG_vs_Untreated
Mt2A	1.37722e-09	0.692141	0.305	0.393	2.26677e-05	Up-re	CO@HAG_vs_Untreated
Trabd	1.40163e-09	0.293963	0.12	0.162	2.30694e-05	Up-re	CO@HAG_vs_Untreated
Vkorc1	1.45763e-09	0.920962	0.227	0.176	2.39912e-05	Up-re	CO@HAG_vs_Untreated
Plxdc2	1.51306e-09	1.04028	0.17	0.123	2.49034e-05	Up-re	CO@HAG_vs_Untreated
Gstm1	1.5226e-09	0.756571	0.196	0.19	2.50605e-05	Up-re	CO@HAG_vs_Untreated
Senp6	1.5294e-09	0.362401	0.306	0.342	2.51724e-05	Up-re	CO@HAG_vs_Untreated
Nedd4	1.53003e-09	1.509	0.157	0.079	2.51827e-05	Up-re	CO@HAG_vs_Untreated
Prpf18	1.5842e-09	0.303064	0.122	0.162	2.60744e-05	Up-re	CO@HAG_vs_Untreated
Rnf166	1.59989e-09	0.527833	0.147	0.161	2.63327e-05	Up-re	CO@HAG_vs_Untreated
Mafk	1.60218e-09	0.557818	0.248	0.241	2.63704e-05	Up-re	CO@HAG_vs_Untreated
Ncln	1.6071e-09	0.327687	0.235	0.274	2.64512e-05	Up-re	CO@HAG_vs_Untreated
Rtp4	1.6078e-09	1.35668	0.181	0.128	2.64628e-05	Up-re	CO@HAG_vs_Untreated
Fam117b	1.6579e-09	0.445802	0.205	0.234	2.72874e-05	Up-re	CO@HAG_vs_Untreated
Dpf2	1.69343e-09	0.449882	0.164	0.193	2.78722e-05	Up-re	CO@HAG_vs_Untreated
Fam193a	1.69942e-09	0.376035	0.168	0.207	2.79707e-05	Up-re	CO@HAG_vs_Untreated
Serpinh1	1.71872e-09	1.27399	0.195	0.126	2.82884e-05	Up-re	CO@HAG_vs_Untreated
Fbxo30	1.76802e-09	0.918453	0.187	0.161	2.90998e-05	Up-re	CO@HAG_vs_Untreated
LOC108349594	1.7885e-09	0.337886	0.229	0.277	2.9437e-05	Up-re	CO@HAG_vs_Untreated
Abcb10	1.80243e-09	0.307281	0.128	0.188	2.96662e-05	Up-re	CO@HAG_vs_Untreated
Mocs2	1.88318e-09	0.324702	0.225	0.256	3.09952e-05	Up-re	CO@HAG_vs_Untreated
Dynll1	1.88821e-09	0.397708	0.905	0.916	3.1078e-05	Up-re	CO@HAG_vs_Untreated
Btbd1	1.89533e-09	0.33519	0.206	0.246	3.11952e-05	Up-re	CO@HAG_vs_Untreated
Tesk1	1.93585e-09	0.597209	0.161	0.161	3.18621e-05	Up-re	CO@HAG_vs_Untreated
Numa1	1.96719e-09	0.54377	0.218	0.217	3.2378e-05	Up-re	CO@HAG_vs_Untreated
Canx	2.02034e-09	0.36507	0.803	0.831	3.32527e-05	Up-re	CO@HAG_vs_Untreated
Pno1	2.06051e-09	0.351618	0.153	0.202	3.39139e-05	Up-re	CO@HAG_vs_Untreated
Srsf1	2.10589e-09	0.271399	0.263	0.315	3.46609e-05	Up-re	CO@HAG_vs_Untreated
Ube2d1	2.11841e-09	0.572401	0.19	0.195	3.48669e-05	Up-re	CO@HAG_vs_Untreated
Afg3l1	2.13626e-09	0.443184	0.142	0.176	3.51608e-05	Up-re	CO@HAG_vs_Untreated
Hnrnpf	2.21036e-09	0.256338	0.835	0.885	3.63803e-05	Up-re	CO@HAG_vs_Untreated
Uri1	2.23116e-09	0.33539	0.139	0.186	3.67226e-05	Up-re	CO@HAG_vs_Untreated
Mgat4b	2.25473e-09	0.270886	0.125	0.168	3.71107e-05	Up-re	CO@HAG_vs_Untreated
Fbh1	2.25627e-09	0.471127	0.202	0.222	3.71359e-05	Up-re	CO@HAG_vs_Untreated
Map3k11	2.28923e-09	0.255608	0.122	0.166	3.76785e-05	Up-re	CO@HAG_vs_Untreated
Vamp2	2.29986e-09	0.320027	0.173	0.212	3.78534e-05	Up-re	CO@HAG_vs_Untreated
AABR07005837.2	2.31616e-09	0.276937	0.207	0.244	3.81217e-05	Up-re	CO@HAG_vs_Untreated
Fggy	2.32324e-09	0.491367	0.167	0.197	3.82382e-05	Up-re	CO@HAG_vs_Untreated
Ggh	2.33202e-09	0.350259	0.136	0.179	3.83827e-05	Up-re	CO@HAG_vs_Untreated
Tmem128	2.3471e-09	0.279215	0.213	0.268	3.8631e-05	Up-re	CO@HAG_vs_Untreated
Kars	2.37118e-09	0.368899	0.229	0.275	3.90272e-05	Up-re	CO@HAG_vs_Untreated
Slc48a1	2.37527e-09	0.275501	0.443	0.521	3.90945e-05	Up-re	CO@HAG_vs_Untreated
Morc3	2.37919e-09	0.437219	0.175	0.202	3.91592e-05	Up-re	CO@HAG_vs_Untreated
Dcaf1	2.38133e-09	0.385487	0.115	0.152	3.91944e-05	Up-re	CO@HAG_vs_Untreated
Tcf4	2.4394e-09	0.264918	0.143	0.183	4.015e-05	Up-re	CO@HAG_vs_Untreated
Pdlim1	2.49454e-09	1.19301	0.154	0.094	4.10577e-05	Up-re	CO@HAG_vs_Untreated
Ebi3	2.53908e-09	0.456618	0.372	0.419	4.17907e-05	Up-re	CO@HAG_vs_Untreated
Insig1	2.59767e-09	0.361773	0.339	0.378	4.27551e-05	Up-re	CO@HAG_vs_Untreated
Dyrk2	2.64127e-09	0.716986	0.173	0.176	4.34726e-05	Up-re	CO@HAG_vs_Untreated
Gyg1	2.72312e-09	0.477553	0.177	0.209	4.48199e-05	Up-re	CO@HAG_vs_Untreated
Sesn1	2.82086e-09	0.744983	0.158	0.147	4.64285e-05	Up-re	CO@HAG_vs_Untreated
Gga2	2.93704e-09	0.426869	0.164	0.191	4.83407e-05	Up-re	CO@HAG_vs_Untreated
St14	2.93816e-09	0.250245	0.201	0.244	4.83592e-05	Up-re	CO@HAG_vs_Untreated
Stt3b	2.94132e-09	0.325469	0.126	0.173	4.84112e-05	Up-re	CO@HAG_vs_Untreated
Akr7a2	3.02143e-09	0.441009	0.141	0.171	4.97298e-05	Up-re	CO@HAG_vs_Untreated
Fbn1	3.03368e-09	0.692731	0.165	0.198	4.99314e-05	Up-re	CO@HAG_vs_Untreated
Plxna1	3.05224e-09	0.322979	0.168	0.202	5.02369e-05	Up-re	CO@HAG_vs_Untreated
Hpf1	3.09077e-09	0.501906	0.133	0.161	5.0871e-05	Up-re	CO@HAG_vs_Untreated
Slc7a5	3.09674e-09	0.391663	0.189	0.205	5.09692e-05	Up-re	CO@HAG_vs_Untreated
Ikbkb	3.15215e-09	0.292486	0.139	0.181	5.18813e-05	Up-re	CO@HAG_vs_Untreated
Lpcat1	3.18329e-09	0.327124	0.147	0.178	5.23938e-05	Up-re	CO@HAG_vs_Untreated
Cdk5rap3	3.18834e-09	0.315216	0.182	0.222	5.24768e-05	Up-re	CO@HAG_vs_Untreated
Phkg2	3.20197e-09	0.264897	0.138	0.176	5.27013e-05	Up-re	CO@HAG_vs_Untreated
Clta	3.25651e-09	0.473841	0.947	0.968	5.35989e-05	Up-re	CO@HAG_vs_Untreated
Dctn6	3.32253e-09	0.445996	0.132	0.159	5.46855e-05	Up-re	CO@HAG_vs_Untreated
Entpd1	3.5006e-09	0.350523	0.197	0.232	5.76163e-05	Up-re	CO@HAG_vs_Untreated
Zfp609	3.54799e-09	0.299062	0.124	0.164	5.83964e-05	Up-re	CO@HAG_vs_Untreated
Fam20b	3.60682e-09	0.424908	0.165	0.195	5.93647e-05	Up-re	CO@HAG_vs_Untreated
Psme3	3.64402e-09	0.296668	0.168	0.205	5.99769e-05	Up-re	CO@HAG_vs_Untreated
Slain2	3.69283e-09	0.312032	0.223	0.265	6.07803e-05	Up-re	CO@HAG_vs_Untreated
Myof	3.75468e-09	0.359295	0.303	0.337	6.17983e-05	Up-re	CO@HAG_vs_Untreated
Rbck1	3.77891e-09	0.261417	0.124	0.166	6.2197e-05	Up-re	CO@HAG_vs_Untreated
Cmtm7	3.9859e-09	0.388382	0.79	0.827	6.56039e-05	Up-re	CO@HAG_vs_Untreated
Zfp513	4.25675e-09	0.289562	0.136	0.181	7.00618e-05	Up-re	CO@HAG_vs_Untreated
Hltf	4.38293e-09	0.409946	0.179	0.203	7.21386e-05	Up-re	CO@HAG_vs_Untreated
Dnajc9	4.5497e-09	0.457882	0.128	0.154	7.48834e-05	Up-re	CO@HAG_vs_Untreated
Ext1	4.62827e-09	0.420237	0.137	0.162	7.61768e-05	Up-re	CO@HAG_vs_Untreated
Tob1	4.71409e-09	0.273687	0.347	0.403	7.75891e-05	Up-re	CO@HAG_vs_Untreated
LOC100362333	4.76264e-09	0.336618	0.153	0.19	7.83882e-05	Up-re	CO@HAG_vs_Untreated
Blmh	4.85352e-09	0.427635	0.245	0.27	7.98841e-05	Up-re	CO@HAG_vs_Untreated
Rufy3	4.87343e-09	0.397047	0.188	0.221	8.02117e-05	Up-re	CO@HAG_vs_Untreated
Slc66a2	4.89862e-09	0.300655	0.161	0.197	8.06264e-05	Up-re	CO@HAG_vs_Untreated
Plekho1	5.0206e-09	0.397399	0.364	0.386	8.26341e-05	Up-re	CO@HAG_vs_Untreated
Elf2	5.1255e-09	0.553426	0.15	0.162	8.43606e-05	Up-re	CO@HAG_vs_Untreated
Cul5	5.27636e-09	0.262405	0.143	0.191	8.68437e-05	Up-re	CO@HAG_vs_Untreated
Tec	5.37031e-09	0.572845	0.163	0.186	8.839e-05	Up-re	CO@HAG_vs_Untreated
Sae1	5.39739e-09	0.307935	0.139	0.181	8.88356e-05	Up-re	CO@HAG_vs_Untreated
Ccdc80	5.39761e-09	1.65114	0.19	0.111	8.88393e-05	Up-re	CO@HAG_vs_Untreated
Nr4a3	5.41463e-09	0.385406	0.319	0.373	8.91193e-05	Up-re	CO@HAG_vs_Untreated
Med13	5.54705e-09	0.343887	0.246	0.274	9.12988e-05	Up-re	CO@HAG_vs_Untreated
Zmynd8	5.80102e-09	0.455512	0.181	0.198	9.5479e-05	Up-re	CO@HAG_vs_Untreated
Nit2	5.82366e-09	0.327798	0.138	0.178	9.58517e-05	Up-re	CO@HAG_vs_Untreated
Abraxas2	5.83496e-09	0.302266	0.158	0.2	9.60376e-05	Up-re	CO@HAG_vs_Untreated
Stk25	5.8907e-09	0.258539	0.13	0.174	9.69551e-05	Up-re	CO@HAG_vs_Untreated
Nipsnap3b	5.94354e-09	0.434881	0.141	0.169	9.78247e-05	Up-re	CO@HAG_vs_Untreated
Tlk2	6.26645e-09	0.344922	0.174	0.215	0.00010314	Up-re	CO@HAG_vs_Untreated
Herc1	6.37814e-09	0.555864	0.205	0.222	0.000104978	Up-re	CO@HAG_vs_Untreated
Elmsan1	6.40795e-09	0.270012	0.273	0.32	0.000105469	Up-re	CO@HAG_vs_Untreated
Micu1	6.57716e-09	0.253573	0.152	0.197	0.000108254	Up-re	CO@HAG_vs_Untreated
Kpna4	6.60174e-09	0.532032	0.151	0.169	0.000108658	Up-re	CO@HAG_vs_Untreated
Hspb1	6.98123e-09	1.72555	0.158	0.074	0.000114904	Up-re	CO@HAG_vs_Untreated
AABR07039328.2	7.06333e-09	0.379641	0.178	0.212	0.000116255	Up-re	CO@HAG_vs_Untreated
Slc17a5	7.07755e-09	0.458384	0.141	0.161	0.000116489	Up-re	CO@HAG_vs_Untreated
Ncoa6	7.22647e-09	0.516762	0.181	0.197	0.000118941	Up-re	CO@HAG_vs_Untreated
Pds5a	7.34973e-09	0.272192	0.107	0.15	0.000120969	Up-re	CO@HAG_vs_Untreated
Stx5	7.94902e-09	0.290424	0.154	0.191	0.000130833	Up-re	CO@HAG_vs_Untreated
B3galnt1	7.96414e-09	0.53783	0.313	0.308	0.000131082	Up-re	CO@HAG_vs_Untreated
Gpx4	8.02222e-09	0.27602	0.725	0.776	0.000132038	Up-re	CO@HAG_vs_Untreated
LOC108349548	8.24536e-09	0.327852	0.879	0.896	0.00013571	Up-re	CO@HAG_vs_Untreated
Nop56	8.55045e-09	0.38757	0.199	0.226	0.000140732	Up-re	CO@HAG_vs_Untreated
Bcat2	8.85706e-09	0.643874	0.175	0.178	0.000145778	Up-re	CO@HAG_vs_Untreated
Agps	8.9872e-09	0.37773	0.154	0.188	0.00014792	Up-re	CO@HAG_vs_Untreated
Smad2	9.26722e-09	0.330568	0.115	0.152	0.000152529	Up-re	CO@HAG_vs_Untreated
Dhx9	9.30658e-09	0.308493	0.178	0.214	0.000153177	Up-re	CO@HAG_vs_Untreated
Hars1	9.32213e-09	0.268909	0.124	0.169	0.000153433	Up-re	CO@HAG_vs_Untreated
Rtp3	9.32449e-09	1.02295	0.232	0.243	0.000153472	Up-re	CO@HAG_vs_Untreated
Map4k1	9.35086e-09	0.327646	0.274	0.32	0.000153906	Up-re	CO@HAG_vs_Untreated
Ilkap	9.36057e-09	0.273474	0.111	0.15	0.000154066	Up-re	CO@HAG_vs_Untreated
Acly	9.46483e-09	0.455701	0.155	0.169	0.000155782	Up-re	CO@HAG_vs_Untreated
Atox1	1.0103e-08	0.252781	0.88	0.921	0.000166285	Up-re	CO@HAG_vs_Untreated
Snrpa	1.02744e-08	0.645283	0.145	0.15	0.000169106	Up-re	CO@HAG_vs_Untreated
Cdk19	1.03603e-08	0.257263	0.119	0.159	0.00017052	Up-re	CO@HAG_vs_Untreated
Creld2	1.05195e-08	0.609712	0.16	0.179	0.000173141	Up-re	CO@HAG_vs_Untreated
Nabp2	1.05981e-08	0.288573	0.213	0.255	0.000174434	Up-re	CO@HAG_vs_Untreated
Phc2	1.07324e-08	0.359167	0.287	0.323	0.000176645	Up-re	CO@HAG_vs_Untreated
Arhgap15	1.08103e-08	0.455097	0.187	0.21	0.000177926	Up-re	CO@HAG_vs_Untreated
Rad50	1.08382e-08	0.360903	0.156	0.191	0.000178387	Up-re	CO@HAG_vs_Untreated
Mpc2	1.10146e-08	0.308915	0.133	0.162	0.00018129	Up-re	CO@HAG_vs_Untreated
Med14	1.10279e-08	0.346948	0.118	0.15	0.000181508	Up-re	CO@HAG_vs_Untreated
Nelfe	1.1513e-08	0.409386	0.152	0.178	0.000189492	Up-re	CO@HAG_vs_Untreated
Fbxo34	1.18908e-08	0.575878	0.139	0.159	0.00019571	Up-re	CO@HAG_vs_Untreated
Cyb5r4	1.19345e-08	0.312728	0.134	0.176	0.00019643	Up-re	CO@HAG_vs_Untreated
Vps41	1.21547e-08	0.257259	0.119	0.152	0.000200054	Up-re	CO@HAG_vs_Untreated
Zfp277	1.22503e-08	0.273667	0.112	0.159	0.000201628	Up-re	CO@HAG_vs_Untreated
Arl2bp	1.23074e-08	0.262452	0.17	0.212	0.000202568	Up-re	CO@HAG_vs_Untreated
Nr4a2	1.24362e-08	0.500956	0.603	0.574	0.000204687	Up-re	CO@HAG_vs_Untreated
Irak1	1.26e-08	0.254514	0.14	0.181	0.000207383	Up-re	CO@HAG_vs_Untreated
Arhgap25	1.33927e-08	0.442886	0.146	0.171	0.000220431	Up-re	CO@HAG_vs_Untreated
Retsat	1.43547e-08	0.340296	0.187	0.219	0.000236265	Up-re	CO@HAG_vs_Untreated
Pmm2	1.44687e-08	0.351455	0.138	0.171	0.000238141	Up-re	CO@HAG_vs_Untreated
Klhl5	1.54258e-08	0.387056	0.148	0.174	0.000253893	Up-re	CO@HAG_vs_Untreated
Htt	1.55287e-08	0.509641	0.149	0.168	0.000255586	Up-re	CO@HAG_vs_Untreated
Irs2	1.60125e-08	0.808305	0.25	0.207	0.00026355	Up-re	CO@HAG_vs_Untreated
Snx3	1.60516e-08	0.289097	0.895	0.915	0.000264193	Up-re	CO@HAG_vs_Untreated
Abcf2	1.68368e-08	0.342689	0.115	0.152	0.000277118	Up-re	CO@HAG_vs_Untreated
Ubl7	1.71156e-08	0.5829	0.15	0.161	0.000281705	Up-re	CO@HAG_vs_Untreated
Cdc42bpb	1.77555e-08	0.575667	0.148	0.159	0.000292237	Up-re	CO@HAG_vs_Untreated
Scoc	1.82224e-08	0.301897	0.132	0.169	0.000299922	Up-re	CO@HAG_vs_Untreated
RGD1309748	1.84047e-08	0.674574	0.205	0.207	0.000302922	Up-re	CO@HAG_vs_Untreated
Fam13b	1.91922e-08	0.270379	0.224	0.255	0.000315885	Up-re	CO@HAG_vs_Untreated
Rp2	1.93594e-08	0.303804	0.116	0.15	0.000318637	Up-re	CO@HAG_vs_Untreated
Srpk2	2.06395e-08	0.521977	0.142	0.164	0.000339705	Up-re	CO@HAG_vs_Untreated
N4bp2l1	2.2211e-08	0.527793	0.13	0.152	0.00036557	Up-re	CO@HAG_vs_Untreated
Rab29	2.35602e-08	0.443525	0.139	0.166	0.000387777	Up-re	CO@HAG_vs_Untreated
Gabbr1	2.43636e-08	0.563651	0.169	0.166	0.000401	Up-re	CO@HAG_vs_Untreated
Uvrag	2.437e-08	0.408646	0.16	0.185	0.000401106	Up-re	CO@HAG_vs_Untreated
Pcyt1a	2.43812e-08	0.340271	0.144	0.179	0.00040129	Up-re	CO@HAG_vs_Untreated
Cavin1	2.44373e-08	1.054	0.19	0.116	0.000402213	Up-re	CO@HAG_vs_Untreated
Ubn2	2.46112e-08	0.339209	0.139	0.188	0.000405077	Up-re	CO@HAG_vs_Untreated
Slc35b4	2.49229e-08	0.410516	0.19	0.212	0.000410206	Up-re	CO@HAG_vs_Untreated
Tnfrsf11a	2.68825e-08	0.489418	0.156	0.173	0.000442458	Up-re	CO@HAG_vs_Untreated
Usp5	2.70311e-08	0.329367	0.157	0.183	0.000444905	Up-re	CO@HAG_vs_Untreated
Uchl3	2.70348e-08	0.40193	0.183	0.203	0.000444966	Up-re	CO@HAG_vs_Untreated
Arsb	2.73232e-08	0.9826	0.168	0.121	0.000449712	Up-re	CO@HAG_vs_Untreated
Hist1h2bq	2.78101e-08	0.871679	0.248	0.221	0.000457726	Up-re	CO@HAG_vs_Untreated
Tmem131	2.79897e-08	0.285847	0.141	0.178	0.000460683	Up-re	CO@HAG_vs_Untreated
Cdc42ep2	2.82851e-08	0.725777	0.182	0.198	0.000465544	Up-re	CO@HAG_vs_Untreated
Rnf213	2.8645e-08	1.12898	0.154	0.115	0.000471468	Up-re	CO@HAG_vs_Untreated
Ifih1	2.89759e-08	1.07785	0.204	0.14	0.000476914	Up-re	CO@HAG_vs_Untreated
Marchf8	2.95884e-08	0.443107	0.183	0.202	0.000486996	Up-re	CO@HAG_vs_Untreated
Hmox2	2.98307e-08	0.269037	0.181	0.222	0.000490984	Up-re	CO@HAG_vs_Untreated
Wac	3.00766e-08	0.411183	0.138	0.162	0.000495031	Up-re	CO@HAG_vs_Untreated
Naga	3.07497e-08	0.337103	0.174	0.2	0.000506109	Up-re	CO@HAG_vs_Untreated
RGD1305350	3.12002e-08	0.420939	0.182	0.205	0.000513524	Up-re	CO@HAG_vs_Untreated
Naa35	3.12049e-08	0.373846	0.129	0.162	0.000513601	Up-re	CO@HAG_vs_Untreated
Crtapl1	3.1294e-08	0.523069	0.141	0.157	0.000515067	Up-re	CO@HAG_vs_Untreated
Nsd1	3.24284e-08	0.352271	0.215	0.239	0.000533739	Up-re	CO@HAG_vs_Untreated
Rchy1	3.30866e-08	0.374437	0.141	0.173	0.000544572	Up-re	CO@HAG_vs_Untreated
Cwc27	3.3345e-08	0.267084	0.18	0.224	0.000548826	Up-re	CO@HAG_vs_Untreated
Nudt2	3.46561e-08	0.462635	0.19	0.207	0.000570405	Up-re	CO@HAG_vs_Untreated
Crip2	3.49796e-08	0.924625	0.161	0.126	0.000575729	Up-re	CO@HAG_vs_Untreated
Abcg1	3.55485e-08	0.288237	0.326	0.366	0.000585094	Up-re	CO@HAG_vs_Untreated
Mt1	3.73294e-08	0.659842	0.451	0.597	0.000614405	Up-re	CO@HAG_vs_Untreated
Timm10b	4.07422e-08	0.262447	0.158	0.197	0.000670576	Up-re	CO@HAG_vs_Untreated
Hps3	4.24653e-08	0.729112	0.15	0.138	0.000698936	Up-re	CO@HAG_vs_Untreated
Bach1	4.36301e-08	0.338401	0.191	0.227	0.000718108	Up-re	CO@HAG_vs_Untreated
Nop58	4.37821e-08	0.439496	0.282	0.284	0.000720609	Up-re	CO@HAG_vs_Untreated
Tpgs2	4.48468e-08	0.281743	0.135	0.178	0.000738134	Up-re	CO@HAG_vs_Untreated
Csrnp1	4.6819e-08	0.323399	0.751	0.8	0.000770594	Up-re	CO@HAG_vs_Untreated
Kxd1	4.81969e-08	0.309464	0.178	0.212	0.000793273	Up-re	CO@HAG_vs_Untreated
Stk4	4.82387e-08	0.301606	0.259	0.292	0.000793961	Up-re	CO@HAG_vs_Untreated
Nfyc	4.92447e-08	0.491359	0.157	0.178	0.000810518	Up-re	CO@HAG_vs_Untreated
Erf	4.99811e-08	0.492974	0.126	0.15	0.000822639	Up-re	CO@HAG_vs_Untreated
RT1-Bb	5.28338e-08	0.285537	0.489	0.54	0.000869591	Up-re	CO@HAG_vs_Untreated
AABR07045485.1	5.38054e-08	0.411924	0.15	0.173	0.000885584	Up-re	CO@HAG_vs_Untreated
C1s	5.46659e-08	1.42654	0.157	0.084	0.000899746	Up-re	CO@HAG_vs_Untreated
RGD1559909	6.04223e-08	0.462927	0.165	0.176	0.000994491	Up-re	CO@HAG_vs_Untreated
Wwp1	6.20795e-08	0.875592	0.16	0.121	0.00102177	Up-re	CO@HAG_vs_Untreated
Nme2	6.28823e-08	0.350008	0.883	0.884	0.00103498	Up-re	CO@HAG_vs_Untreated
Fgl2	6.33061e-08	0.334969	0.748	0.797	0.00104196	Up-re	CO@HAG_vs_Untreated
Stim2	6.57786e-08	0.584124	0.151	0.166	0.00108265	Up-re	CO@HAG_vs_Untreated
Mgst3	6.66856e-08	0.424919	0.137	0.156	0.00109758	Up-re	CO@HAG_vs_Untreated
Hsd17b1	6.84676e-08	0.876892	0.16	0.138	0.00112691	Up-re	CO@HAG_vs_Untreated
LOC690045	7.85507e-08	0.643166	0.176	0.178	0.00129287	Up-re	CO@HAG_vs_Untreated
Sik2	8.12598e-08	0.263835	0.13	0.168	0.00133746	Up-re	CO@HAG_vs_Untreated
Lrpprc	8.22928e-08	0.303807	0.113	0.154	0.00135446	Up-re	CO@HAG_vs_Untreated
Snx24	8.48447e-08	0.640522	0.177	0.171	0.00139646	Up-re	CO@HAG_vs_Untreated
Oxsr1	8.58336e-08	0.449703	0.17	0.183	0.00141274	Up-re	CO@HAG_vs_Untreated
Pdzd8	8.60455e-08	0.333892	0.128	0.168	0.00141622	Up-re	CO@HAG_vs_Untreated
LOC103693776	8.90018e-08	0.254308	0.109	0.152	0.00146488	Up-re	CO@HAG_vs_Untreated
LOC100360573	8.98345e-08	0.30753	0.141	0.178	0.00147859	Up-re	CO@HAG_vs_Untreated
Zcchc24	9.25464e-08	0.581374	0.164	0.161	0.00152322	Up-re	CO@HAG_vs_Untreated
Rarg	9.32469e-08	0.573358	0.231	0.224	0.00153475	Up-re	CO@HAG_vs_Untreated
Abhd4	9.52291e-08	0.440425	0.178	0.191	0.00156738	Up-re	CO@HAG_vs_Untreated
Stat1	1.08156e-07	0.35339	0.233	0.265	0.00178014	Up-re	CO@HAG_vs_Untreated
Hbegf	1.13395e-07	1.25598	0.226	0.159	0.00186637	Up-re	CO@HAG_vs_Untreated
Aif1	1.14256e-07	0.3902	0.977	0.978	0.00188054	Up-re	CO@HAG_vs_Untreated
Galnt11	1.14727e-07	0.397563	0.149	0.166	0.00188829	Up-re	CO@HAG_vs_Untreated
RGD1565784	1.17529e-07	0.388245	0.137	0.159	0.00193442	Up-re	CO@HAG_vs_Untreated
LOC100910540	1.23083e-07	0.624587	0.17	0.169	0.00202583	Up-re	CO@HAG_vs_Untreated
Sptssa	1.24096e-07	0.404415	0.148	0.171	0.00204249	Up-re	CO@HAG_vs_Untreated
Septin6	1.29984e-07	0.262373	0.108	0.15	0.00213941	Up-re	CO@HAG_vs_Untreated
Scfd1	1.3176e-07	0.29251	0.137	0.168	0.00216864	Up-re	CO@HAG_vs_Untreated
Gadd45g	1.41617e-07	0.436906	0.289	0.243	0.00233087	Up-re	CO@HAG_vs_Untreated
Zc3h12c	1.42849e-07	0.255761	0.159	0.209	0.00235116	Up-re	CO@HAG_vs_Untreated
Slc35c2	1.44426e-07	0.509366	0.151	0.154	0.0023771	Up-re	CO@HAG_vs_Untreated
Wdfy3	1.45763e-07	0.259159	0.167	0.2	0.00239911	Up-re	CO@HAG_vs_Untreated
Evi2b	1.52487e-07	0.267954	0.143	0.178	0.00250979	Up-re	CO@HAG_vs_Untreated
Rangap1	1.54998e-07	0.364961	0.13	0.157	0.00255112	Up-re	CO@HAG_vs_Untreated
Zfp800	1.58516e-07	0.34843	0.143	0.173	0.00260901	Up-re	CO@HAG_vs_Untreated
Get4	1.6787e-07	0.274808	0.16	0.198	0.00276298	Up-re	CO@HAG_vs_Untreated
Cxxc1	1.73088e-07	0.473239	0.137	0.154	0.00284886	Up-re	CO@HAG_vs_Untreated
Pxdc1	1.79144e-07	0.488084	0.185	0.198	0.00294853	Up-re	CO@HAG_vs_Untreated
Memo1	1.82441e-07	0.373545	0.174	0.195	0.0030028	Up-re	CO@HAG_vs_Untreated
Hsph1	1.98493e-07	0.447965	0.247	0.268	0.00326699	Up-re	CO@HAG_vs_Untreated
Tmem88	2.01033e-07	0.91112	0.193	0.144	0.00330879	Up-re	CO@HAG_vs_Untreated
C1r	2.04577e-07	0.644433	0.244	0.234	0.00336713	Up-re	CO@HAG_vs_Untreated
Nnt	2.07748e-07	0.546194	0.194	0.186	0.00341933	Up-re	CO@HAG_vs_Untreated
Ddit3	2.15362e-07	0.373365	0.37	0.381	0.00354464	Up-re	CO@HAG_vs_Untreated
Decr1	2.2271e-07	0.352812	0.137	0.169	0.00366559	Up-re	CO@HAG_vs_Untreated
Cand1	3.0515e-07	0.548053	0.177	0.195	0.00502247	Up-re	CO@HAG_vs_Untreated
Slc4a7	3.06811e-07	0.359808	0.214	0.239	0.0050498	Up-re	CO@HAG_vs_Untreated
Fam98c	3.06814e-07	0.636986	0.159	0.149	0.00504985	Up-re	CO@HAG_vs_Untreated
Laptm4b	3.18727e-07	0.366558	0.178	0.203	0.00524593	Up-re	CO@HAG_vs_Untreated
Pdcd4	3.40436e-07	0.476767	0.543	0.518	0.00560324	Up-re	CO@HAG_vs_Untreated
Zfx	3.44624e-07	0.30848	0.125	0.157	0.00567216	Up-re	CO@HAG_vs_Untreated
Ext2	3.70384e-07	0.67212	0.16	0.156	0.00609615	Up-re	CO@HAG_vs_Untreated
Plaat3	3.81822e-07	0.447397	0.25	0.258	0.00628441	Up-re	CO@HAG_vs_Untreated
Polr2b	4.12292e-07	0.372207	0.129	0.156	0.00678591	Up-re	CO@HAG_vs_Untreated
Peak1	4.13128e-07	0.60707	0.149	0.156	0.00679967	Up-re	CO@HAG_vs_Untreated
Dnajc13	4.19221e-07	0.591769	0.177	0.164	0.00689995	Up-re	CO@HAG_vs_Untreated
Trak1	4.29494e-07	0.377539	0.159	0.179	0.00706905	Up-re	CO@HAG_vs_Untreated
Zfp207	4.29949e-07	0.2948	0.148	0.186	0.00707654	Up-re	CO@HAG_vs_Untreated
Arhgap1	4.40262e-07	0.459139	0.167	0.178	0.00724627	Up-re	CO@HAG_vs_Untreated
Tsr1	4.65668e-07	0.500936	0.145	0.15	0.00766443	Up-re	CO@HAG_vs_Untreated
Tusc2	4.78909e-07	0.560633	0.148	0.154	0.00788236	Up-re	CO@HAG_vs_Untreated
Mcfd2	4.81472e-07	0.385615	0.16	0.178	0.00792455	Up-re	CO@HAG_vs_Untreated
Rnd3	4.90777e-07	0.806852	0.271	0.227	0.00807769	Up-re	CO@HAG_vs_Untreated
Arid1b	5.20713e-07	0.29516	0.201	0.229	0.00857041	Up-re	CO@HAG_vs_Untreated
Laptm5	5.38618e-07	0.280511	0.944	0.961	0.00886512	Up-re	CO@HAG_vs_Untreated
Tcerg1	5.42585e-07	0.278024	0.319	0.347	0.00893041	Up-re	CO@HAG_vs_Untreated
Icam1	5.56637e-07	0.413333	0.833	0.846	0.00916169	Up-re	CO@HAG_vs_Untreated
Mink1	6.17075e-07	0.595781	0.153	0.156	0.0101564	Up-re	CO@HAG_vs_Untreated
Slc35b2	6.24869e-07	0.338813	0.157	0.179	0.0102847	Up-re	CO@HAG_vs_Untreated
H2ax	6.4012e-07	0.357301	0.171	0.202	0.0105357	Up-re	CO@HAG_vs_Untreated
Mgp	6.61219e-07	1.01176	0.249	0.291	0.010883	Up-re	CO@HAG_vs_Untreated
Niban1	6.76166e-07	0.259191	0.125	0.157	0.011129	Up-re	CO@HAG_vs_Untreated
Ccpg1	7.301e-07	0.282642	0.167	0.193	0.0120167	Up-re	CO@HAG_vs_Untreated
Pou2f2	8.41832e-07	0.607462	0.201	0.183	0.0138557	Up-re	CO@HAG_vs_Untreated
Apaf1	8.80342e-07	0.274034	0.124	0.152	0.0144895	Up-re	CO@HAG_vs_Untreated
Tp53rk	9.3408e-07	0.569433	0.294	0.291	0.015374	Up-re	CO@HAG_vs_Untreated
Cdc14a	9.39809e-07	0.671233	0.15	0.152	0.0154683	Up-re	CO@HAG_vs_Untreated
Gsn	1.00408e-06	0.331881	0.757	0.8	0.0165262	Up-re	CO@HAG_vs_Untreated
Rreb1	1.04244e-06	0.522688	0.167	0.166	0.0171576	Up-re	CO@HAG_vs_Untreated
Gpx1	1.10598e-06	0.259264	1	0.997	0.0182033	Up-re	CO@HAG_vs_Untreated
Hint1	1.11834e-06	0.314394	0.872	0.891	0.0184068	Up-re	CO@HAG_vs_Untreated
Slc39a10	1.13297e-06	0.640535	0.172	0.144	0.0186476	Up-re	CO@HAG_vs_Untreated
Aida	1.24506e-06	0.391496	0.148	0.168	0.0204925	Up-re	CO@HAG_vs_Untreated
Daglb	1.28309e-06	0.600395	0.157	0.154	0.0211184	Up-re	CO@HAG_vs_Untreated
Ubald1	1.31565e-06	0.658791	0.156	0.15	0.0216543	Up-re	CO@HAG_vs_Untreated
Ifi30	1.46632e-06	0.408349	0.964	0.964	0.0241341	Up-re	CO@HAG_vs_Untreated
Spen	1.47915e-06	0.482642	0.136	0.157	0.0243453	Up-re	CO@HAG_vs_Untreated
Eif3a	1.48989e-06	0.271425	0.794	0.826	0.0245221	Up-re	CO@HAG_vs_Untreated
Pdzd11	1.54574e-06	0.362171	0.144	0.159	0.0254414	Up-re	CO@HAG_vs_Untreated
Gga1	1.57982e-06	0.407307	0.157	0.169	0.0260023	Up-re	CO@HAG_vs_Untreated
Sat1	1.60479e-06	0.425067	0.971	0.981	0.0264132	Up-re	CO@HAG_vs_Untreated
Gstp1	1.75094e-06	0.328487	0.519	0.566	0.0288187	Up-re	CO@HAG_vs_Untreated
Batf	1.84072e-06	0.291989	0.108	0.15	0.0302965	Up-re	CO@HAG_vs_Untreated
Mybbp1a	2.0115e-06	0.451706	0.201	0.197	0.0331073	Up-re	CO@HAG_vs_Untreated
Rrp1	2.0277e-06	0.383216	0.14	0.159	0.0333739	Up-re	CO@HAG_vs_Untreated
Mrps11	2.02803e-06	0.283241	0.155	0.19	0.0333794	Up-re	CO@HAG_vs_Untreated
Ifi35	2.17883e-06	0.253033	0.123	0.154	0.0358613	Up-re	CO@HAG_vs_Untreated
Gnpda2	2.38602e-06	0.26206	0.113	0.15	0.0392714	Up-re	CO@HAG_vs_Untreated
Rhob	2.41757e-06	0.323457	0.362	0.397	0.0397907	Up-re	CO@HAG_vs_Untreated
Sdc3	2.51832e-06	1.09594	0.15	0.104	0.041449	Up-re	CO@HAG_vs_Untreated
Fgd2	2.52529e-06	0.60965	0.152	0.142	0.0415638	Up-re	CO@HAG_vs_Untreated
Oga	2.64101e-06	0.619723	0.151	0.138	0.0434683	Up-re	CO@HAG_vs_Untreated
AC114233.2	2.64473e-06	0.308877	0.32	0.333	0.0435297	Up-re	CO@HAG_vs_Untreated
Ppp2r5e	2.78797e-06	0.387139	0.163	0.183	0.0458873	Up-re	CO@HAG_vs_Untreated
Clns1a	3.01677e-06	0.499887	0.17	0.159	0.0496531	Up-re	CO@HAG_vs_Untreated
Slpi	1.57553e-169	-5.32223	0.252	0.899	2.59317e-165	Down-re	CO@HAG_vs_Untreated
LOC100359515	1.04233e-125	-3.8604	0.227	0.786	1.71557e-121	Down-re	CO@HAG_vs_Untreated
Prdx5	4.73042e-116	-2.39495	0.971	0.997	7.7858e-112	Down-re	CO@HAG_vs_Untreated
Nos2	3.76129e-110	-3.98777	0.182	0.689	6.19072e-106	Down-re	CO@HAG_vs_Untreated
G0s2	4.2689e-97	-3.93274	0.052	0.489	7.02618e-93	Down-re	CO@HAG_vs_Untreated
Srgn	6.49464e-96	-2.59403	0.742	0.942	1.06895e-91	Down-re	CO@HAG_vs_Untreated
Thbs1	1.47357e-87	-5.07224	0.075	0.48	2.42535e-83	Down-re	CO@HAG_vs_Untreated
Ptgs2	6.88149e-74	-2.26973	0.544	0.885	1.13262e-69	Down-re	CO@HAG_vs_Untreated
Ctsl	1.5406e-72	-2.48363	0.923	0.978	2.53568e-68	Down-re	CO@HAG_vs_Untreated
Arg1	1.74749e-68	-3.47805	0.151	0.55	2.87619e-64	Down-re	CO@HAG_vs_Untreated
Ldha	2.45209e-65	-1.65521	0.84	0.976	4.03589e-61	Down-re	CO@HAG_vs_Untreated
Cd2	4.30947e-65	-2.38495	0.098	0.474	7.09295e-61	Down-re	CO@HAG_vs_Untreated
Vcan	1.65626e-64	-2.29968	0.465	0.814	2.72604e-60	Down-re	CO@HAG_vs_Untreated
Mcemp1	6.00622e-64	-2.45919	0.049	0.376	9.88563e-60	Down-re	CO@HAG_vs_Untreated
Cxcl3	2.01047e-63	-3.61213	0.632	0.918	3.30903e-59	Down-re	CO@HAG_vs_Untreated
Sdc1	5.10798e-63	-2.333	0.249	0.653	8.40722e-59	Down-re	CO@HAG_vs_Untreated
Cd14	2.90631e-62	-1.29517	0.912	0.983	4.78349e-58	Down-re	CO@HAG_vs_Untreated
Clec4d	2.73023e-58	-1.86629	0.378	0.769	4.49369e-54	Down-re	CO@HAG_vs_Untreated
Vegfa	2.76462e-54	-1.9305	0.256	0.638	4.55029e-50	Down-re	CO@HAG_vs_Untreated
Il1r2	2.77499e-51	-3.12557	0.09	0.402	4.56735e-47	Down-re	CO@HAG_vs_Untreated
Clec4e	4.55978e-50	-1.59237	0.131	0.468	7.50494e-46	Down-re	CO@HAG_vs_Untreated
Tspo	2.54835e-49	-1.14959	0.871	0.969	4.19432e-45	Down-re	CO@HAG_vs_Untreated
Ifngr1	7.34415e-49	-1.1147	0.555	0.868	1.20877e-44	Down-re	CO@HAG_vs_Untreated
Slc16a3	4.18433e-48	-1.89128	0.115	0.438	6.88699e-44	Down-re	CO@HAG_vs_Untreated
Sod2	4.90212e-48	-1.59992	0.95	0.993	8.0684e-44	Down-re	CO@HAG_vs_Untreated
Clec7a	6.86763e-48	-1.24057	0.332	0.703	1.13034e-43	Down-re	CO@HAG_vs_Untreated
Il1b	8.51481e-48	-1.58921	0.868	0.986	1.40145e-43	Down-re	CO@HAG_vs_Untreated
Gk	5.9048e-47	-2.46488	0.026	0.262	9.71871e-43	Down-re	CO@HAG_vs_Untreated
Hopx	1.66705e-46	-1.46867	0.719	0.926	2.74379e-42	Down-re	CO@HAG_vs_Untreated
Lgals3	2.09363e-45	-1.02987	0.964	0.993	3.44591e-41	Down-re	CO@HAG_vs_Untreated
LOC108351137	7.83016e-44	-0.936792	0.851	0.978	1.28877e-39	Down-re	CO@HAG_vs_Untreated
AABR07034362.2	8.37143e-44	-5.97637	0.088	0.373	1.37785e-39	Down-re	CO@HAG_vs_Untreated
Slc2a1	2.69953e-43	-1.96214	0.321	0.662	4.44315e-39	Down-re	CO@HAG_vs_Untreated
Upp1	2.87559e-43	-1.7278	0.362	0.699	4.73294e-39	Down-re	CO@HAG_vs_Untreated
Gadd45a	1.25464e-42	-2.46904	0.237	0.557	2.06501e-38	Down-re	CO@HAG_vs_Untreated
Il1rn	3.27229e-40	-1.44965	0.573	0.851	5.38587e-36	Down-re	CO@HAG_vs_Untreated
Plaur	3.46732e-40	-1.25822	0.207	0.53	5.70686e-36	Down-re	CO@HAG_vs_Untreated
Ereg	9.67812e-40	-2.99687	0.192	0.497	1.59292e-35	Down-re	CO@HAG_vs_Untreated
Ogfrl1	1.2677e-39	-1.15162	0.353	0.691	2.08652e-35	Down-re	CO@HAG_vs_Untreated
Nfkbia	1.37393e-39	-0.964004	0.992	0.998	2.26135e-35	Down-re	CO@HAG_vs_Untreated
Osm	2.21189e-39	-1.72193	0.345	0.672	3.64055e-35	Down-re	CO@HAG_vs_Untreated
Cxcl2	3.54725e-37	-1.38008	0.957	1	5.83841e-33	Down-re	CO@HAG_vs_Untreated
Ccl3	3.67154e-36	-2.21381	0.649	0.884	6.04298e-32	Down-re	CO@HAG_vs_Untreated
Emb	7.29489e-35	-0.995353	0.268	0.576	1.20067e-30	Down-re	CO@HAG_vs_Untreated
Mgst2	8.98304e-35	-1.3597	0.119	0.385	1.47852e-30	Down-re	CO@HAG_vs_Untreated
S100a9	2.06747e-34	-4.42166	0.106	0.357	3.40284e-30	Down-re	CO@HAG_vs_Untreated
Chi3l1	1.0565e-33	-1.52407	0.081	0.32	1.7389e-29	Down-re	CO@HAG_vs_Untreated
Il1a	1.25695e-33	-1.76268	0.164	0.444	2.06882e-29	Down-re	CO@HAG_vs_Untreated
Nrg1	1.68689e-33	-1.49654	0.169	0.451	2.77645e-29	Down-re	CO@HAG_vs_Untreated
MGC105649	2.61626e-33	-1.3594	0.2	0.491	4.3061e-29	Down-re	CO@HAG_vs_Untreated
Sema4a	2.47197e-32	-1.08046	0.275	0.571	4.06861e-28	Down-re	CO@HAG_vs_Untreated
AABR07044711.1	3.38983e-32	-0.779433	0.385	0.687	5.57932e-28	Down-re	CO@HAG_vs_Untreated
Pgam1	1.43997e-31	-0.972461	0.571	0.836	2.37004e-27	Down-re	CO@HAG_vs_Untreated
Eno1	1.53046e-31	-0.926974	0.706	0.909	2.51898e-27	Down-re	CO@HAG_vs_Untreated
Smim14	5.42866e-30	-1.20171	0.297	0.588	8.93502e-26	Down-re	CO@HAG_vs_Untreated
Trem3	5.69439e-30	-1.68341	0.036	0.214	9.3724e-26	Down-re	CO@HAG_vs_Untreated
Pla2g7	7.42168e-30	-1.2695	0.292	0.579	1.22153e-25	Down-re	CO@HAG_vs_Untreated
Eng	1.02371e-29	-0.732588	0.234	0.497	1.68492e-25	Down-re	CO@HAG_vs_Untreated
Thbd	2.61791e-29	-2.20996	0.166	0.421	4.30882e-25	Down-re	CO@HAG_vs_Untreated
Rbm3	6.13566e-29	-0.634208	0.895	0.983	1.00987e-24	Down-re	CO@HAG_vs_Untreated
Mafb	1.01908e-28	-1.04105	0.784	0.933	1.6773e-24	Down-re	CO@HAG_vs_Untreated
Ddit4	4.38529e-28	-1.25085	0.193	0.455	7.21775e-24	Down-re	CO@HAG_vs_Untreated
Otulinl	5.51951e-28	-0.825299	0.277	0.547	9.08456e-24	Down-re	CO@HAG_vs_Untreated
Cirbp	6.93168e-28	-0.490566	0.271	0.509	1.14089e-23	Down-re	CO@HAG_vs_Untreated
H3f3c	1.03949e-27	-0.670875	0.99	0.998	1.71089e-23	Down-re	CO@HAG_vs_Untreated
Dgat2	1.34399e-27	-2.21702	0.071	0.274	2.21208e-23	Down-re	CO@HAG_vs_Untreated
Prg4	4.42242e-27	-2.33438	0.056	0.241	7.27887e-23	Down-re	CO@HAG_vs_Untreated
Furin	5.32278e-27	-0.662827	0.263	0.513	8.76076e-23	Down-re	CO@HAG_vs_Untreated
Dapk1	9.43623e-27	-0.527128	0.33	0.59	1.55311e-22	Down-re	CO@HAG_vs_Untreated
Txn1	9.67231e-27	-0.861759	0.704	0.896	1.59197e-22	Down-re	CO@HAG_vs_Untreated
Msrb1	3.30246e-26	-0.537408	0.355	0.617	5.43551e-22	Down-re	CO@HAG_vs_Untreated
Ptpn1	3.9301e-26	-0.931366	0.42	0.694	6.46855e-22	Down-re	CO@HAG_vs_Untreated
Fbxo22	8.06296e-26	-0.924558	0.166	0.397	1.32708e-21	Down-re	CO@HAG_vs_Untreated
Vps4b	1.39242e-25	-0.712989	0.308	0.568	2.29179e-21	Down-re	CO@HAG_vs_Untreated
Sh2b2	1.7764e-25	-0.709794	0.283	0.537	2.92377e-21	Down-re	CO@HAG_vs_Untreated
Hif1a	2.53207e-25	-1.32976	0.466	0.716	4.16754e-21	Down-re	CO@HAG_vs_Untreated
Cd63	2.93013e-25	-0.610441	0.989	0.997	4.8227e-21	Down-re	CO@HAG_vs_Untreated
Cyth1	3.37879e-25	-0.753078	0.319	0.581	5.56115e-21	Down-re	CO@HAG_vs_Untreated
LOC691141	3.79026e-25	-0.547936	0.231	0.465	6.23839e-21	Down-re	CO@HAG_vs_Untreated
Gch1	6.92532e-25	-0.839485	0.38	0.648	1.13984e-20	Down-re	CO@HAG_vs_Untreated
S100a6	7.48262e-25	-0.666077	0.902	0.979	1.23156e-20	Down-re	CO@HAG_vs_Untreated
Ndfip2	8.36761e-25	-0.875261	0.344	0.61	1.37723e-20	Down-re	CO@HAG_vs_Untreated
Max	9.2469e-25	-0.658219	0.218	0.448	1.52195e-20	Down-re	CO@HAG_vs_Untreated
Lilrb2	1.25534e-24	-0.277554	0.347	0.561	2.06617e-20	Down-re	CO@HAG_vs_Untreated
Gabarapl2	1.32135e-24	-0.26029	0.418	0.646	2.17481e-20	Down-re	CO@HAG_vs_Untreated
Uqcrfs1	1.72919e-24	-0.376472	0.445	0.68	2.84608e-20	Down-re	CO@HAG_vs_Untreated
AABR07026311.1	2.09591e-24	-0.600969	0.547	0.797	3.44966e-20	Down-re	CO@HAG_vs_Untreated
Cebpg	2.41844e-24	-0.826225	0.295	0.556	3.9805e-20	Down-re	CO@HAG_vs_Untreated
Gngt2	3.01576e-24	-0.587082	0.5	0.757	4.96364e-20	Down-re	CO@HAG_vs_Untreated
Pik3r5	3.82835e-24	-0.462345	0.345	0.579	6.30108e-20	Down-re	CO@HAG_vs_Untreated
Anpep	4.99323e-24	-0.669466	0.264	0.506	8.21835e-20	Down-re	CO@HAG_vs_Untreated
Skil	8.77584e-24	-0.626343	0.284	0.516	1.44442e-19	Down-re	CO@HAG_vs_Untreated
S100a4	1.34438e-23	-0.624346	0.931	0.993	2.21271e-19	Down-re	CO@HAG_vs_Untreated
Gpat3	1.40002e-23	-0.534874	0.19	0.402	2.30429e-19	Down-re	CO@HAG_vs_Untreated
Cpd	1.62469e-23	-0.884246	0.114	0.309	2.67408e-19	Down-re	CO@HAG_vs_Untreated
Igsf6	1.73965e-23	-0.759236	0.474	0.728	2.86329e-19	Down-re	CO@HAG_vs_Untreated
Slc6a6	1.90062e-23	-0.298423	0.338	0.556	3.12823e-19	Down-re	CO@HAG_vs_Untreated
Scimp	2.26132e-23	-0.768921	0.267	0.506	3.72191e-19	Down-re	CO@HAG_vs_Untreated
H3f3b	2.59668e-23	-0.708862	0.904	0.966	4.27387e-19	Down-re	CO@HAG_vs_Untreated
Fxyd5	3.20971e-23	-0.53824	0.773	0.94	5.28287e-19	Down-re	CO@HAG_vs_Untreated
Fyn	3.55514e-23	-0.410388	0.406	0.643	5.85141e-19	Down-re	CO@HAG_vs_Untreated
Pstpip1	4.13741e-23	-0.947347	0.341	0.598	6.80977e-19	Down-re	CO@HAG_vs_Untreated
Txnrd1	5.31893e-23	-0.779298	0.433	0.687	8.75442e-19	Down-re	CO@HAG_vs_Untreated
Smox	5.89167e-23	-1.12455	0.144	0.359	9.6971e-19	Down-re	CO@HAG_vs_Untreated
Fn1	8.4103e-23	-1.58338	0.582	0.768	1.38425e-18	Down-re	CO@HAG_vs_Untreated
Adprm	8.58446e-23	-1.06078	0.07	0.239	1.41292e-18	Down-re	CO@HAG_vs_Untreated
Nlrp3	1.06474e-22	-0.930174	0.528	0.769	1.75245e-18	Down-re	CO@HAG_vs_Untreated
Selenof	1.10953e-22	-0.620125	0.672	0.877	1.82617e-18	Down-re	CO@HAG_vs_Untreated
Klf13	1.50219e-22	-0.604151	0.345	0.588	2.47246e-18	Down-re	CO@HAG_vs_Untreated
Slc23a2	1.68079e-22	-1.42206	0.086	0.274	2.76642e-18	Down-re	CO@HAG_vs_Untreated
RGD1563400	1.72758e-22	-0.734875	0.18	0.388	2.84342e-18	Down-re	CO@HAG_vs_Untreated
Itgam	1.78364e-22	-0.430012	0.161	0.337	2.9357e-18	Down-re	CO@HAG_vs_Untreated
Tlr2	5.13379e-22	-0.859044	0.472	0.715	8.44971e-18	Down-re	CO@HAG_vs_Untreated
Lysmd3	5.32607e-22	-0.445429	0.136	0.309	8.76618e-18	Down-re	CO@HAG_vs_Untreated
Trem1	5.95021e-22	-1.57947	0.179	0.403	9.79346e-18	Down-re	CO@HAG_vs_Untreated
S100a8	6.651e-22	-3.9701	0.158	0.361	1.09469e-17	Down-re	CO@HAG_vs_Untreated
Tes	6.92418e-22	-0.452585	0.41	0.651	1.13965e-17	Down-re	CO@HAG_vs_Untreated
Sema3c	7.51514e-22	-1.71672	0.091	0.279	1.23692e-17	Down-re	CO@HAG_vs_Untreated
Ggta1	7.69411e-22	-0.664705	0.222	0.441	1.26637e-17	Down-re	CO@HAG_vs_Untreated
Cflar	1.07752e-21	-0.75571	0.305	0.542	1.7735e-17	Down-re	CO@HAG_vs_Untreated
Sgms2	1.12984e-21	-0.765174	0.143	0.332	1.85961e-17	Down-re	CO@HAG_vs_Untreated
Taldo1	1.41656e-21	-0.569153	0.925	0.969	2.33151e-17	Down-re	CO@HAG_vs_Untreated
Chchd7	2.33796e-21	-0.361661	0.141	0.304	3.84804e-17	Down-re	CO@HAG_vs_Untreated
N4bp1	2.49936e-21	-0.986876	0.311	0.556	4.11369e-17	Down-re	CO@HAG_vs_Untreated
Kcna3	2.81742e-21	-0.842532	0.185	0.393	4.63719e-17	Down-re	CO@HAG_vs_Untreated
Abcc5	3.18501e-21	-0.339791	0.131	0.28	5.2422e-17	Down-re	CO@HAG_vs_Untreated
Fth1	3.49852e-21	-1.3114	1	1	5.75821e-17	Down-re	CO@HAG_vs_Untreated
Hp	4.11905e-21	-1.65234	0.054	0.21	6.77955e-17	Down-re	CO@HAG_vs_Untreated
Tgm2	4.21071e-21	-1.50023	0.144	0.352	6.93041e-17	Down-re	CO@HAG_vs_Untreated
Wbp4	4.58656e-21	-0.395452	0.261	0.453	7.54902e-17	Down-re	CO@HAG_vs_Untreated
Nfkbiz	1.88446e-20	-0.728372	0.837	0.944	3.10164e-16	Down-re	CO@HAG_vs_Untreated
Gna13	2.01031e-20	-0.659342	0.586	0.81	3.30877e-16	Down-re	CO@HAG_vs_Untreated
Mxi1	2.50856e-20	-0.441021	0.268	0.474	4.12884e-16	Down-re	CO@HAG_vs_Untreated
Olr1	2.65481e-20	-1.1129	0.271	0.504	4.36955e-16	Down-re	CO@HAG_vs_Untreated
Adora2a	2.96314e-20	-1.10927	0.083	0.25	4.87703e-16	Down-re	CO@HAG_vs_Untreated
Spp1	3.12813e-20	-1.76031	0.181	0.386	5.14859e-16	Down-re	CO@HAG_vs_Untreated
Atp13a2	3.27525e-20	-0.352041	0.27	0.458	5.39073e-16	Down-re	CO@HAG_vs_Untreated
Mrps6	3.36951e-20	-0.341245	0.263	0.455	5.54588e-16	Down-re	CO@HAG_vs_Untreated
Irak2	3.81857e-20	-0.425509	0.356	0.568	6.28499e-16	Down-re	CO@HAG_vs_Untreated
Ostm1	3.96408e-20	-0.564789	0.107	0.255	6.52447e-16	Down-re	CO@HAG_vs_Untreated
Tnfaip3	4.15628e-20	-0.419508	0.279	0.487	6.84083e-16	Down-re	CO@HAG_vs_Untreated
Rbm47	4.76237e-20	-0.756776	0.252	0.468	7.83838e-16	Down-re	CO@HAG_vs_Untreated
AABR07014512.1	5.1106e-20	-1.8941	0.078	0.248	8.41154e-16	Down-re	CO@HAG_vs_Untreated
Timm17a	5.28028e-20	-0.291261	0.226	0.397	8.69081e-16	Down-re	CO@HAG_vs_Untreated
Lrg1	6.01032e-20	-0.887091	0.219	0.436	9.89239e-16	Down-re	CO@HAG_vs_Untreated
Pfkl	6.33836e-20	-0.574967	0.081	0.217	1.04323e-15	Down-re	CO@HAG_vs_Untreated
Ifngr2	9.02673e-20	-0.47526	0.385	0.612	1.48571e-15	Down-re	CO@HAG_vs_Untreated
Itgb2	9.99268e-20	-0.517954	0.638	0.846	1.6447e-15	Down-re	CO@HAG_vs_Untreated
S100a11	1.48022e-19	-0.771328	0.725	0.885	2.4363e-15	Down-re	CO@HAG_vs_Untreated
Gla	2.30449e-19	-1.20941	0.057	0.203	3.79297e-15	Down-re	CO@HAG_vs_Untreated
Klhl2	2.43507e-19	-0.512743	0.119	0.27	4.00787e-15	Down-re	CO@HAG_vs_Untreated
Atp6ap2	2.53151e-19	-0.403999	0.63	0.839	4.16661e-15	Down-re	CO@HAG_vs_Untreated
Npl	3.19742e-19	-0.490572	0.222	0.417	5.26264e-15	Down-re	CO@HAG_vs_Untreated
Cxcl1	3.23535e-19	-1.02451	0.935	0.973	5.32507e-15	Down-re	CO@HAG_vs_Untreated
Slc2a6	3.65008e-19	-0.819643	0.103	0.262	6.00766e-15	Down-re	CO@HAG_vs_Untreated
Maff	3.76772e-19	-0.416534	0.445	0.662	6.20129e-15	Down-re	CO@HAG_vs_Untreated
Arpc1a	4.38341e-19	-0.270559	0.557	0.764	7.21465e-15	Down-re	CO@HAG_vs_Untreated
Ednrb	5.52057e-19	-1.83125	0.12	0.303	9.08631e-15	Down-re	CO@HAG_vs_Untreated
Lilrc2	6.06578e-19	-1.16905	0.042	0.173	9.98367e-15	Down-re	CO@HAG_vs_Untreated
Elof1	6.60362e-19	-0.279841	0.226	0.391	1.08689e-14	Down-re	CO@HAG_vs_Untreated
Rsbn1l	7.63909e-19	-0.351002	0.22	0.391	1.25732e-14	Down-re	CO@HAG_vs_Untreated
Svbp	7.87941e-19	-0.665987	0.286	0.504	1.29687e-14	Down-re	CO@HAG_vs_Untreated
Chst12	8.05605e-19	-0.60119	0.097	0.238	1.32594e-14	Down-re	CO@HAG_vs_Untreated
Sbno2	8.93467e-19	-0.390585	0.257	0.444	1.47056e-14	Down-re	CO@HAG_vs_Untreated
Tspan2	1.02036e-18	-1.33817	0.125	0.311	1.67941e-14	Down-re	CO@HAG_vs_Untreated
Lsm8	1.05697e-18	-0.262162	0.223	0.379	1.73967e-14	Down-re	CO@HAG_vs_Untreated
Smim3	1.14353e-18	-0.54412	0.256	0.46	1.88213e-14	Down-re	CO@HAG_vs_Untreated
Vbp1	1.21167e-18	-0.250841	0.238	0.412	1.99429e-14	Down-re	CO@HAG_vs_Untreated
Prkar1a	1.24769e-18	-0.492536	0.387	0.607	2.05357e-14	Down-re	CO@HAG_vs_Untreated
Ifnar1	1.35532e-18	-0.371523	0.356	0.561	2.23072e-14	Down-re	CO@HAG_vs_Untreated
Gsr	1.35918e-18	-0.407253	0.051	0.15	2.23707e-14	Down-re	CO@HAG_vs_Untreated
Fnip2	1.53587e-18	-0.358917	0.247	0.427	2.52789e-14	Down-re	CO@HAG_vs_Untreated
Clcf1	1.58626e-18	-0.778127	0.145	0.32	2.61082e-14	Down-re	CO@HAG_vs_Untreated
Nfil3	1.73056e-18	-0.925975	0.284	0.508	2.84833e-14	Down-re	CO@HAG_vs_Untreated
Alas1	1.94048e-18	-1.15981	0.416	0.644	3.19384e-14	Down-re	CO@HAG_vs_Untreated
Havcr2	2.4954e-18	-0.819758	0.25	0.467	4.10718e-14	Down-re	CO@HAG_vs_Untreated
Sbds	2.59055e-18	-0.353404	0.263	0.441	4.26378e-14	Down-re	CO@HAG_vs_Untreated
Litaf	2.81727e-18	-0.386025	0.559	0.768	4.63694e-14	Down-re	CO@HAG_vs_Untreated
Ube2q2	3.20377e-18	-0.605565	0.193	0.378	5.27309e-14	Down-re	CO@HAG_vs_Untreated
Tmed5	3.87486e-18	-0.381092	0.181	0.342	6.37763e-14	Down-re	CO@HAG_vs_Untreated
Foxn2	4.83272e-18	-0.317907	0.151	0.297	7.95417e-14	Down-re	CO@HAG_vs_Untreated
Dram1	4.85686e-18	-0.815193	0.071	0.209	7.9939e-14	Down-re	CO@HAG_vs_Untreated
Asl	4.87846e-18	-0.58808	0.215	0.403	8.02945e-14	Down-re	CO@HAG_vs_Untreated
Rab11fip1	5.83797e-18	-0.310685	0.365	0.566	9.60872e-14	Down-re	CO@HAG_vs_Untreated
AABR07043031.1	5.85051e-18	-0.951973	0.063	0.202	9.62936e-14	Down-re	CO@HAG_vs_Untreated
Prkrip1	6.86706e-18	-0.430175	0.178	0.342	1.13025e-13	Down-re	CO@HAG_vs_Untreated
Pld1	7.10446e-18	-0.570953	0.101	0.25	1.16932e-13	Down-re	CO@HAG_vs_Untreated
Cpne8	8.04528e-18	-0.915519	0.12	0.289	1.32417e-13	Down-re	CO@HAG_vs_Untreated
Lsp1	8.18605e-18	-0.451041	0.398	0.614	1.34734e-13	Down-re	CO@HAG_vs_Untreated
G6pd	8.36436e-18	-0.258722	0.273	0.441	1.37669e-13	Down-re	CO@HAG_vs_Untreated
Cisd2	8.63286e-18	-0.264835	0.384	0.579	1.42088e-13	Down-re	CO@HAG_vs_Untreated
Fcgr2a	8.77177e-18	-0.865072	0.876	0.94	1.44375e-13	Down-re	CO@HAG_vs_Untreated
Mefv	8.88548e-18	-0.501007	0.222	0.417	1.46246e-13	Down-re	CO@HAG_vs_Untreated
Ier3	1.01666e-17	-0.983736	0.838	0.935	1.67332e-13	Down-re	CO@HAG_vs_Untreated
Atg101	1.14019e-17	-0.272538	0.165	0.306	1.87664e-13	Down-re	CO@HAG_vs_Untreated
Tnip1	1.22871e-17	-0.81513	0.325	0.542	2.02233e-13	Down-re	CO@HAG_vs_Untreated
Dmxl2	1.24788e-17	-0.618188	0.119	0.275	2.05388e-13	Down-re	CO@HAG_vs_Untreated
Slc43a2	1.27376e-17	-0.529516	0.421	0.641	2.09649e-13	Down-re	CO@HAG_vs_Untreated
Pde7a	1.3639e-17	-1.27792	0.044	0.173	2.24484e-13	Down-re	CO@HAG_vs_Untreated
Plscr1	1.79265e-17	-1.53409	0.191	0.386	2.95052e-13	Down-re	CO@HAG_vs_Untreated
Papss1	1.80591e-17	-0.264047	0.152	0.287	2.97234e-13	Down-re	CO@HAG_vs_Untreated
Dok3	1.88041e-17	-0.328166	0.175	0.326	3.09496e-13	Down-re	CO@HAG_vs_Untreated
Ube2a	2.07485e-17	-0.364265	0.41	0.607	3.41499e-13	Down-re	CO@HAG_vs_Untreated
Btg1	2.26422e-17	-0.732608	0.933	0.971	3.72668e-13	Down-re	CO@HAG_vs_Untreated
Usp1	2.34663e-17	-0.406959	0.126	0.268	3.86232e-13	Down-re	CO@HAG_vs_Untreated
Zbed5	2.49239e-17	-0.364291	0.373	0.574	4.10222e-13	Down-re	CO@HAG_vs_Untreated
Edil3	2.53379e-17	-0.927201	0.043	0.159	4.17036e-13	Down-re	CO@HAG_vs_Untreated
Chic2	2.65402e-17	-0.459046	0.481	0.697	4.36825e-13	Down-re	CO@HAG_vs_Untreated
Trappc6b	2.79444e-17	-0.330576	0.194	0.342	4.59938e-13	Down-re	CO@HAG_vs_Untreated
Ndel1	3.84632e-17	-0.358179	0.533	0.728	6.33065e-13	Down-re	CO@HAG_vs_Untreated
Ptpn2	3.98478e-17	-0.318379	0.211	0.371	6.55855e-13	Down-re	CO@HAG_vs_Untreated
Tnfrsf21	4.17999e-17	-0.265098	0.294	0.462	6.87985e-13	Down-re	CO@HAG_vs_Untreated
Slc15a3	4.32339e-17	-0.50248	0.304	0.501	7.11586e-13	Down-re	CO@HAG_vs_Untreated
Utp3	4.355e-17	-0.352187	0.226	0.386	7.16789e-13	Down-re	CO@HAG_vs_Untreated
Mafg	5.23962e-17	-0.394714	0.557	0.757	8.62388e-13	Down-re	CO@HAG_vs_Untreated
RGD1307554	5.4571e-17	-1.17208	0.046	0.174	8.98185e-13	Down-re	CO@HAG_vs_Untreated
Slc44a1	5.82548e-17	-0.302245	0.232	0.383	9.58815e-13	Down-re	CO@HAG_vs_Untreated
LOC361985	6.44116e-17	-0.287405	0.179	0.32	1.06015e-12	Down-re	CO@HAG_vs_Untreated
Tbc1d9	6.62248e-17	-0.47108	0.157	0.306	1.08999e-12	Down-re	CO@HAG_vs_Untreated
Bnip3	7.27891e-17	-1.16847	0.087	0.238	1.19804e-12	Down-re	CO@HAG_vs_Untreated
Spsb1	7.6814e-17	-1.00019	0.111	0.275	1.26428e-12	Down-re	CO@HAG_vs_Untreated
Tox4	7.87248e-17	-0.517616	0.17	0.316	1.29573e-12	Down-re	CO@HAG_vs_Untreated
Arl5c	7.95198e-17	-0.501927	0.517	0.726	1.30882e-12	Down-re	CO@HAG_vs_Untreated
Lpin2	8.03067e-17	-0.416566	0.225	0.393	1.32177e-12	Down-re	CO@HAG_vs_Untreated
Emc3	9.98369e-17	-0.464774	0.17	0.323	1.64322e-12	Down-re	CO@HAG_vs_Untreated
Susd3	1.03304e-16	-0.33628	0.153	0.287	1.70028e-12	Down-re	CO@HAG_vs_Untreated
Ncf1	1.31028e-16	-0.794728	0.473	0.685	2.15659e-12	Down-re	CO@HAG_vs_Untreated
Ube2j2	1.3923e-16	-0.284912	0.219	0.373	2.29159e-12	Down-re	CO@HAG_vs_Untreated
Ccdc28b	1.46079e-16	-0.30599	0.073	0.178	2.40432e-12	Down-re	CO@HAG_vs_Untreated
Twf1	1.58617e-16	-0.319312	0.299	0.472	2.61068e-12	Down-re	CO@HAG_vs_Untreated
Rheb	1.78828e-16	-0.351687	0.592	0.79	2.94332e-12	Down-re	CO@HAG_vs_Untreated
Itga5	1.84356e-16	-0.42406	0.304	0.497	3.03431e-12	Down-re	CO@HAG_vs_Untreated
Zbtb8os	1.96608e-16	-0.260039	0.305	0.467	3.23597e-12	Down-re	CO@HAG_vs_Untreated
Nipa2	2.05845e-16	-0.49622	0.202	0.369	3.38801e-12	Down-re	CO@HAG_vs_Untreated
Trappc5	2.21817e-16	-0.495949	0.156	0.309	3.65089e-12	Down-re	CO@HAG_vs_Untreated
Baz1a	2.25446e-16	-0.338182	0.453	0.646	3.71062e-12	Down-re	CO@HAG_vs_Untreated
Pkm	2.34893e-16	-0.662539	0.238	0.434	3.8661e-12	Down-re	CO@HAG_vs_Untreated
AABR07026424.1	2.35266e-16	-0.403277	0.212	0.371	3.87224e-12	Down-re	CO@HAG_vs_Untreated
Cebpa	2.68038e-16	-0.711722	0.173	0.35	4.41163e-12	Down-re	CO@HAG_vs_Untreated
Il21r	2.94271e-16	-0.53689	0.078	0.202	4.8434e-12	Down-re	CO@HAG_vs_Untreated
Atp6v0c	2.9619e-16	-0.343296	0.986	0.997	4.87499e-12	Down-re	CO@HAG_vs_Untreated
Adipor2	2.98504e-16	-0.619911	0.16	0.323	4.91307e-12	Down-re	CO@HAG_vs_Untreated
Tgfbi	3.05334e-16	-0.747701	0.898	0.969	5.0255e-12	Down-re	CO@HAG_vs_Untreated
Rcn2	3.3802e-16	-0.674871	0.182	0.354	5.56347e-12	Down-re	CO@HAG_vs_Untreated
Cks2	3.58179e-16	-0.576023	0.491	0.703	5.89527e-12	Down-re	CO@HAG_vs_Untreated
Bcl2a1	3.65971e-16	-0.688899	0.99	0.998	6.02352e-12	Down-re	CO@HAG_vs_Untreated
Urgcp	4.2092e-16	-0.588817	0.118	0.253	6.92793e-12	Down-re	CO@HAG_vs_Untreated
AABR07021823.1	4.26785e-16	-0.264816	0.135	0.262	7.02445e-12	Down-re	CO@HAG_vs_Untreated
Vps37a	4.30891e-16	-0.424752	0.123	0.253	7.09203e-12	Down-re	CO@HAG_vs_Untreated
Nabp1	4.53579e-16	-1.06717	0.341	0.552	7.46545e-12	Down-re	CO@HAG_vs_Untreated
Hck	6.62505e-16	-0.345633	0.463	0.651	1.09042e-11	Down-re	CO@HAG_vs_Untreated
Ssr3	8.78356e-16	-0.259163	0.448	0.627	1.44569e-11	Down-re	CO@HAG_vs_Untreated
Chmp5	9.16916e-16	-0.29597	0.483	0.675	1.50915e-11	Down-re	CO@HAG_vs_Untreated
Pdgfa	9.30056e-16	-1.08945	0.118	0.282	1.53078e-11	Down-re	CO@HAG_vs_Untreated
Sypl1	9.3142e-16	-0.515417	0.09	0.217	1.53302e-11	Down-re	CO@HAG_vs_Untreated
Fam20c	9.66537e-16	-0.695891	0.148	0.315	1.59082e-11	Down-re	CO@HAG_vs_Untreated
Acaa2	1.01452e-15	-0.405374	0.251	0.421	1.6698e-11	Down-re	CO@HAG_vs_Untreated
Ero1a	1.01886e-15	-0.992741	0.236	0.432	1.67695e-11	Down-re	CO@HAG_vs_Untreated
Gramd2b	1.08161e-15	-0.355646	0.162	0.303	1.78023e-11	Down-re	CO@HAG_vs_Untreated
Mmp14	1.12796e-15	-1.2434	0.29	0.489	1.85652e-11	Down-re	CO@HAG_vs_Untreated
Mitf	1.50921e-15	-0.364127	0.272	0.438	2.48401e-11	Down-re	CO@HAG_vs_Untreated
Tmem30a	1.51253e-15	-0.406218	0.373	0.556	2.48948e-11	Down-re	CO@HAG_vs_Untreated
Rab20	1.56478e-15	-0.891652	0.158	0.33	2.57548e-11	Down-re	CO@HAG_vs_Untreated
Nampt	1.58556e-15	-0.372135	0.332	0.513	2.60967e-11	Down-re	CO@HAG_vs_Untreated
Coq10b	1.61682e-15	-0.645498	0.454	0.662	2.66113e-11	Down-re	CO@HAG_vs_Untreated
Npepps	1.69086e-15	-0.629233	0.195	0.369	2.78298e-11	Down-re	CO@HAG_vs_Untreated
Cstb	1.99521e-15	-0.469284	0.997	1	3.28392e-11	Down-re	CO@HAG_vs_Untreated
Brcc3	2.09538e-15	-0.399696	0.163	0.306	3.44879e-11	Down-re	CO@HAG_vs_Untreated
Alkbh3	2.2317e-15	-0.275952	0.191	0.33	3.67315e-11	Down-re	CO@HAG_vs_Untreated
Klhl41	2.24075e-15	-1.30373	0.135	0.304	3.68804e-11	Down-re	CO@HAG_vs_Untreated
Tmod3	2.26895e-15	-0.293836	0.428	0.607	3.73447e-11	Down-re	CO@HAG_vs_Untreated
Nab1	2.28073e-15	-0.575275	0.237	0.414	3.75386e-11	Down-re	CO@HAG_vs_Untreated
Fam76b	2.52446e-15	-0.251298	0.149	0.282	4.15501e-11	Down-re	CO@HAG_vs_Untreated
Fbxl5	2.7084e-15	-1.06026	0.153	0.326	4.45776e-11	Down-re	CO@HAG_vs_Untreated
Nkap	2.74499e-15	-0.408909	0.117	0.239	4.51798e-11	Down-re	CO@HAG_vs_Untreated
Rab10	2.77281e-15	-0.306333	0.503	0.691	4.56377e-11	Down-re	CO@HAG_vs_Untreated
Tmem14c	2.77906e-15	-0.315267	0.536	0.726	4.57406e-11	Down-re	CO@HAG_vs_Untreated
Nceh1	3.04226e-15	-0.676814	0.15	0.309	5.00726e-11	Down-re	CO@HAG_vs_Untreated
Il4r	3.13708e-15	-0.71786	0.501	0.706	5.16332e-11	Down-re	CO@HAG_vs_Untreated
Yipf1	3.16207e-15	-0.475759	0.155	0.303	5.20444e-11	Down-re	CO@HAG_vs_Untreated
Plekhb2	3.28536e-15	-0.317129	0.305	0.48	5.40737e-11	Down-re	CO@HAG_vs_Untreated
Rab21	3.35894e-15	-0.271076	0.307	0.463	5.52848e-11	Down-re	CO@HAG_vs_Untreated
Hdac1	3.58642e-15	-0.382033	0.334	0.523	5.90289e-11	Down-re	CO@HAG_vs_Untreated
B4galt6	3.86941e-15	-0.543084	0.326	0.518	6.36866e-11	Down-re	CO@HAG_vs_Untreated
Stx3	5.63112e-15	-0.344676	0.095	0.205	9.26827e-11	Down-re	CO@HAG_vs_Untreated
Atp5if1	7.03879e-15	-0.410892	0.902	0.973	1.15852e-10	Down-re	CO@HAG_vs_Untreated
AABR07059308.1	7.54939e-15	-0.588272	0.291	0.484	1.24255e-10	Down-re	CO@HAG_vs_Untreated
Tvp23b	7.68294e-15	-0.315847	0.143	0.279	1.26453e-10	Down-re	CO@HAG_vs_Untreated
Jagn1	8.12777e-15	-0.465446	0.085	0.195	1.33775e-10	Down-re	CO@HAG_vs_Untreated
Acsl4	9.81256e-15	-0.660709	0.314	0.504	1.61505e-10	Down-re	CO@HAG_vs_Untreated
Fbln1	1.03138e-14	-1.32325	0.041	0.156	1.69756e-10	Down-re	CO@HAG_vs_Untreated
Pold4	1.04132e-14	-0.264165	0.222	0.373	1.71392e-10	Down-re	CO@HAG_vs_Untreated
Gclm	1.04216e-14	-0.276235	0.093	0.203	1.71529e-10	Down-re	CO@HAG_vs_Untreated
Cox7a2l2	1.13576e-14	-0.264108	0.747	0.903	1.86935e-10	Down-re	CO@HAG_vs_Untreated
Pxk	1.38201e-14	-0.38519	0.194	0.338	2.27466e-10	Down-re	CO@HAG_vs_Untreated
Nifk	1.7659e-14	-0.530827	0.201	0.364	2.90649e-10	Down-re	CO@HAG_vs_Untreated
Ppard	1.77338e-14	-0.318326	0.171	0.311	2.91881e-10	Down-re	CO@HAG_vs_Untreated
Cxcr4	1.83953e-14	-0.475505	0.744	0.896	3.02769e-10	Down-re	CO@HAG_vs_Untreated
Msmo1	1.86042e-14	-0.939748	0.052	0.164	3.06207e-10	Down-re	CO@HAG_vs_Untreated
F3	2.0278e-14	-2.4931	0.067	0.198	3.33755e-10	Down-re	CO@HAG_vs_Untreated
Dgat1	2.03807e-14	-0.4719	0.127	0.263	3.35446e-10	Down-re	CO@HAG_vs_Untreated
Grsf1	2.08398e-14	-0.345763	0.16	0.284	3.43002e-10	Down-re	CO@HAG_vs_Untreated
Rab5if	2.21549e-14	-0.304955	0.605	0.79	3.64648e-10	Down-re	CO@HAG_vs_Untreated
LOC108348111	2.22585e-14	-0.411055	0.193	0.333	3.66353e-10	Down-re	CO@HAG_vs_Untreated
Ufm1	2.39568e-14	-0.278385	0.382	0.557	3.94306e-10	Down-re	CO@HAG_vs_Untreated
Traf1	2.53788e-14	-0.596749	0.17	0.325	4.17709e-10	Down-re	CO@HAG_vs_Untreated
Tcirg1	2.9876e-14	-0.393171	0.299	0.475	4.91729e-10	Down-re	CO@HAG_vs_Untreated
Tnfaip8	3.03244e-14	-0.505415	0.263	0.431	4.9911e-10	Down-re	CO@HAG_vs_Untreated
Atp23	3.09289e-14	-0.427498	0.106	0.224	5.09059e-10	Down-re	CO@HAG_vs_Untreated
Runx3	4.05103e-14	-0.650331	0.248	0.427	6.6676e-10	Down-re	CO@HAG_vs_Untreated
Acpp	4.39047e-14	-0.852219	0.076	0.2	7.22628e-10	Down-re	CO@HAG_vs_Untreated
Ciao2a	4.81506e-14	-0.358373	0.407	0.595	7.92511e-10	Down-re	CO@HAG_vs_Untreated
Bcat1	5.01545e-14	-0.767316	0.27	0.46	8.25493e-10	Down-re	CO@HAG_vs_Untreated
Pf4	6.34741e-14	-1.67294	0.715	0.848	1.04472e-09	Down-re	CO@HAG_vs_Untreated
Ppp4r2	6.5737e-14	-0.380309	0.409	0.591	1.08197e-09	Down-re	CO@HAG_vs_Untreated
Bnip3l	7.1864e-14	-0.259117	0.379	0.547	1.18281e-09	Down-re	CO@HAG_vs_Untreated
Ddx52	8.34372e-14	-0.673132	0.11	0.243	1.37329e-09	Down-re	CO@HAG_vs_Untreated
Flnb	8.4175e-14	-1.24638	0.06	0.183	1.38544e-09	Down-re	CO@HAG_vs_Untreated
Soat1	9.02244e-14	-0.295001	0.177	0.306	1.485e-09	Down-re	CO@HAG_vs_Untreated
Plin2	9.55501e-14	-0.589265	0.665	0.836	1.57266e-09	Down-re	CO@HAG_vs_Untreated
Pde4b	9.84672e-14	-0.305129	0.394	0.568	1.62067e-09	Down-re	CO@HAG_vs_Untreated
Mxd1	1.0712e-13	-0.808194	0.55	0.733	1.76309e-09	Down-re	CO@HAG_vs_Untreated
Tpi1	1.22314e-13	-0.833176	0.064	0.183	2.01316e-09	Down-re	CO@HAG_vs_Untreated
Mrpl57	1.26778e-13	-0.375	0.334	0.506	2.08664e-09	Down-re	CO@HAG_vs_Untreated
Smg9	1.33507e-13	-0.335022	0.092	0.195	2.1974e-09	Down-re	CO@HAG_vs_Untreated
Themis2	1.35507e-13	-0.282983	0.529	0.699	2.23031e-09	Down-re	CO@HAG_vs_Untreated
Nfkb2	1.36323e-13	-0.271201	0.341	0.499	2.24374e-09	Down-re	CO@HAG_vs_Untreated
Cebpb	1.51075e-13	-0.58304	0.992	0.997	2.48655e-09	Down-re	CO@HAG_vs_Untreated
Csf2rb	1.56685e-13	-0.410491	0.128	0.253	2.57888e-09	Down-re	CO@HAG_vs_Untreated
Ptgfrn	1.59856e-13	-0.504404	0.191	0.34	2.63106e-09	Down-re	CO@HAG_vs_Untreated
Pcgf5	1.6007e-13	-0.351038	0.13	0.255	2.63458e-09	Down-re	CO@HAG_vs_Untreated
Riok3	1.87378e-13	-0.681364	0.497	0.675	3.08406e-09	Down-re	CO@HAG_vs_Untreated
Fbxo31	1.88146e-13	-0.63828	0.104	0.229	3.0967e-09	Down-re	CO@HAG_vs_Untreated
Tfdp1	1.89851e-13	-0.321737	0.099	0.2	3.12475e-09	Down-re	CO@HAG_vs_Untreated
Pnpla8	1.96788e-13	-0.708506	0.27	0.446	3.23893e-09	Down-re	CO@HAG_vs_Untreated
Fam177a1	2.00882e-13	-0.592509	0.059	0.162	3.30632e-09	Down-re	CO@HAG_vs_Untreated
Lilrb3a	2.17218e-13	-0.304482	0.589	0.769	3.57519e-09	Down-re	CO@HAG_vs_Untreated
Nek6	2.19481e-13	-0.515649	0.149	0.287	3.61243e-09	Down-re	CO@HAG_vs_Untreated
Pygl	2.46461e-13	-0.557561	0.138	0.277	4.05649e-09	Down-re	CO@HAG_vs_Untreated
Psmd11	2.50579e-13	-0.300417	0.298	0.453	4.12429e-09	Down-re	CO@HAG_vs_Untreated
Hk3	2.58085e-13	-0.532817	0.126	0.256	4.24781e-09	Down-re	CO@HAG_vs_Untreated
Serpinb1a	2.60587e-13	-0.320816	0.467	0.651	4.28901e-09	Down-re	CO@HAG_vs_Untreated
Ginm1	2.71589e-13	-0.877399	0.053	0.162	4.47008e-09	Down-re	CO@HAG_vs_Untreated
Ahr	2.91243e-13	-0.609419	0.325	0.509	4.79357e-09	Down-re	CO@HAG_vs_Untreated
Msr1	3.16138e-13	-0.482889	0.366	0.547	5.20332e-09	Down-re	CO@HAG_vs_Untreated
Jag1	3.30186e-13	-0.918314	0.116	0.26	5.43454e-09	Down-re	CO@HAG_vs_Untreated
Sra1	4.24773e-13	-0.449965	0.195	0.337	6.99133e-09	Down-re	CO@HAG_vs_Untreated
Pik3cb	4.38914e-13	-0.753401	0.084	0.209	7.22409e-09	Down-re	CO@HAG_vs_Untreated
Arpc3	4.4882e-13	-0.40586	0.912	0.964	7.38713e-09	Down-re	CO@HAG_vs_Untreated
Ctsd	4.50233e-13	-0.37297	0.756	0.897	7.41039e-09	Down-re	CO@HAG_vs_Untreated
Zfp330	4.58543e-13	-0.287038	0.181	0.303	7.54715e-09	Down-re	CO@HAG_vs_Untreated
AC094217.1	4.60113e-13	-0.267993	0.189	0.315	7.57301e-09	Down-re	CO@HAG_vs_Untreated
Cytip	4.71543e-13	-0.357963	0.283	0.443	7.76113e-09	Down-re	CO@HAG_vs_Untreated
Snx18	4.84293e-13	-0.441436	0.469	0.646	7.97097e-09	Down-re	CO@HAG_vs_Untreated
Nfkbie	5.11255e-13	-0.554114	0.093	0.202	8.41475e-09	Down-re	CO@HAG_vs_Untreated
Mboat1	5.36788e-13	-0.446363	0.109	0.224	8.83499e-09	Down-re	CO@HAG_vs_Untreated
Siva1	5.45026e-13	-0.356325	0.17	0.306	8.97059e-09	Down-re	CO@HAG_vs_Untreated
Ell2	5.62076e-13	-0.36109	0.358	0.532	9.25121e-09	Down-re	CO@HAG_vs_Untreated
Prkab1	5.65307e-13	-0.2936	0.158	0.285	9.30439e-09	Down-re	CO@HAG_vs_Untreated
Lpcat2	5.95501e-13	-0.516535	0.105	0.226	9.80135e-09	Down-re	CO@HAG_vs_Untreated
Ube2g1	7.30435e-13	-0.340544	0.151	0.27	1.20222e-08	Down-re	CO@HAG_vs_Untreated
Atp2b4	7.46069e-13	-0.262722	0.213	0.349	1.22795e-08	Down-re	CO@HAG_vs_Untreated
Tgfbr1	7.86231e-13	-0.613534	0.192	0.347	1.29406e-08	Down-re	CO@HAG_vs_Untreated
Chordc1	8.06905e-13	-0.276765	0.101	0.198	1.32808e-08	Down-re	CO@HAG_vs_Untreated
Txndc12	8.19652e-13	-0.40682	0.166	0.297	1.34906e-08	Down-re	CO@HAG_vs_Untreated
Lzic	8.42264e-13	-0.579159	0.087	0.2	1.38628e-08	Down-re	CO@HAG_vs_Untreated
Hivep2	8.49207e-13	-0.785596	0.133	0.274	1.39771e-08	Down-re	CO@HAG_vs_Untreated
Me1	8.54413e-13	-0.835457	0.064	0.174	1.40628e-08	Down-re	CO@HAG_vs_Untreated
AABR07033887.1	8.814e-13	-0.268644	0.125	0.232	1.4507e-08	Down-re	CO@HAG_vs_Untreated
Rapgef2	9.22286e-13	-0.298564	0.37	0.525	1.51799e-08	Down-re	CO@HAG_vs_Untreated
Pon2	1.01176e-12	-0.284134	0.322	0.48	1.66526e-08	Down-re	CO@HAG_vs_Untreated
LOC691807	1.01239e-12	-0.276311	0.685	0.846	1.66629e-08	Down-re	CO@HAG_vs_Untreated
Il7r	1.02443e-12	-1.23488	0.112	0.255	1.68612e-08	Down-re	CO@HAG_vs_Untreated
Nudt4	1.05809e-12	-0.695516	0.409	0.595	1.74151e-08	Down-re	CO@HAG_vs_Untreated
Tmem8a	1.08089e-12	-0.908415	0.102	0.239	1.77903e-08	Down-re	CO@HAG_vs_Untreated
Itprid2	1.09699e-12	-0.543858	0.268	0.429	1.80554e-08	Down-re	CO@HAG_vs_Untreated
Sting1	1.32783e-12	-0.47209	0.108	0.221	2.18547e-08	Down-re	CO@HAG_vs_Untreated
Rilpl2	1.42051e-12	-0.469119	0.283	0.446	2.33801e-08	Down-re	CO@HAG_vs_Untreated
Smad7	1.43667e-12	-0.601449	0.116	0.248	2.36461e-08	Down-re	CO@HAG_vs_Untreated
Gpi	1.52372e-12	-0.4279	0.498	0.672	2.50788e-08	Down-re	CO@HAG_vs_Untreated
Aldoa	1.76067e-12	-0.412703	0.896	0.973	2.89788e-08	Down-re	CO@HAG_vs_Untreated
Dync1li1	1.81255e-12	-0.35436	0.179	0.304	2.98328e-08	Down-re	CO@HAG_vs_Untreated
Zswim4	1.86992e-12	-0.313514	0.121	0.226	3.0777e-08	Down-re	CO@HAG_vs_Untreated
Rab11a	1.89432e-12	-0.42187	0.603	0.778	3.11787e-08	Down-re	CO@HAG_vs_Untreated
Hspa13	2.15864e-12	-0.392519	0.249	0.403	3.5529e-08	Down-re	CO@HAG_vs_Untreated
Smpdl3a	2.19201e-12	-0.545178	0.641	0.809	3.60783e-08	Down-re	CO@HAG_vs_Untreated
Tnip2	2.51719e-12	-0.311863	0.086	0.174	4.14305e-08	Down-re	CO@HAG_vs_Untreated
Slc7a8	2.64356e-12	-0.250617	0.519	0.689	4.35104e-08	Down-re	CO@HAG_vs_Untreated
Paqr7	2.65672e-12	-0.798961	0.055	0.156	4.3727e-08	Down-re	CO@HAG_vs_Untreated
Tbpl1	2.7648e-12	-0.551604	0.116	0.231	4.55058e-08	Down-re	CO@HAG_vs_Untreated
LOC691143	2.80908e-12	-3.72953	0.068	0.183	4.62347e-08	Down-re	CO@HAG_vs_Untreated
Parvg	3.08369e-12	-0.661621	0.056	0.152	5.07545e-08	Down-re	CO@HAG_vs_Untreated
Stx11	3.17908e-12	-0.318549	0.218	0.35	5.23244e-08	Down-re	CO@HAG_vs_Untreated
Faf2	3.33967e-12	-0.293018	0.138	0.251	5.49677e-08	Down-re	CO@HAG_vs_Untreated
Fbxo9	3.39779e-12	-0.384498	0.066	0.156	5.59242e-08	Down-re	CO@HAG_vs_Untreated
Usp38	3.46762e-12	-0.253734	0.142	0.256	5.70736e-08	Down-re	CO@HAG_vs_Untreated
Peli1	4.27336e-12	-0.455655	0.399	0.566	7.03352e-08	Down-re	CO@HAG_vs_Untreated
Pmepa1	4.38955e-12	-1.01468	0.183	0.344	7.22475e-08	Down-re	CO@HAG_vs_Untreated
Calm1	4.71685e-12	-0.59323	1	1	7.76347e-08	Down-re	CO@HAG_vs_Untreated
Cd302	4.71692e-12	-0.271551	0.668	0.829	7.76357e-08	Down-re	CO@HAG_vs_Untreated
Hmox1	5.59867e-12	-0.777616	0.657	0.798	9.21484e-08	Down-re	CO@HAG_vs_Untreated
Gabpa	6.02298e-12	-0.445418	0.123	0.238	9.91323e-08	Down-re	CO@HAG_vs_Untreated
Prdm1	6.27672e-12	-0.919551	0.318	0.497	1.03309e-07	Down-re	CO@HAG_vs_Untreated
Snrnp48	6.42713e-12	-0.50676	0.118	0.238	1.05784e-07	Down-re	CO@HAG_vs_Untreated
Rab18	7.12982e-12	-0.355524	0.229	0.369	1.1735e-07	Down-re	CO@HAG_vs_Untreated
Cdk11b	7.30583e-12	-0.332838	0.327	0.479	1.20247e-07	Down-re	CO@HAG_vs_Untreated
Uhrf1bp1l	7.33195e-12	-0.433991	0.106	0.214	1.20677e-07	Down-re	CO@HAG_vs_Untreated
Picalm	8.30968e-12	-0.404999	0.717	0.865	1.36769e-07	Down-re	CO@HAG_vs_Untreated
Atp8b4	8.49777e-12	-0.571398	0.069	0.166	1.39865e-07	Down-re	CO@HAG_vs_Untreated
Pithd1	8.71787e-12	-0.34718	0.282	0.427	1.43487e-07	Down-re	CO@HAG_vs_Untreated
Mdfic	9.44399e-12	-0.472887	0.413	0.586	1.55439e-07	Down-re	CO@HAG_vs_Untreated
Carnmt1	9.4823e-12	-0.297089	0.15	0.256	1.56069e-07	Down-re	CO@HAG_vs_Untreated
Sestd1	9.85772e-12	-0.398568	0.181	0.316	1.62248e-07	Down-re	CO@HAG_vs_Untreated
Tp53inp2	9.99921e-12	-0.295277	0.14	0.253	1.64577e-07	Down-re	CO@HAG_vs_Untreated
Plp2	1.17627e-11	-0.456908	0.371	0.547	1.93603e-07	Down-re	CO@HAG_vs_Untreated
Ripk2	1.22912e-11	-0.285405	0.129	0.232	2.02302e-07	Down-re	CO@HAG_vs_Untreated
Tmem203	1.36625e-11	-0.761514	0.094	0.215	2.24872e-07	Down-re	CO@HAG_vs_Untreated
Tollip	1.39649e-11	-0.285612	0.157	0.265	2.29848e-07	Down-re	CO@HAG_vs_Untreated
Map4k4	1.5728e-11	-0.287872	0.341	0.479	2.58866e-07	Down-re	CO@HAG_vs_Untreated
Gda	1.59611e-11	-0.55163	0.688	0.827	2.62704e-07	Down-re	CO@HAG_vs_Untreated
LOC308990	1.59835e-11	-0.397794	0.137	0.255	2.63073e-07	Down-re	CO@HAG_vs_Untreated
Cdkn1b	1.62448e-11	-0.372708	0.345	0.497	2.67373e-07	Down-re	CO@HAG_vs_Untreated
Adam10	1.74262e-11	-0.47359	0.146	0.268	2.86818e-07	Down-re	CO@HAG_vs_Untreated
Clint1	1.80798e-11	-0.302134	0.549	0.718	2.97575e-07	Down-re	CO@HAG_vs_Untreated
Tfg	1.92121e-11	-0.267371	0.266	0.397	3.16211e-07	Down-re	CO@HAG_vs_Untreated
Dnaaf2	2.06895e-11	-0.326166	0.243	0.388	3.40528e-07	Down-re	CO@HAG_vs_Untreated
Oscar	2.21414e-11	-0.851604	0.053	0.152	3.64426e-07	Down-re	CO@HAG_vs_Untreated
Ctsc	2.28896e-11	-0.624087	0.687	0.827	3.7674e-07	Down-re	CO@HAG_vs_Untreated
Phlda1	2.38746e-11	-0.787114	0.633	0.776	3.92951e-07	Down-re	CO@HAG_vs_Untreated
Pid1	2.53086e-11	-0.28668	0.561	0.725	4.16555e-07	Down-re	CO@HAG_vs_Untreated
Ing1	2.73016e-11	-0.439292	0.306	0.458	4.49358e-07	Down-re	CO@HAG_vs_Untreated
Hmbs	2.78075e-11	-0.31028	0.085	0.173	4.57684e-07	Down-re	CO@HAG_vs_Untreated
Tubg1	3.0564e-11	-0.41737	0.076	0.162	5.03053e-07	Down-re	CO@HAG_vs_Untreated
Auh	4.49827e-11	-0.480547	0.117	0.227	7.40371e-07	Down-re	CO@HAG_vs_Untreated
Zfp655	4.59924e-11	-0.500323	0.085	0.188	7.56989e-07	Down-re	CO@HAG_vs_Untreated
Bcl2l11	4.93877e-11	-0.256062	0.403	0.55	8.12872e-07	Down-re	CO@HAG_vs_Untreated
Gclc	5.09884e-11	-0.447455	0.249	0.386	8.39219e-07	Down-re	CO@HAG_vs_Untreated
Enpp3	5.31166e-11	-0.67405	0.199	0.347	8.74246e-07	Down-re	CO@HAG_vs_Untreated
Glrx	5.33472e-11	-0.358534	0.703	0.85	8.78041e-07	Down-re	CO@HAG_vs_Untreated
Yaf2	5.65577e-11	-0.471836	0.093	0.195	9.30883e-07	Down-re	CO@HAG_vs_Untreated
Hk1	6.4196e-11	-0.442997	0.062	0.15	1.0566e-06	Down-re	CO@HAG_vs_Untreated
Pla2g4a	6.43609e-11	-0.716642	0.283	0.448	1.05932e-06	Down-re	CO@HAG_vs_Untreated
Fam174a	7.0939e-11	-0.275373	0.215	0.337	1.16758e-06	Down-re	CO@HAG_vs_Untreated
Dhx8	8.39929e-11	-0.307181	0.106	0.197	1.38244e-06	Down-re	CO@HAG_vs_Untreated
Tmx1	8.75296e-11	-0.799846	0.078	0.186	1.44065e-06	Down-re	CO@HAG_vs_Untreated
Tmem33	9.5562e-11	-0.276368	0.141	0.251	1.57286e-06	Down-re	CO@HAG_vs_Untreated
Pgp	9.66769e-11	-0.344654	0.186	0.303	1.59121e-06	Down-re	CO@HAG_vs_Untreated
Tmx4	1.00067e-10	-0.786038	0.199	0.345	1.64701e-06	Down-re	CO@HAG_vs_Untreated
Spata13	1.05639e-10	-0.892475	0.063	0.166	1.73872e-06	Down-re	CO@HAG_vs_Untreated
Depdc7	1.12923e-10	-0.407085	0.111	0.214	1.8586e-06	Down-re	CO@HAG_vs_Untreated
Tyrobp	1.15572e-10	-0.270479	1	1	1.90219e-06	Down-re	CO@HAG_vs_Untreated
[truncated: 647 more rows]

## Sheet:  M0Macro.enrichedGO
GO.ID	Term	Annotated	Significant	Expected	pvalue	catagory	UpDown	Comparison
GO:0015833	peptide transport	1208	169	93.02	1.8e-15	BP	Up-re	CO@HAG_vs_Untreated
GO:0006886	intracellular protein transport	730	125	56.21	1.3e-10	BP	Up-re	CO@HAG_vs_Untreated
GO:0031647	regulation of protein stability	246	48	18.94	3.3e-09	BP	Up-re	CO@HAG_vs_Untreated
GO:0016197	endosomal transport	183	42	14.09	1.7e-08	BP	Up-re	CO@HAG_vs_Untreated
GO:0071345	cellular response to cytokine stimulus	680	108	52.36	3.2e-08	BP	Up-re	CO@HAG_vs_Untreated
GO:0006457	protein folding	149	33	11.47	7.2e-08	BP	Up-re	CO@HAG_vs_Untreated
GO:0009615	response to virus	256	48	19.71	9e-08	BP	Up-re	CO@HAG_vs_Untreated
GO:0045185	maintenance of protein location	76	23	5.85	1e-07	BP	Up-re	CO@HAG_vs_Untreated
GO:0008360	regulation of cell shape	118	27	9.09	6.8e-07	BP	Up-re	CO@HAG_vs_Untreated
GO:1903829	positive regulation of cellular protein ...	255	49	19.64	6.8e-07	BP	Up-re	CO@HAG_vs_Untreated
GO:1902533	positive regulation of intracellular sig...	848	107	65.3	8.2e-07	BP	Up-re	CO@HAG_vs_Untreated
GO:0046777	protein autophosphorylation	184	35	14.17	8.5e-07	BP	Up-re	CO@HAG_vs_Untreated
GO:0016032	viral process	247	50	19.02	1.1e-06	BP	Up-re	CO@HAG_vs_Untreated
GO:1901998	toxin transport	41	14	3.16	1.2e-06	BP	Up-re	CO@HAG_vs_Untreated
GO:0046677	response to antibiotic	252	42	19.4	1.6e-06	BP	Up-re	CO@HAG_vs_Untreated
GO:2001238	positive regulation of extrinsic apoptot...	48	15	3.7	1.8e-06	BP	Up-re	CO@HAG_vs_Untreated
GO:0098657	import into cell	746	97	57.44	4.6e-06	BP	Up-re	CO@HAG_vs_Untreated
GO:0002504	antigen processing and presentation of p...	27	12	2.08	5e-06	BP	Up-re	CO@HAG_vs_Untreated
GO:1901701	cellular response to oxygen-containing c...	972	127	74.85	5.5e-06	BP	Up-re	CO@HAG_vs_Untreated
GO:0006397	mRNA processing	357	60	27.49	6.6e-06	BP	Up-re	CO@HAG_vs_Untreated
GO:0071216	cellular response to biotic stimulus	207	36	15.94	6.8e-06	BP	Up-re	CO@HAG_vs_Untreated
GO:1901699	cellular response to nitrogen compound	561	76	43.2	8.7e-06	BP	Up-re	CO@HAG_vs_Untreated
GO:0016310	phosphorylation	2050	241	157.85	9.7e-06	BP	Up-re	CO@HAG_vs_Untreated
GO:0070371	ERK1 and ERK2 cascade	253	40	19.48	1e-05	BP	Up-re	CO@HAG_vs_Untreated
GO:0051704	multi-organism process	1935	206	149	1.1e-05	BP	Up-re	CO@HAG_vs_Untreated
GO:0032496	response to lipopolysaccharide	280	42	7.71	2.2e-19	BP	Down-re	CO@HAG_vs_Untreated
GO:0006954	inflammatory response	547	60	15.07	2.1e-16	BP	Down-re	CO@HAG_vs_Untreated
GO:0071345	cellular response to cytokine stimulus	680	59	18.74	3.3e-12	BP	Down-re	CO@HAG_vs_Untreated
GO:0019359	nicotinamide nucleotide biosynthetic pro...	114	18	3.14	2.1e-09	BP	Down-re	CO@HAG_vs_Untreated
GO:1901292	nucleoside phosphate catabolic process	166	21	4.57	6.2e-09	BP	Down-re	CO@HAG_vs_Untreated
GO:0006096	glycolytic process	101	16	2.78	1.6e-08	BP	Down-re	CO@HAG_vs_Untreated
GO:0042866	pyruvate biosynthetic process	104	16	2.87	2.5e-08	BP	Down-re	CO@HAG_vs_Untreated
GO:0034404	nucleobase-containing small molecule bio...	193	21	5.32	3.6e-08	BP	Down-re	CO@HAG_vs_Untreated
GO:2001234	negative regulation of apoptotic signali...	200	22	5.51	3.6e-08	BP	Down-re	CO@HAG_vs_Untreated
GO:0043032	positive regulation of macrophage activa...	23	8	0.63	1.1e-07	BP	Down-re	CO@HAG_vs_Untreated
GO:0006754	ATP biosynthetic process	146	18	4.02	1.1e-07	BP	Down-re	CO@HAG_vs_Untreated
GO:0051704	multi-organism process	1935	95	53.32	1.2e-07	BP	Down-re	CO@HAG_vs_Untreated
GO:0010942	positive regulation of cell death	534	46	14.71	1.8e-07	BP	Down-re	CO@HAG_vs_Untreated
GO:2000116	regulation of cysteine-type endopeptidas...	192	21	5.29	2.3e-07	BP	Down-re	CO@HAG_vs_Untreated
GO:0002758	innate immune response-activating signal...	139	17	3.83	2.9e-07	BP	Down-re	CO@HAG_vs_Untreated
GO:1904018	positive regulation of vasculature devel...	163	18	4.49	6e-07	BP	Down-re	CO@HAG_vs_Untreated
GO:2000377	regulation of reactive oxygen species me...	148	21	4.08	7.6e-07	BP	Down-re	CO@HAG_vs_Untreated
GO:0009168	purine ribonucleoside monophosphate bios...	166	18	4.57	7.8e-07	BP	Down-re	CO@HAG_vs_Untreated
GO:0034341	response to interferon-gamma	115	16	3.17	9.5e-07	BP	Down-re	CO@HAG_vs_Untreated
GO:0007249	I-kappaB kinase/NF-kappaB signaling	183	18	5.04	3.2e-06	BP	Down-re	CO@HAG_vs_Untreated
GO:0009636	response to toxic substance	378	30	10.42	3.7e-06	BP	Down-re	CO@HAG_vs_Untreated
GO:0045624	positive regulation of T-helper cell dif...	17	6	0.47	4.1e-06	BP	Down-re	CO@HAG_vs_Untreated
GO:1990266	neutrophil migration	102	13	2.81	4.5e-06	BP	Down-re	CO@HAG_vs_Untreated
GO:0032732	positive regulation of interleukin-1 pro...	49	9	1.35	6.6e-06	BP	Down-re	CO@HAG_vs_Untreated
GO:0030316	osteoclast differentiation	92	13	2.53	7.2e-06	BP	Down-re	CO@HAG_vs_Untreated
GO:0009617	response to bacterium	656	51	10.02	1.5e-20	BP	Up-re	HAG_vs_Untreated
GO:0051704	multi-organism process	1935	78	29.56	2.8e-16	BP	Up-re	HAG_vs_Untreated
GO:0002483	antigen processing and presentation of e...	36	14	0.55	3.1e-14	BP	Up-re	HAG_vs_Untreated
GO:0002428	antigen processing and presentation of p...	28	12	0.43	8.7e-14	BP	Up-re	HAG_vs_Untreated
GO:0071346	cellular response to interferon-gamma	97	17	1.48	1e-13	BP	Up-re	HAG_vs_Untreated
GO:0035458	cellular response to interferon-beta	31	10	0.47	2e-11	BP	Up-re	HAG_vs_Untreated
GO:0002252	immune effector process	711	54	10.86	7.3e-11	BP	Up-re	HAG_vs_Untreated
GO:0001819	positive regulation of cytokine producti...	413	35	6.31	1.8e-10	BP	Up-re	HAG_vs_Untreated
GO:0006954	inflammatory response	547	40	8.36	2.6e-09	BP	Up-re	HAG_vs_Untreated
GO:0002758	innate immune response-activating signal...	139	15	2.12	3.5e-09	BP	Up-re	HAG_vs_Untreated
GO:0002478	antigen processing and presentation of e...	28	8	0.43	6.4e-09	BP	Up-re	HAG_vs_Untreated
GO:0042832	defense response to protozoan	19	7	0.29	7.7e-09	BP	Up-re	HAG_vs_Untreated
GO:0050764	regulation of phagocytosis	81	12	1.24	1.1e-07	BP	Up-re	HAG_vs_Untreated
GO:0001916	positive regulation of T cell mediated c...	17	6	0.26	1.3e-07	BP	Up-re	HAG_vs_Untreated
GO:0051607	defense response to virus	192	18	2.93	3.2e-07	BP	Up-re	HAG_vs_Untreated
GO:0045824	negative regulation of innate immune res...	53	11	0.81	9.3e-07	BP	Up-re	HAG_vs_Untreated
GO:0034612	response to tumor necrosis factor	186	14	2.84	3.3e-06	BP	Up-re	HAG_vs_Untreated
GO:0046651	lymphocyte proliferation	255	19	3.9	3.7e-06	BP	Up-re	HAG_vs_Untreated
GO:0098657	import into cell	746	33	11.4	4.2e-06	BP	Up-re	HAG_vs_Untreated
GO:0030100	regulation of endocytosis	233	18	3.56	4.5e-06	BP	Up-re	HAG_vs_Untreated
GO:0006915	apoptotic process	1433	48	21.89	5.1e-06	BP	Up-re	HAG_vs_Untreated
GO:0032680	regulation of tumor necrosis factor prod...	137	11	2.09	8.3e-06	BP	Up-re	HAG_vs_Untreated
GO:0001934	positive regulation of protein phosphory...	829	31	12.66	8.5e-06	BP	Up-re	HAG_vs_Untreated
GO:0007584	response to nutrient	154	14	2.35	1.4e-05	BP	Up-re	HAG_vs_Untreated
GO:2000379	positive regulation of reactive oxygen s...	73	8	1.12	1.5e-05	BP	Up-re	HAG_vs_Untreated
GO:0006954	inflammatory response	547	38	6.13	2.7e-13	BP	Down-re	HAG_vs_Untreated
GO:0034341	response to interferon-gamma	115	15	1.29	2.9e-12	BP	Down-re	HAG_vs_Untreated
GO:0032496	response to lipopolysaccharide	280	20	3.14	5.3e-11	BP	Down-re	HAG_vs_Untreated
GO:0032680	regulation of tumor necrosis factor prod...	137	13	1.53	4.7e-09	BP	Down-re	HAG_vs_Untreated
GO:0071621	granulocyte chemotaxis	105	12	1.18	2.9e-08	BP	Down-re	HAG_vs_Untreated
GO:0008360	regulation of cell shape	118	11	1.32	8.9e-08	BP	Down-re	HAG_vs_Untreated
GO:0002687	positive regulation of leukocyte migrati...	127	13	1.42	2.1e-07	BP	Down-re	HAG_vs_Untreated
GO:0070374	positive regulation of ERK1 and ERK2 cas...	161	12	1.8	2.7e-07	BP	Down-re	HAG_vs_Untreated
GO:1990266	neutrophil migration	102	11	1.14	9.1e-07	BP	Down-re	HAG_vs_Untreated
GO:0032689	negative regulation of interferon-gamma ...	31	6	0.35	1.1e-06	BP	Down-re	HAG_vs_Untreated
GO:0042098	T cell proliferation	178	12	1.99	1.4e-06	BP	Down-re	HAG_vs_Untreated
GO:0032675	regulation of interleukin-6 production	129	10	1.45	1.9e-06	BP	Down-re	HAG_vs_Untreated
GO:0043032	positive regulation of macrophage activa...	23	5	0.26	4.8e-06	BP	Down-re	HAG_vs_Untreated
GO:0051897	positive regulation of protein kinase B ...	88	8	0.99	6.4e-06	BP	Down-re	HAG_vs_Untreated
GO:0045628	regulation of T-helper 2 cell differenti...	12	4	0.13	7e-06	BP	Down-re	HAG_vs_Untreated
GO:0019221	cytokine-mediated signaling pathway	346	18	3.88	7.3e-06	BP	Down-re	HAG_vs_Untreated
GO:0045428	regulation of nitric oxide biosynthetic ...	43	6	0.48	7.9e-06	BP	Down-re	HAG_vs_Untreated
GO:0002548	monocyte chemotaxis	44	8	0.49	1e-05	BP	Down-re	HAG_vs_Untreated
GO:0030885	regulation of myeloid dendritic cell act...	5	3	0.06	1.4e-05	BP	Down-re	HAG_vs_Untreated
GO:0009636	response to toxic substance	378	16	4.23	1.4e-05	BP	Down-re	HAG_vs_Untreated
GO:0009611	response to wounding	435	22	4.87	2.3e-05	BP	Down-re	HAG_vs_Untreated
GO:0010573	vascular endothelial growth factor produ...	32	5	0.36	2.6e-05	BP	Down-re	HAG_vs_Untreated
GO:2000501	regulation of natural killer cell chemot...	6	3	0.07	2.7e-05	BP	Down-re	HAG_vs_Untreated
GO:0032652	regulation of interleukin-1 production	80	8	0.9	2.8e-05	BP	Down-re	HAG_vs_Untreated
GO:0032695	negative regulation of interleukin-12 pr...	17	4	0.19	3.2e-05	BP	Down-re	HAG_vs_Untreated

## Sheet:  M0Macro.enrichedWP
ID	GeneRatio	BgRatio	pvalue	p.adjust	qvalue	geneID	Count	UpDown	Comparison
wp_vegfavegfr2_signaling_pathway	90/788	416/6692	2.44024e-09	1.4007e-06	1.21755e-06	Tmsb4x/Sh3bgrl3/Capzb/Itgb5/Ctnna1/Ppp1ca/Csk/Map2k2/Ptpn6/Ppm1g/Ywhae/Ccnd1/Csrp1/Idh2/Sdf2l1/Ccdc124/Flii/Ptpn11/Nrp2/Tbca/Nap1l1/Prkcd/Synj1/Tpm3/Tpp1/Mmp2/Rock2/Iqgap1/Pdia6/Ccrl2/Mapk14/Hras/Ubap2l/Herpud1/Eif4g1/Stat6/Igfbp7/Gipc1/Ncl/Akt1/Ptprj/Cfl1/Napa/Lrrfip2/Ccl12/Siah2/Dhx29/Pbxip1/Hyou1/Dusp5/Glud1/Hsp90aa1/Zc3h15/Eprs/Rela/Rbm39/Rac1/Pfn1/Cltc/Plod3/Rps11/Larp7/Capn2/Ascc3/Pxn/Eps15…	90	Up-re	CO@HAG_vs_Untreated
wp_translation_factors	19/788	49/6692	1.08126e-06	0.000310322	0.000269746	Eef1d/Eif3j/Eif3g/Eif4g3/Eif4g1/Eif4ebp3/Eif3b/Eif2b2/Eif2ak2/Eif4a1/Eef2k/Eef1a1/Eif2b3/Pabpc1/Eif4a2/Eef1g/Paip1/Eif2ak1/Eif3a	19	Up-re	CO@HAG_vs_Untreated
wp_ebola_virus_infection_in_host	31/788	118/6692	9.93682e-06	0.00190124	0.00165265	Clec10a/Gas6/Icam2/RT1-Da/Axl/Actb/Bst2/RT1-Db1/RT1-Ba/Iqgap1/Akt1/Eif2ak2/Cltb/C1qbp/Rela/Rac1/Cltc/Rfc1/Eps15/Kpna1/Flna/Pik3cd/Adam17/Rhoc/Nedd4/Clta/Vps41/RT1-Bb/Stat1/Gsn/Rhob	31	Up-re	CO@HAG_vs_Untreated
wp_mrna_processing	32/788	126/6692	1.52964e-05	0.00219503	0.00190802	Hnrnpab/Ppm1g/Snrpd1/Xrn2/Nono/Rnps1/Pabpn1/Srsf6/Hnrnph1/Snrnp70/Lsm7/Prpf4b/Sfpq/Hnrnpa1/Hnrnpu/Hnrnpk/Ncbp2/Ptbp1/Srrm1/Rbm39/Snrpd2/Srsf5/Snrpa1/Supt5h/Polr2a/Eftud2/Sf3a2/Prpf18/Srsf1/Dhx9/Snrpa/Srpk2	32	Up-re	CO@HAG_vs_Untreated
wp_immune_response_to_tuberculosis	10/788	24/6692	0.000201525	0.0231351	0.0201101	Ifitm3/Jak1/Mx1/Tap1/Tyk2/Ifit3/Stat2/Med14/Stat1/Ifi35	10	Up-re	CO@HAG_vs_Untreated
wp_microglia_pathogen_phagocytosis_pathway	13/788	38/6692	0.000244917	0.0234304	0.0203668	C1qa/C1qc/Ptpn6/Nckap1l/C1qb/Rac2/Pik3cg/Syk/Rac1/Lyn/Trem2/Vav3/Pik3cd	13	Up-re	CO@HAG_vs_Untreated
wp_type_ii_interferon_signaling_ifng	12/788	34/6692	0.00030381	0.0249124	0.021655	Ifit2/Cxcl10/Jak1/Ptpn11/Spi1/Prkcd/Eif2ak2/Tap1/Stat2/Irf8/Stat1/Icam1	12	Up-re	CO@HAG_vs_Untreated
wp_electron_transport_chain_oxphos_system_in_mitochondria	21/788	83/6692	0.000462431	0.0281628	0.0244804	Ndufa6/Atp5f1c/Ndufs8/Ucp2/Ndufa9/Ndufv1/Atp5me/Sdha/Ndufa5/Atp5mc2/Ndufv3/Uqcrc2/Ndufs3/Atp5f1b/Sdhc/Atp5mc3/Uqcr11/Slc25a4/Ndufa3/Atp5mc1/Slc25a5	21	Up-re	CO@HAG_vs_Untreated
wp_complement_activation	9/788	22/6692	0.000497335	0.0281628	0.0244804	Cfp/Cfd/C1qa/C1qc/C1qb/C2/Cd55/C1s/C1r	9	Up-re	CO@HAG_vs_Untreated
wp_apoptosisrelated_network_due_to_altered_notch3_in_ovarian_cancer	15/788	51/6692	0.000542648	0.0281628	0.0244804	Jund/Ctnna1/Apoe/Hspd1/Serbp1/Erbb3/Hspa5/Ybx3/Sqstm1/Akt1/Pkn1/Bcl3/Vav3/Cul5/Hspb1	15	Up-re	CO@HAG_vs_Untreated
wp_il3_signaling_pathway	14/788	46/6692	0.000563271	0.0281628	0.0244804	Ptpn6/Jak1/Ywhaq/Ptpn11/Hras/Syk/Akt1/Prkaca/Tgfb1/Lyn/Cd86/Ywhab/Pik3cd/Jun	14	Up-re	CO@HAG_vs_Untreated
wp_egfegfr_signaling_pathway	33/788	158/6692	0.000645186	0.0281628	0.0244804	Jund/Fosb/Csk/Map2k2/Ap2m1/Ralbp1/Rps6ka3/Jak1/Ptpn11/Rps6ka1/Abi1/Ndufa13/Prkcd/Synj1/Iqgap1/Mapk14/Hras/Rasa1/Ralgds/Dok2/Akt1/Cfl1/Rac1/Ap2b1/Eps15/Sp1/Vav3/Eps8/Mef2c/Jun/Nedd4/Map4k1/Stat1	33	Up-re	CO@HAG_vs_Untreated
wp_translation_inhibitors_in_chronically_activated_pdgfra_cells	14/788	47/6692	0.000716958	0.0281628	0.0244804	Map2k2/Csnk2a1/Rps6ka1/Prkcd/Eif4g3/Mapk14/Eif4g1/Pik3cg/Akt1/Prkaca/Eif4a1/Rps6ka4/Eif4a2/Pdcd4	14	Up-re	CO@HAG_vs_Untreated
wp_amyotrophic_lateral_sclerosis_als	12/788	37/6692	0.000734653	0.0281628	0.0244804	Cst3/Map2k2/Ccs/Mapk14/Bax/Bid/Casp1/Rac1/Cat/Tp53/Apaf1/Gpx1	12	Up-re	CO@HAG_vs_Untreated
wp_il18_signaling_pathway	48/788	258/6692	0.000735963	0.0281628	0.0244804	Tmsb4x/Col1a1/Col3a1/Grn/Cd83/Itm2c/Tf/Pigt/Mtch1/Ptms/Uggt1/Ccl4/Prkcd/Mmp2/Parp1/Ech1/Trpc4ap/Bax/Zbtb7a/Dek/Atf3/Bid/Ccl12/Hadh/Pkn1/Abcf1/Rela/Plod3/Rps11/Sp1/Foxn3/Phf20/Hps1/Stk40/Tp53/Ptpn7/Eps8/Tnfaip2/Imp3/Bmp2/Jun/Ikbkb/Hspb1/Irak1/Usp5/Rangap1/Slc4a7/Icam1	48	Up-re	CO@HAG_vs_Untreated
wp_cellular_proteostasis	4/788	5/6692	0.000865292	0.0310423	0.0269834	Pfdn2/Pfdn5/Pfdn6/Pfdn1	4	Up-re	CO@HAG_vs_Untreated
wp_interleukin11_signaling_pathway	13/788	43/6692	0.000945024	0.0317244	0.0275763	Map2k2/Jak1/Ptpn11/Ptpa/Rps6ka1/Hras/Akt1/Tgfb1/Rela/Tyk2/Ikbkb/Stat1/Icam1	13	Up-re	CO@HAG_vs_Untreated
wp_prolactin_signaling_pathway	19/788	76/6692	0.00099484	0.0317244	0.0275763	Ywhaz/Map2k2/Ptpn6/Jak1/Ptpn11/Ywhag/Mapk14/Hras/Sirpa/Pik3cg/Akt1/Rela/Rac1/Pxn/Flna/Jun/Tec/Irs2/Stat1	19	Up-re	CO@HAG_vs_Untreated
wp_il4_signaling_pathway	15/788	54/6692	0.00105017	0.031726	0.0275777	Ptpn6/Jak1/Ptpn11/Mapk14/Stat6/Dok2/Akt1/Rela/Tyk2/Il2rg/Flna/Pik3cd/Ikbkb/Irs2/Stat1	15	Up-re	CO@HAG_vs_Untreated
wp_oxidative_phosphorylation	14/788	49/6692	0.00113209	0.0324911	0.0282428	Ndufa6/Atp6ap1/Ndufs8/Ndufa9/Ndufv1/Atp5me/Ndufa5/Atp5mc2/Ndufv3/Ndufs3/Atp5f1b/Atp5mc3/Ndufa3/Atp5mc1	14	Up-re	CO@HAG_vs_Untreated
wp_hepatitis_b_infection	28/788	132/6692	0.00126148	0.0344804	0.029972	Ywhaz/Atp6ap1/Map2k2/Jak1/Ywhaq/Mapk14/Hras/Stat6/Ddx3x/Bax/Ddb1/Vdac3/Akt1/Bid/Tgfb1/Rela/Atf6b/Tyk2/Stat2/Ywhab/Pik3cd/Jun/Ikbkb/Smad2/Irak1/Ifih1/Stat1/Apaf1	28	Up-re	CO@HAG_vs_Untreated
wp_acute_viral_myocarditis	20/788	84/6692	0.0014224	0.0371117	0.0322592	Actb/Cd4/Jak1/Ccnd1/Rac2/Parp1/Chrac1/Rasa1/Eif4g1/Bax/Akt1/Cd55/Bid/Casp1/Ccr5/Tgfb1/Pycard/Pabpc1/Stat1/Aif1	20	Up-re	CO@HAG_vs_Untreated
wp_macrophage_markers	5/788	9/6692	0.00187429	0.0449011	0.0390301	Cd74/Cd83/Cd163/Rac2/Cd86	5	Up-re	CO@HAG_vs_Untreated
wp_photodynamic_therapyinduced_unfolded_protein_response	9/788	26/6692	0.00202181	0.0449011	0.0390301	Pdia6/Hspa5/Hsp90b1/Wars1/Atf3/Edem1/Calr/Nfe2l2/Ddit3	9	Up-re	CO@HAG_vs_Untreated
wp_tca_cycle_aka_krebs_or_citric_acid_cycle	7/788	17/6692	0.00204667	0.0449011	0.0390301	Suclg1/Sdha/Idh2/Fh/Dld/Sdhc/Aco2	7	Up-re	CO@HAG_vs_Untreated
wp_hostpathogen_interaction_of_human_coronaviruses_interferon_induction	10/788	31/6692	0.00211207	0.0449011	0.0390301	Jak1/Ripk1/Mapk14/Eif2ak2/Tyk2/Stat2/Jun/Ikbkb/Ifih1/Stat1	10	Up-re	CO@HAG_vs_Untreated
wp_oxidative_stress_response	10/788	31/6692	0.00211207	0.0449011	0.0390301	Xdh/Gpx3/Mapk14/Txn2/Sp1/Maoa/Cat/Nfe2l2/Mt2A/Gpx1	10	Up-re	CO@HAG_vs_Untreated
wp_effect_of_progerin_on_genes_involved_in_hutchinsongilford_progeria_syndrome	8/788	22/6692	0.00250964	0.047817	0.0415648	Mta2/Rbbp4/Mbd3/H3f3a/Rbbp7/Chd4/Tp53/Chd3	8	Up-re	CO@HAG_vs_Untreated
wp_vasopressinregulated_water_reabsorption	12/788	42/6692	0.00251733	0.047817	0.0415648	Dctn1/Arhgdia/Rab11b/Dync1i2/Arhgdib/Prkaca/Rab5b/Nsf/Rab5c/Dynll1/Vamp2/Dctn6	12	Up-re	CO@HAG_vs_Untreated
wp_mecp2_and_associated_rett_syndrome	17/788	70/6692	0.00252368	0.047817	0.0415648	Igf1/Prpf38a/Csrp1/Ncor1/Hnrnph1/Gamt/Ctcf/Akt1/Smc3/Tap1/Sp1/Tet3/Cnp/Mef2c/Fkbp5/Hnrnpf/Dhx9	17	Up-re	CO@HAG_vs_Untreated
wp_tcell_receptor_tcr_signaling_pathway	20/788	88/6692	0.00258245	0.047817	0.0415648	Cd83/Map2k2/Cd4/Lcp2/Was/Ptpn11/Prkcd/Mapk14/Hras/Akt1/Ccr5/Fyb1/Tgfb1/Rela/Dbnl/Sh2b3/Vav3/Jun/Ikbkb/Map4k1	20	Up-re	CO@HAG_vs_Untreated
wp_g13_signaling_pathway	11/788	37/6692	0.00267062	0.0479042	0.0416406	Calm2/Was/Rock2/Iqgap1/Arhgdib/Diaph1/Cfl1/Pkn1/Rac1/Pfn1/Pik3cd	11	Up-re	CO@HAG_vs_Untreated
wp_b_cell_receptor_signaling_pathway	21/788	95/6692	0.00292301	0.0508427	0.0441948	Map2k2/Ptpn6/Rac2/Ptpn11/Rps6ka1/Prkcd/Mapk14/Hras/Pik3cg/Blnk/Syk/Akt1/Rela/Dapp1/Rac1/Lyn/Mef2c/Jun/Ikbkb/Tec/Map4k1	21	Up-re	CO@HAG_vs_Untreated
wp_nonalcoholic_fatty_liver_disease	28/788	140/6692	0.00315102	0.0531966	0.0462409	Ndufa6/Adipor1/Ndufs8/Cyc1/Ndufa9/Ndufv1/Sdha/Ndufa5/Ndufa13/Ndufv3/Uqcrc2/Ndufs3/Bax/Sdhc/Akt1/Bid/Ccl12/Uqcr11/Tgfb1/Rela/Rac1/Ndufa3/Pik3cd/Jun/Map3k11/Ikbkb/Irs2/Ddit3	28	Up-re	CO@HAG_vs_Untreated
wp_aerobic_glycolysis	9/307	11/6692	4.07349e-11	1.93084e-08	1.53935e-08	Ldha/Slc2a1/Eno1/Pkm/Tpi1/Gpi/Aldoa/Hk1/Pgk1	9	Down-re	CO@HAG_vs_Untreated
wp_photodynamic_therapyinduced_hif1_survival_signaling	14/307	36/6692	2.07736e-10	3.54147e-08	2.82342e-08	Nos2/Ptgs2/Ldha/Vegfa/Slc2a1/Hif1a/Pfkl/Bnip3/Pkm/Bcl2a1/Bnip3l/Hk1/Bcl2l1/Pgk1	14	Down-re	CO@HAG_vs_Untreated
wp_cori_cycle	10/307	16/6692	2.24144e-10	3.54147e-08	2.82342e-08	Ldha/Slc2a1/Pgam1/Taldo1/G6pd/Tpi1/Gpi/Aldoa/Hk1/Pgk1	10	Down-re	CO@HAG_vs_Untreated
wp_glycolysis_and_gluconeogenesis	13/307	42/6692	2.37517e-08	2.81458e-06	2.24391e-06	Ldha/Slc2a1/Pgam1/Eno1/Pfkl/Pkm/Tpi1/Hk3/Gpi/Aldoa/Hk1/Pgk1/Dlat	13	Down-re	CO@HAG_vs_Untreated
wp_apoptosisrelated_network_due_to_altered_notch3_in_ovarian_cancer	14/307	51/6692	3.78269e-08	3.58599e-06	2.85891e-06	Thbs1/Nrg1/Ier3/Tnfrsf21/Hdac1/Traf1/Il7r/Smad7/Ripk2/Cdkn1b/Gclc/Nfkb1/Ets1/Vim	14	Down-re	CO@HAG_vs_Untreated
wp_network_map_of_sarscov2_signaling_pathway	28/307	200/6692	9.4554e-08	7.46977e-06	5.95525e-06	Ptgs2/Ctsl/Cd2/Cxcl3/Cd14/Il1r2/Il1b/Cxcl2/Ccl3/Il1a/Ddit4/Hif1a/Gabarapl2/Fyn/Fn1/Nlrp3/Hp/Lrg1/Cxcl1/Rheb/Pf4/Nfkb2/Cebpb/Ahr/Ctsd/Il10/Cfh/Cxcl16	28	Down-re	CO@HAG_vs_Untreated
wp_metabolic_reprogramming_in_colon_cancer	12/307	40/6692	1.23221e-07	8.34382e-06	6.65208e-06	Ldha/Slc16a3/Slc2a1/Pgam1/Eno1/Taldo1/Pfkl/G6pd/Pkm/Hk3/Gpi/Pgk1	12	Down-re	CO@HAG_vs_Untreated
wp_il18_signaling_pathway	31/307	258/6692	6.38322e-07	3.6822e-05	2.93562e-05	Nos2/Ptgs2/Arg1/Vegfa/Il1b/Nfkbia/Cxcl2/Ccl3/Eno1/Pla2g7/Fn1/Cflar/Tgm2/Nfkbiz/Spp1/Tnfaip3/Cxcl1/Pld1/Ier3/Ncf1/Mmp14/Traf1/Nfkb2/Cebpb/Nfkbie/Hmox1/Nfkb1/Il10/Bcl2l1/Hdac3/Cxcl16	31	Down-re	CO@HAG_vs_Untreated
wp_burn_wound_healing	17/307	92/6692	6.99152e-07	3.6822e-05	2.93562e-05	Cxcl3/Vegfa/Il1b/Nfkbia/Cxcl2/S100a9/Il1a/S100a6/Fn1/Tlr2/Nfkbiz/Tnfaip3/S100a11/Cxcl1/Cxcr4/Nfkb1/Vim	17	Down-re	CO@HAG_vs_Untreated
wp_clear_cell_renal_cell_carcinoma_pathways	16/307	84/6692	9.76513e-07	4.46381e-05	3.55876e-05	Ldha/Vegfa/Slc2a1/Eno1/Hif1a/Pfkl/Rheb/Pkm/Tpi1/Hk3/Me1/Gpi/Aldoa/Enpp3/Hk1/Pgk1	16	Down-re	CO@HAG_vs_Untreated
wp_nuclear_receptors_metapathway	33/307	291/6692	1.03591e-06	4.46381e-05	3.55876e-05	Srgn/Ptgs2/Il1b/Slc2a1/Mgst2/Nrg1/Thbd/Txn1/Slc6a6/Txnrd1/Abcc5/Fth1/Tnfaip3/Slc2a6/Maff/Gsr/Alas1/G6pd/Mafg/Gclm/Ppard/Pde4b/Nfkb2/Ahr/Me1/Hmox1/Cdkn1b/Gclc/Slc39a8/Sertad2/Cdc42ep3/Birc2/Scd2	33	Down-re	CO@HAG_vs_Untreated
wp_prostaglandin_signaling	10/307	33/6692	1.28801e-06	5.08763e-05	4.05609e-05	Cxcl3/Vegfa/Il1b/Cxcl2/Ccl3/Il1a/Nlrp3/Cxcl1/Ahr/Nfkb1	10	Down-re	CO@HAG_vs_Untreated
wp_tyrobp_causal_network_in_microglia	13/307	58/6692	1.51021e-06	5.40384e-05	4.30819e-05	Igsf6/Itgam/Spp1/Rbm47/Itgb2/Tcirg1/Runx3/Tgfbr1/Tyrobp/Hlx/Tnfrsf1b/Plek/Cxcl16	13	Down-re	CO@HAG_vs_Untreated
wp_glycolysis_in_senescence	6/307	10/6692	1.59607e-06	5.40384e-05	4.30819e-05	Ldha/Eno1/G6pd/Pkm/Hk1/Pgk1	6	Down-re	CO@HAG_vs_Untreated
wp_photodynamic_therapyinduced_nfkb_survival_signaling	10/307	34/6692	1.75136e-06	5.53428e-05	4.41219e-05	Ptgs2/Vegfa/Il1b/Il1a/Cflar/Cxcl1/Bcl2a1/Nfkb2/Nfkb1/Birc2	10	Down-re	CO@HAG_vs_Untreated
wp_sting_pathway_in_kawasakilike_disease_and_covid19	8/307	21/6692	2.16053e-06	6.40056e-05	5.10282e-05	Il1b/Nfkbia/Nlrp3/F3/Nfkbie/Sting1/Nfkb1/Fcgr2b	8	Down-re	CO@HAG_vs_Untreated
wp_hif1a_and_pparg_regulation_of_glycolysis	5/307	7/6692	3.83055e-06	0.000102069	8.13737e-05	Ldha/Slc2a1/Hif1a/Gpat3/Tpi1	5	Down-re	CO@HAG_vs_Untreated
wp_nrf2_pathway	19/307	126/6692	3.87602e-06	0.000102069	8.13737e-05	Slc2a1/Mgst2/Nrg1/Txn1/Slc6a6/Txnrd1/Abcc5/Fth1/Slc2a6/Maff/Gsr/G6pd/Mafg/Gclm/Ppard/Me1/Hmox1/Gclc/Slc39a8	19	Down-re	CO@HAG_vs_Untreated
wp_vitamin_d_receptor_pathway	21/307	154/6692	6.20309e-06	0.000154751	0.000123375	G0s2/Cd14/Gadd45a/S100a9/Thbd/Hif1a/S100a6/S100a4/Itgam/Trem1/S100a8/Spp1/Tnfaip3/G6pd/Cebpa/Ppard/Mxd1/Serpinb1a/Prdm1/Cdkn1b/Ccnc	21	Down-re	CO@HAG_vs_Untreated
wp_spinal_cord_injury	17/307	113/6692	1.30371e-05	0.000308979	0.000246333	Nos2/Ptgs2/Arg1/Vcan/Cxcl3/Il1b/Lgals3/Gadd45a/Cxcl2/Il1a/Lilrb2/Cxcl1/Lilrb3a/Cdkn1b/Fkbp1a/Fcgr2b/Vim	17	Down-re	CO@HAG_vs_Untreated
wp_small_cell_lung_cancer	14/307	90/6692	5.219e-05	0.001178	0.000939158	Nos2/Ptgs2/Gadd45a/Nfkbia/Max/Fn1/Cks2/Traf1/Pik3cb/Cdkn1b/Itga6/Nfkb1/Birc2/Bcl2l1	14	Down-re	CO@HAG_vs_Untreated
wp_congenital_generalized_lipodystrophy_cgl	6/307	18/6692	0.000103168	0.00212616	0.00169507	Dgat2/Hif1a/Gpat3/Fyn/Lpin2/Dgat1	6	Down-re	CO@HAG_vs_Untreated
wp_ltf_danger_signal_response_pathway	6/307	18/6692	0.000103168	0.00212616	0.00169507	Cd14/Il1b/Il1a/Tlr2/Trem1/Nfkb1	6	Down-re	CO@HAG_vs_Untreated
wp_overview_of_proinflammatory_and_profibrotic_mediators	14/307	96/6692	0.000107725	0.00212757	0.00169619	Cxcl3/Vegfa/Il1b/Il1rn/Osm/Cxcl2/Ccl3/Il1a/Spp1/Cxcl1/Pf4/Nfkb1/Il10/Cxcl16	14	Down-re	CO@HAG_vs_Untreated
wp_cytokines_and_inflammatory_response	7/307	27/6692	0.000160269	0.00303869	0.00242259	Cxcl3/Il1b/Cxcl2/Il1a/Cxcl1/Pdgfa/Il10	7	Down-re	CO@HAG_vs_Untreated
wp_quercetin_and_nfkb_ap1_induced_apoptosis	5/307	14/6692	0.000279567	0.00509672	0.00406334	Ptgs2/Vegfa/Nfkbia/Mafg/Nfkb1	5	Down-re	CO@HAG_vs_Untreated
wp_fibrin_complement_receptor_3_signaling_pathway	8/307	41/6692	0.000454234	0.00797433	0.00635751	Nos2/Cd14/Cxcl2/Itgam/Irak2/Itgb2/Tyrobp/Nfkb1	8	Down-re	CO@HAG_vs_Untreated
wp_apoptosis_modulation_and_signaling	11/307	75/6692	0.000558926	0.00929956	0.00741404	Il1r2/Nfkbia/Cflar/Bnip3/Bcl2a1/Tollip/Bcl2l11/Nfkb1/Birc2/Bcl2l1/Tnfrsf1b	11	Down-re	CO@HAG_vs_Untreated
wp_il1_and_megakaryocytes_in_obesity	6/307	24/6692	0.00059225	0.00929956	0.00741404	Il1b/S100a9/Pla2g7/Nlrp3/Tlr2/Nfkb1	6	Down-re	CO@HAG_vs_Untreated
wp_tgfbeta_receptor_signaling	9/307	53/6692	0.000595293	0.00929956	0.00741404	Thbs1/Eng/Skil/Spp1/Runx3/Tgfbr1/Smad7/Nfkb1/Fkbp1a	9	Down-re	CO@HAG_vs_Untreated
wp_signal_transduction_through_il1r	7/307	33/6692	0.000608199	0.00929956	0.00741404	Il1b/Il1rn/Nfkbia/Il1a/Irak2/Tollip/Nfkb1	7	Down-re	CO@HAG_vs_Untreated
wp_apoptosis	11/307	77/6692	0.000702627	0.0104077	0.00829747	Nfkbia/Cflar/Tnfrsf21/Traf1/Bnip3l/Nfkbie/Bcl2l11/Nfkb1/Birc2/Bcl2l1/Tnfrsf1b	11	Down-re	CO@HAG_vs_Untreated
wp_tnfalpha_signaling_pathway	12/307	91/6692	0.000848777	0.0121915	0.00971965	Nfkbia/Txn1/Cflar/Tnfaip3/Traf1/Nfkb2/Pygl/Nfkbie/Nfkb1/Birc2/Bcl2l1/Tnfrsf1b	12	Down-re	CO@HAG_vs_Untreated
wp_selenium_micronutrient_network	11/307	80/6692	0.000974837	0.013178	0.0105061	Prdx5/Ptgs2/Sod2/Il1b/Txn1/Msrb1/Txnrd1/Selenof/Gsr/Nfkb2/Nfkb1	11	Down-re	CO@HAG_vs_Untreated
wp_glutathione_metabolism	5/307	18/6692	0.00102801	0.013178	0.0105061	Anpep/Gsr/G6pd/Gclm/Gclc	5	Down-re	CO@HAG_vs_Untreated
wp_hereditary_leiomyomatosis_and_renal_cell_carcinoma_pathway	5/307	18/6692	0.00102801	0.013178	0.0105061	Ldha/Vegfa/Slc2a1/Hif1a/Prkab1	5	Down-re	CO@HAG_vs_Untreated
wp_tgfbeta_receptor_signaling_in_skeletal_dysplasias	9/307	57/6692	0.00102866	0.013178	0.0105061	Thbs1/Eng/Skil/Spp1/Runx3/Tgfbr1/Smad7/Nfkb1/Fkbp1a	9	Down-re	CO@HAG_vs_Untreated
wp_microglia_pathogen_phagocytosis_pathway	7/307	38/6692	0.00147555	0.0182092	0.0145172	Itgam/Trem1/Itgb2/Ncf1/Hck/Pik3cb/Tyrobp	7	Down-re	CO@HAG_vs_Untreated
wp_lung_fibrosis	9/307	60/6692	0.00149823	0.0182092	0.0145172	Il1b/Ccl3/Skil/Spp1/Cxcl1/Pdgfa/Cebpb/Smad7/Hmox1	9	Down-re	CO@HAG_vs_Untreated
wp_neuroinflammation_and_glutamatergic_signaling	15/307	140/6692	0.00179834	0.0213103	0.0169896	Il1r2/Ifngr1/Il1b/Slc2a1/Il1a/Ifngr2/Il4r/Nfkb2/Tgfbr1/Smad7/Calm1/Nfkb1/Il10/Tnfrsf1b/Dlat	15	Down-re	CO@HAG_vs_Untreated
wp_sarscov2_innate_immunity_evasion_and_cellspecific_immune_response	9/307	62/6692	0.0018973	0.0219346	0.0174873	Cxcl3/Cxcl2/Ccl3/Cxcl1/Ifnar1/Havcr2/Pf4/Nfkb1/Il10	9	Down-re	CO@HAG_vs_Untreated
wp_ferroptosis	9/307	63/6692	0.00212644	0.0236962	0.0188917	Gch1/Txnrd1/Fth1/Chmp5/Acsl4/Gclm/Hmox1/Gclc/Slc39a8	9	Down-re	CO@HAG_vs_Untreated
wp_tolllike_receptor_signaling_pathway	11/307	88/6692	0.00214965	0.0236962	0.0188917	Cd14/Il1b/Nfkbia/Ccl3/Pik3r5/Tlr2/Spp1/Ifnar1/Pik3cb/Tollip/Nfkb1	11	Down-re	CO@HAG_vs_Untreated
wp_antiviral_and_antiinflammatory_effects_of_nrf2_on_sarscov2_pathway	6/307	31/6692	0.00247101	0.026028	0.0207507	Il1b/Nfkbia/Gclm/Hmox1/Gclc/Nfkb1	6	Down-re	CO@HAG_vs_Untreated
wp_oxidative_stress_response	6/307	31/6692	0.00247101	0.026028	0.0207507	Sod2/Txnrd1/Gsr/Hmox1/Gclc/Nfkb1	6	Down-re	CO@HAG_vs_Untreated
wp_activation_of_nlrp3_inflammasome_by_sarscov2	3/307	7/6692	0.00291552	0.0297377	0.0237083	Il1b/Nlrp3/Nfkb1	3	Down-re	CO@HAG_vs_Untreated
wp_agerage_pathway	9/307	66/6692	0.00294867	0.0297377	0.0237083	Nos2/Lgals3/Nfkbia/Hif1a/Ncf1/Mmp14/Msr1/Pla2g4a/Nfkb1	9	Down-re	CO@HAG_vs_Untreated
wp_orexin_receptor_pathway	15/307	149/6692	0.00331409	0.0327267	0.0260912	Ldha/Vegfa/Il1b/Slc2a1/Hif1a/Skil/Spp1/Cxcl1/Maff/Pld1/Cebpa/Ddx52/Il10/Klf10/Sgk1	15	Down-re	CO@HAG_vs_Untreated
wp_glucocorticoid_receptor_pathway	9/307	69/6692	0.00400378	0.0377982	0.0301345	Srgn/Ptgs2/Thbd/Tnfaip3/Pde4b/Nfkb2/Sertad2/Cdc42ep3/Birc2	9	Down-re	CO@HAG_vs_Untreated
wp_head_and_neck_squamous_cell_carcinoma	9/307	69/6692	0.00400378	0.0377982	0.0301345	Vegfa/Ddit4/Pik3r5/Rheb/Nfkb2/Pik3cb/Nfkb1/Birc2/Fkbp1a	9	Down-re	CO@HAG_vs_Untreated
wp_nrf2are_regulation	5/307	24/6692	0.0040669	0.0377982	0.0301345	Fyn/Gclm/Cebpb/Hmox1/Gclc	5	Down-re	CO@HAG_vs_Untreated
wp_canonical_nfkb_pathway	3/307	8/6692	0.00450726	0.0403102	0.0321372	Nfkbia/Nfkbie/Nfkb1	3	Down-re	CO@HAG_vs_Untreated
wp_supression_of_hmgb1_mediated_inflammation_by_thbd	3/307	8/6692	0.00450726	0.0403102	0.0321372	Nfkbia/Thbd/Nfkb1	3	Down-re	CO@HAG_vs_Untreated
wp_vegfavegfr2_signaling_pathway	31/307	416/6692	0.00473864	0.0415947	0.0331612	Ptgs2/Ldha/Vegfa/Sod2/Plaur/Nfkbia/Eng/Txn1/Ptpn1/Fyn/Fn1/Ncf1/Ssr3/Mmp14/Tmod3/Hdac1/F3/Grsf1/Flnb/Psmd11/Jag1/Aldoa/Rab11a/Adam10/Pla2g4a/Nfkb1/Bcl2l1/Rab4a/Hlx/Pgk1/Ets1	31	Down-re	CO@HAG_vs_Untreated
wp_transcriptional_activation_by_nrf2_in_response_to_phytochemicals	4/307	16/6692	0.00509894	0.0436132	0.0347705	Gclm/Cebpb/Hmox1/Gclc	4	Down-re	CO@HAG_vs_Untreated
wp_modulators_of_tcr_signaling_and_t_cell_activation	8/307	59/6692	0.00515262	0.0436132	0.0347705	Nfkbia/Gna13/Tnfaip3/Cdkn1b/Malt1/Rhoh/Nfkb1/Rasa2	8	Down-re	CO@HAG_vs_Untreated
wp_mirnas_involvement_in_the_immune_response_in_sepsis	6/307	36/6692	0.00539265	0.0448441	0.0357518	Nfkbia/Ccl3/Il1a/Nfkb2/Nfkb1/Il10	6	Down-re	CO@HAG_vs_Untreated
wp_hepatitis_c_and_hepatocellular_carcinoma	7/307	48/6692	0.00581844	0.0475507	0.0379096	Nos2/Ptgs2/Vegfa/Hif1a/Tgfbr1/Nfkb1/Bcl2l1	7	Down-re	CO@HAG_vs_Untreated
wp_neovascularisation_processes	6/307	37/6692	0.00619406	0.0497624	0.0396729	Hif1a/Cxcr4/Nfkb2/Jag1/Tgfbr1/Nfkb1	6	Down-re	CO@HAG_vs_Untreated
wp_amplification_and_expansion_of_oncogenic_pathways_as_metastatic_traits	4/307	17/6692	0.00643058	0.0508016	0.0405014	Vegfa/Cxcr4/Jag1/Cytip	4	Down-re	CO@HAG_vs_Untreated
wp_nucleotidebinding_oligomerization_domain_nod_pathway	6/307	38/6692	0.00707878	0.0550056	0.043853	Il1b/Nfkbia/Nlrp3/Mefv/Prdm1/Ripk2	6	Down-re	CO@HAG_vs_Untreated
wp_oxidative_damage_response	6/307	39/6692	0.00805146	0.060263	0.0480444	Gadd45a/Traf1/Nfkbie/Cdkn1b/Nfkb1/Tnfrsf1b	6	Down-re	CO@HAG_vs_Untreated
wp_selective_expression_of_chemokine_receptors_during_tcell_polarization	5/307	28/6692	0.00809411	0.060263	0.0480444	Ifngr1/Ccl3/Ifngr2/Il4r/Cxcr4	5	Down-re	CO@HAG_vs_Untreated
wp_measles_virus_infection	12/307	119/6692	0.00813677	0.060263	0.0480444	Il1b/Nfkbia/Il1a/Tlr2/Tnfaip3/Ifnar1/Nfkb2/Pik3cb/Cdkn1b/Nfkb1/Bcl2l1/Fcgr2b	12	Down-re	CO@HAG_vs_Untreated
wp_type_ii_interferon_signaling_ifng	12/171	34/6692	1.77356e-11	6.04785e-09	5.33936e-09	Psmb9/Tap1/Irf1/Stat1/Irf8/Cxcl9/Ifit2/RT1-M3-1/Cybb/Stat2/Cxcl10/Eif2ak2	12	Up-re	HAG_vs_Untreated
wp_microglia_pathogen_phagocytosis_pathway	8/171	38/6692	3.92297e-06	0.000668867	0.00059051	Ncf1/Cyba/Cybb/Fcer1g/Lyn/Hck/Trem2/Rac2	8	Up-re	HAG_vs_Untreated
wp_chemokine_signaling_pathway	14/171	159/6692	4.96864e-05	0.00564769	0.00498608	Cxcl16/Cxcl11/Stat1/Ptk2b/Ncf1/Cxcl9/Stat2/Lyn/Cxcl10/Fgr/Hck/Shc1/Rac2/Rap1b	14	Up-re	HAG_vs_Untreated
wp_il18_signaling_pathway	18/171	258/6692	9.40621e-05	0.00801879	0.00707941	Cxcl16/B2m/Acod1/Irf1/Il18bp/Tmsb4x/Ncf1/Cebpb/Spp1/Fos/Mmp14/Rel/Nr1h3/Grn/Atf3/Pla2g7/Tgm2/Ptms	18	Up-re	HAG_vs_Untreated
wp_sarscov2_innate_immunity_evasion_and_cellspecific_immune_response	8/171	62/6692	0.000160886	0.0109724	0.00968703	Cxcl11/Stat1/Cxcl9/Ifit2/Stat2/Cxcl10/Dhx58/Mx1	8	Up-re	HAG_vs_Untreated
wp_immune_response_to_tuberculosis	5/171	24/6692	0.000294401	0.0167318	0.0147717	Tap1/Irf1/Stat1/Stat2/Mx1	5	Up-re	HAG_vs_Untreated
wp_il2_signaling_pathway	6/171	40/6692	0.00047573	0.0193217	0.0170582	Stat1/Ptk2b/Il2rg/Fos/Shc1/Nmi	6	Up-re	HAG_vs_Untreated
wp_proteasome_degradation	7/171	56/6692	0.000507777	0.0193217	0.0170582	Psmb9/Psme2/Psme1/Psma7/Psma5/RT1-M3-1/Psmb7	7	Up-re	HAG_vs_Untreated
wp_network_map_of_sarscov2_signaling_pathway	14/171	200/6692	0.000561148	0.0193217	0.0170582	Cxcl16/Stat1/Lgals3bp/Cxcl9/Cebpb/C1r/Ctsz/C2/Cxcl10/Fos/Tgfbr2/Nlrp1a/Mx1/Ctsb	14	Up-re	HAG_vs_Untreated
wp_complement_system	9/171	94/6692	0.000620683	0.0193217	0.0170582	Txn1/Fcnb/Cd40/C1r/Spp1/Fcgr3a/C3/C2/Serping1	9	Up-re	HAG_vs_Untreated
wp_glycolysis_and_gluconeogenesis	6/171	42/6692	0.000623281	0.0193217	0.0170582	Hk3/Mpc1/Aldoa/Hk2/Slc2a1/Got2	6	Up-re	HAG_vs_Untreated
wp_nrf2_pathway	10/171	126/6692	0.00136468	0.0387797	0.0342368	Gstp1/Hsp90ab1/Txn1/Ftl1/Slc2a6/G6pd/Tgfbr2/Hspa1b/Prdx1/Slc2a1	10	Up-re	HAG_vs_Untreated
wp_nad_metabolism_in_oncogeneinduced_senescence_and_mitochondrial_dysfunctionassociated_senescence	4/171	22/6692	0.00210036	0.0550941	0.04864	Nampt/G6pd/Slc2a1/Got2	4	Up-re	HAG_vs_Untreated
wp_burn_wound_healing	11/127	92/6692	1.08752e-06	0.000187134	0.000160505	Cxcl3/S100a6/Cxcl2/Cxcl1/S100a11/Vim/Timp1/F13a1/Fn1/Tlr2/Il6	11	Down-re	HAG_vs_Untreated
wp_spinal_cord_injury	12/127	113/6692	1.26016e-06	0.000187134	0.000160505	Cxcl3/Vcan/Lgals3/Cxcl2/Gadd45a/Cxcl1/Anxa1/Vim/C1qb/Lilrb3a/Rtn4/Il6	12	Down-re	HAG_vs_Untreated
wp_sarscov2_innate_immunity_evasion_and_cellspecific_immune_response	9/127	62/6692	2.08671e-06	0.000206584	0.000177187	Cxcl3/Pf4/Cxcl2/Cxcl1/Ccl3/Havcr2/Il10/Il6/Il6r	9	Down-re	HAG_vs_Untreated
wp_network_map_of_sarscov2_signaling_pathway	15/127	200/6692	4.90268e-06	0.000364024	0.000312223	Cxcl3/Pf4/Ctsl/Il1r2/Cxcl2/Cxcl1/Ccl3/Tf/Ahr/Cd163/Fn1/Il10/Cd2/Il6/Cfh	15	Down-re	HAG_vs_Untreated
wp_prostaglandin_synthesis_and_regulation	7/127	44/6692	1.60572e-05	0.000953796	0.000818071	S100a6/S100a10/Anxa2/Anxa5/Anxa1/Ednrb/Ptgir	7	Down-re	HAG_vs_Untreated
wp_prostaglandin_signaling	6/127	33/6692	3.01966e-05	0.00149473	0.00128203	Cxcl3/Cxcl2/Cxcl1/Ccl3/Ahr/Il6	6	Down-re	HAG_vs_Untreated
wp_complement_and_coagulation_cascades	7/127	57/6692	9.02886e-05	0.00383082	0.00328569	C1qb/Thbd/C1qc/C1qa/Plaur/Cfh/C5ar1	7	Down-re	HAG_vs_Untreated
wp_cytokines_and_inflammatory_response	5/127	27/6692	0.000131353	0.00487647	0.00418255	Cxcl3/Cxcl2/Cxcl1/Il10/Il6	5	Down-re	HAG_vs_Untreated
wp_complement_system	8/127	94/6692	0.000382864	0.0126345	0.0108366	Thbs1/Itgb2/Gnai3/F13a1/Plaur/Tlr2/Cfh/C5ar1	8	Down-re	HAG_vs_Untreated
wp_overview_of_proinflammatory_and_profibrotic_mediators	8/127	96/6692	0.000441873	0.0131236	0.0112561	Cxcl3/Pf4/Cxcl2/Cxcl1/Ccl7/Ccl3/Il10/Il6	8	Down-re	HAG_vs_Untreated
wp_complement_system_in_neuronal_development_and_plasticity	8/127	100/6692	0.000582104	0.0157168	0.0134803	Plscr1/C1qb/C1qc/Itgb2/C1qa/Gas6/Cfh/C5ar1	8	Down-re	HAG_vs_Untreated
wp_microglia_pathogen_phagocytosis_pathway	5/127	38/6692	0.000691093	0.0171045	0.0146706	C1qb/C1qc/Itgb2/C1qa/Trem1	5	Down-re	HAG_vs_Untreated
wp_oxidative_damage_response	5/127	39/6692	0.000780807	0.0178384	0.0153	Gadd45a/C1qb/C1qc/C1qa/C5ar1	5	Down-re	HAG_vs_Untreated
wp_il18_signaling_pathway	13/127	258/6692	0.00115248	0.0230476	0.0197679	Cxcl2/Cxcl1/Sdc4/Hmox1/Eps8/Ccl3/Timp1/Tf/Fn1/Il10/Fam110a/Il6/Eno1	13	Down-re	HAG_vs_Untreated
wp_ferroptosis	6/127	63/6692	0.00116402	0.0230476	0.0197679	Hmox1/Tf/Gch1/Ncoa4/Lpcat3/Chmp6	6	Down-re	HAG_vs_Untreated
wp_il10_antiinflammatory_signaling_pathway	3/127	12/6692	0.00129566	0.0240507	0.0206283	Hmox1/Il10/Il6	3	Down-re	HAG_vs_Untreated
wp_mammary_gland_development_pathway_puberty_stage_2_of_4	3/127	13/6692	0.00166112	0.0290207	0.0248911	Vim/Timp1/Fn1	3	Down-re	HAG_vs_Untreated
wp_covid19_adverse_outcome_pathway	3/127	14/6692	0.002085	0.0344025	0.029507	Ccl3/Il10/Il6	3	Down-re	HAG_vs_Untreated
wp_overview_of_nanoparticle_effects	3/127	15/6692	0.00257035	0.0401786	0.0344612	Hmox1/Fn1/Il6	3	Down-re	HAG_vs_Untreated

## Sheet:  M1Macro.DEG
gene	p_val	avg_log2FC	pct.1	pct.2	p_val_adj	UpDown	Comparison
Slfn5	1.30804e-47	2.73784	0.571	0.214	2.15291e-43	Up-re	CO@HAG_vs_Untreated
Apoe	1.28734e-43	1.01928	0.936	0.779	2.11883e-39	Up-re	CO@HAG_vs_Untreated
Postn	7.88466e-34	3.58781	0.44	0.138	1.29774e-29	Up-re	CO@HAG_vs_Untreated
Col1a1	9.30536e-34	1.04255	0.913	0.778	1.53157e-29	Up-re	CO@HAG_vs_Untreated
Col3a1	6.2231e-33	1.79917	0.874	0.757	1.02426e-28	Up-re	CO@HAG_vs_Untreated
Nr4a1	9.45067e-32	1.56009	0.715	0.418	1.55549e-27	Up-re	CO@HAG_vs_Untreated
Cybb	7.54081e-23	1.14912	0.923	0.818	1.24114e-18	Up-re	CO@HAG_vs_Untreated
Ctsk	3.36458e-22	2.64359	0.265	0.066	5.53776e-18	Up-re	CO@HAG_vs_Untreated
Tmsb4x	4.07733e-22	0.502641	1	1	6.71087e-18	Up-re	CO@HAG_vs_Untreated
RT1-S3	5.53567e-22	2.29272	0.342	0.139	9.11115e-18	Up-re	CO@HAG_vs_Untreated
Gngt2	1.65991e-21	1.93132	0.488	0.277	2.73204e-17	Up-re	CO@HAG_vs_Untreated
Ly6e	8.26423e-21	1.37924	0.802	0.636	1.36021e-16	Up-re	CO@HAG_vs_Untreated
Hsp90ab1	5.5928e-20	0.841405	0.905	0.873	9.20519e-16	Up-re	CO@HAG_vs_Untreated
Ifi27l2b	6.19082e-20	1.55541	0.44	0.211	1.01895e-15	Up-re	CO@HAG_vs_Untreated
Mx1	1.08494e-19	4.51685	0.154	0.012	1.7857e-15	Up-re	CO@HAG_vs_Untreated
RT1-T24-3	1.26273e-19	2.29944	0.334	0.139	2.07832e-15	Up-re	CO@HAG_vs_Untreated
Spn	1.32244e-19	2.65694	0.316	0.152	2.17661e-15	Up-re	CO@HAG_vs_Untreated
Cd83	3.13461e-19	1.00007	0.763	0.533	5.15926e-15	Up-re	CO@HAG_vs_Untreated
Pld4	9.89208e-19	1.51521	0.468	0.314	1.62814e-14	Up-re	CO@HAG_vs_Untreated
Mal	4.19571e-18	1.77561	0.458	0.289	6.90573e-14	Up-re	CO@HAG_vs_Untreated
Cst3	5.98944e-18	1.28753	0.54	0.424	9.85802e-14	Up-re	CO@HAG_vs_Untreated
Shisa5	6.19562e-18	0.960326	0.64	0.568	1.01974e-13	Up-re	CO@HAG_vs_Untreated
Tuba1b	1.57851e-17	1.15623	0.599	0.438	2.59807e-13	Up-re	CO@HAG_vs_Untreated
Tnfsf13	1.64997e-17	1.61085	0.362	0.214	2.71568e-13	Up-re	CO@HAG_vs_Untreated
Bin2	1.88511e-17	1.47604	0.386	0.251	3.10269e-13	Up-re	CO@HAG_vs_Untreated
Dcn	4.2415e-17	1.63062	0.632	0.436	6.98108e-13	Up-re	CO@HAG_vs_Untreated
Itga4	4.99976e-17	2.08271	0.321	0.153	8.2291e-13	Up-re	CO@HAG_vs_Untreated
Grn	5.23698e-17	0.923147	0.787	0.718	8.61955e-13	Up-re	CO@HAG_vs_Untreated
Zc3hav1	1.29993e-16	1.37762	0.625	0.47	2.13955e-12	Up-re	CO@HAG_vs_Untreated
Rpl4	1.67635e-16	0.70393	0.799	0.757	2.7591e-12	Up-re	CO@HAG_vs_Untreated
Mef2a	6.38279e-16	1.0781	0.584	0.515	1.05054e-11	Up-re	CO@HAG_vs_Untreated
Glud1	9.36673e-16	1.26554	0.47	0.338	1.54167e-11	Up-re	CO@HAG_vs_Untreated
Il17ra	2.9858e-15	1.48868	0.365	0.245	4.91433e-11	Up-re	CO@HAG_vs_Untreated
Lum	4.91581e-15	1.63404	0.452	0.273	8.09094e-11	Up-re	CO@HAG_vs_Untreated
Ybx3	4.93855e-15	1.13739	0.501	0.351	8.12836e-11	Up-re	CO@HAG_vs_Untreated
Ptms	1.03308e-14	1.0044	0.589	0.518	1.70035e-10	Up-re	CO@HAG_vs_Untreated
Parp14	1.61096e-14	1.83349	0.342	0.167	2.65148e-10	Up-re	CO@HAG_vs_Untreated
Sparc	1.74117e-14	0.97514	0.576	0.462	2.8658e-10	Up-re	CO@HAG_vs_Untreated
Clec4a1	1.82463e-14	1.69669	0.329	0.19	3.00316e-10	Up-re	CO@HAG_vs_Untreated
Npm1	1.82553e-14	0.736145	0.743	0.694	3.00463e-10	Up-re	CO@HAG_vs_Untreated
Mknk2	3.65971e-14	1.63068	0.314	0.204	6.02352e-10	Up-re	CO@HAG_vs_Untreated
Tob1	5.49714e-14	1.17017	0.542	0.394	9.04774e-10	Up-re	CO@HAG_vs_Untreated
Klf3	1.19296e-13	1.21644	0.486	0.349	1.96349e-09	Up-re	CO@HAG_vs_Untreated
Mmp2	2.10581e-13	1.93335	0.293	0.126	3.46595e-09	Up-re	CO@HAG_vs_Untreated
Rac2	2.21233e-13	1.05286	0.586	0.482	3.64128e-09	Up-re	CO@HAG_vs_Untreated
Oasl2	2.26072e-13	2.0645	0.237	0.098	3.72091e-09	Up-re	CO@HAG_vs_Untreated
Myadm	2.81635e-13	1.28468	0.509	0.364	4.63544e-09	Up-re	CO@HAG_vs_Untreated
Col6a2	2.85472e-13	2.06534	0.296	0.135	4.69858e-09	Up-re	CO@HAG_vs_Untreated
Sirpa	2.99591e-13	1.31747	0.391	0.247	4.93097e-09	Up-re	CO@HAG_vs_Untreated
Dpy19l1	3.40498e-13	1.28174	0.401	0.268	5.60426e-09	Up-re	CO@HAG_vs_Untreated
Rara	5.47525e-13	0.92045	0.56	0.456	9.01171e-09	Up-re	CO@HAG_vs_Untreated
Cd74	8.99893e-13	1.42671	0.506	0.317	1.48113e-08	Up-re	CO@HAG_vs_Untreated
AABR07068316.1	1.03984e-12	2.13308	0.247	0.093	1.71148e-08	Up-re	CO@HAG_vs_Untreated
Jund	1.93467e-12	0.774547	0.915	0.833	3.18427e-08	Up-re	CO@HAG_vs_Untreated
Rpl41	2.60398e-12	0.446992	1	0.997	4.2859e-08	Up-re	CO@HAG_vs_Untreated
Sfr1	2.98203e-12	1.04657	0.532	0.397	4.90812e-08	Up-re	CO@HAG_vs_Untreated
Tma7	3.05913e-12	0.265252	0.532	0.642	5.03502e-08	Up-re	CO@HAG_vs_Untreated
Plec	4.13633e-12	0.624743	0.712	0.7	6.80799e-08	Up-re	CO@HAG_vs_Untreated
Ptk2b	5.466e-12	1.33933	0.365	0.302	8.99649e-08	Up-re	CO@HAG_vs_Untreated
Srgap2	5.71685e-12	1.22877	0.324	0.225	9.40936e-08	Up-re	CO@HAG_vs_Untreated
Pou2f2	7.40927e-12	1.81486	0.293	0.135	1.21949e-07	Up-re	CO@HAG_vs_Untreated
Acp5	7.86631e-12	1.56387	0.249	0.093	1.29472e-07	Up-re	CO@HAG_vs_Untreated
Itgb1	9.23027e-12	0.78651	0.707	0.708	1.51921e-07	Up-re	CO@HAG_vs_Untreated
Myof	9.95564e-12	1.59064	0.278	0.135	1.6386e-07	Up-re	CO@HAG_vs_Untreated
Fosb	1.05246e-11	0.863257	0.715	0.631	1.73225e-07	Up-re	CO@HAG_vs_Untreated
Rel	1.31591e-11	0.675826	0.784	0.678	2.16586e-07	Up-re	CO@HAG_vs_Untreated
Nfam1	1.69343e-11	1.17485	0.342	0.233	2.78722e-07	Up-re	CO@HAG_vs_Untreated
Rassf4	2.25991e-11	1.04242	0.506	0.375	3.71958e-07	Up-re	CO@HAG_vs_Untreated
Abracl	2.54556e-11	0.65114	0.72	0.662	4.18973e-07	Up-re	CO@HAG_vs_Untreated
Pfdn5	2.78999e-11	0.454718	0.488	0.524	4.59204e-07	Up-re	CO@HAG_vs_Untreated
Ywhaq	3.67333e-11	0.803769	0.517	0.487	6.04594e-07	Up-re	CO@HAG_vs_Untreated
Nr4a2	4.58656e-11	1.08826	0.455	0.305	7.54901e-07	Up-re	CO@HAG_vs_Untreated
Cnbp	4.67382e-11	0.825201	0.496	0.432	7.69263e-07	Up-re	CO@HAG_vs_Untreated
Fgr	5.04389e-11	0.90223	0.522	0.407	8.30175e-07	Up-re	CO@HAG_vs_Untreated
Iqgap1	5.17511e-11	0.543386	0.663	0.663	8.51771e-07	Up-re	CO@HAG_vs_Untreated
Bst2	7.05445e-11	1.31845	0.391	0.263	1.16109e-06	Up-re	CO@HAG_vs_Untreated
Myo1f	9.70051e-11	0.892303	0.386	0.342	1.59661e-06	Up-re	CO@HAG_vs_Untreated
Coro1c	1.31142e-10	1.06881	0.391	0.297	2.15847e-06	Up-re	CO@HAG_vs_Untreated
Efhd2	1.34117e-10	0.636433	0.604	0.596	2.20743e-06	Up-re	CO@HAG_vs_Untreated
Gpx1	1.34896e-10	0.428086	0.985	0.954	2.22026e-06	Up-re	CO@HAG_vs_Untreated
RT1-T24-4	1.78691e-10	2.00092	0.167	0.08	2.94107e-06	Up-re	CO@HAG_vs_Untreated
C1s	1.8266e-10	2.01235	0.19	0.072	3.0064e-06	Up-re	CO@HAG_vs_Untreated
Ptpro	1.86678e-10	1.01455	0.483	0.346	3.07254e-06	Up-re	CO@HAG_vs_Untreated
Rnf144b	1.88718e-10	1.52548	0.293	0.15	3.10611e-06	Up-re	CO@HAG_vs_Untreated
Eef1g	2.00329e-10	0.506541	0.65	0.631	3.29722e-06	Up-re	CO@HAG_vs_Untreated
Map7d1	2.52663e-10	0.809761	0.509	0.45	4.15859e-06	Up-re	CO@HAG_vs_Untreated
Ifitm3	2.95986e-10	1.57159	0.288	0.167	4.87164e-06	Up-re	CO@HAG_vs_Untreated
Bri3	3.2191e-10	0.728235	0.697	0.631	5.29832e-06	Up-re	CO@HAG_vs_Untreated
Lmna	3.45077e-10	0.457168	0.815	0.893	5.67962e-06	Up-re	CO@HAG_vs_Untreated
Cd59	3.48903e-10	1.02852	0.499	0.447	5.74259e-06	Up-re	CO@HAG_vs_Untreated
Atp6ap1	3.55045e-10	0.672967	0.303	0.334	5.84369e-06	Up-re	CO@HAG_vs_Untreated
Sppl2a	3.83951e-10	0.680901	0.478	0.444	6.31946e-06	Up-re	CO@HAG_vs_Untreated
Banf1	5.5253e-10	1.211	0.275	0.173	9.0941e-06	Up-re	CO@HAG_vs_Untreated
Ctsa	5.65392e-10	0.5841	0.715	0.686	9.30579e-06	Up-re	CO@HAG_vs_Untreated
Nrp1	5.7957e-10	2.27019	0.154	0.043	9.53914e-06	Up-re	CO@HAG_vs_Untreated
Nap1l1	6.17149e-10	0.790517	0.679	0.562	1.01577e-05	Up-re	CO@HAG_vs_Untreated
Nrros	6.33858e-10	0.73372	0.455	0.432	1.04327e-05	Up-re	CO@HAG_vs_Untreated
Blvra	6.68975e-10	1.40694	0.265	0.176	1.10107e-05	Up-re	CO@HAG_vs_Untreated
Rexo2	6.94374e-10	1.01578	0.339	0.274	1.14287e-05	Up-re	CO@HAG_vs_Untreated
Adgre1	7.07971e-10	1.85936	0.185	0.07	1.16525e-05	Up-re	CO@HAG_vs_Untreated
Abcg1	7.33132e-10	1.68409	0.159	0.044	1.20666e-05	Up-re	CO@HAG_vs_Untreated
Ramp1	8.20396e-10	1.89171	0.185	0.1	1.35029e-05	Up-re	CO@HAG_vs_Untreated
Xpo1	8.86681e-10	1.15991	0.177	0.124	1.45939e-05	Up-re	CO@HAG_vs_Untreated
Evi5	9.0276e-10	0.578129	0.177	0.21	1.48585e-05	Up-re	CO@HAG_vs_Untreated
Ahnak	9.07308e-10	0.57295	0.92	0.977	1.49334e-05	Up-re	CO@HAG_vs_Untreated
Asah1	9.22852e-10	0.965681	0.362	0.311	1.51892e-05	Up-re	CO@HAG_vs_Untreated
Hexim1	9.9948e-10	1.13235	0.393	0.292	1.64504e-05	Up-re	CO@HAG_vs_Untreated
Clec4a2	1.09038e-09	1.26954	0.208	0.153	1.79466e-05	Up-re	CO@HAG_vs_Untreated
Igfbp7	1.32082e-09	1.46758	0.296	0.193	2.17394e-05	Up-re	CO@HAG_vs_Untreated
Arpc5l	1.64467e-09	0.985168	0.278	0.23	2.70696e-05	Up-re	CO@HAG_vs_Untreated
Plac8	1.64868e-09	0.719374	0.931	0.894	2.71356e-05	Up-re	CO@HAG_vs_Untreated
Ccdc80	1.73416e-09	2.45481	0.193	0.078	2.85425e-05	Up-re	CO@HAG_vs_Untreated
Ppp1cb	1.81329e-09	0.544515	0.422	0.473	2.98449e-05	Up-re	CO@HAG_vs_Untreated
RT1-A2	1.82627e-09	0.821689	0.902	0.904	3.00585e-05	Up-re	CO@HAG_vs_Untreated
Gpx3	2.00979e-09	2.14276	0.183	0.064	3.30792e-05	Up-re	CO@HAG_vs_Untreated
RT1-CE5	2.13023e-09	1.02364	0.29	0.285	3.50614e-05	Up-re	CO@HAG_vs_Untreated
Atp1a1	2.15493e-09	0.589473	0.825	0.787	3.54679e-05	Up-re	CO@HAG_vs_Untreated
Igfbp5	2.49129e-09	3.51762	0.157	0.051	4.10041e-05	Up-re	CO@HAG_vs_Untreated
Hnrnpab	3.29083e-09	0.457978	0.635	0.658	5.41638e-05	Up-re	CO@HAG_vs_Untreated
Tbxas1	3.39708e-09	0.597813	0.216	0.242	5.59126e-05	Up-re	CO@HAG_vs_Untreated
Smagp	3.46359e-09	1.03834	0.278	0.233	5.70073e-05	Up-re	CO@HAG_vs_Untreated
Cfp	3.57307e-09	0.411227	0.476	0.527	5.88091e-05	Up-re	CO@HAG_vs_Untreated
Srf	3.86557e-09	1.38201	0.188	0.121	6.36234e-05	Up-re	CO@HAG_vs_Untreated
Lipa	3.89493e-09	1.58137	0.234	0.127	6.41067e-05	Up-re	CO@HAG_vs_Untreated
Dock8	4.67392e-09	0.945066	0.311	0.237	7.6928e-05	Up-re	CO@HAG_vs_Untreated
Zfyve9	4.89079e-09	0.920151	0.208	0.193	8.04975e-05	Up-re	CO@HAG_vs_Untreated
LOC100911664	5.021e-09	0.678486	0.527	0.492	8.26406e-05	Up-re	CO@HAG_vs_Untreated
Ndufs5	5.36193e-09	0.574368	0.329	0.335	8.82519e-05	Up-re	CO@HAG_vs_Untreated
Ifit2	5.42531e-09	1.07398	0.195	0.074	8.92952e-05	Up-re	CO@HAG_vs_Untreated
Gns	5.7634e-09	1.01296	0.352	0.266	9.48598e-05	Up-re	CO@HAG_vs_Untreated
Agpat4	6.34123e-09	0.585667	0.455	0.47	0.00010437	Up-re	CO@HAG_vs_Untreated
Impdh2	6.34696e-09	0.666553	0.27	0.283	0.000104465	Up-re	CO@HAG_vs_Untreated
Stat1	6.52649e-09	1.83385	0.17	0.078	0.00010742	Up-re	CO@HAG_vs_Untreated
Papola	6.65899e-09	0.364426	0.352	0.409	0.0001096	Up-re	CO@HAG_vs_Untreated
Irf8	7.07107e-09	1.61857	0.172	0.101	0.000116383	Up-re	CO@HAG_vs_Untreated
Eif4g3	7.81453e-09	0.346606	0.38	0.424	0.000128619	Up-re	CO@HAG_vs_Untreated
Azin1	8.30611e-09	0.299557	0.512	0.587	0.00013671	Up-re	CO@HAG_vs_Untreated
Scp2	9.54676e-09	0.768663	0.334	0.285	0.00015713	Up-re	CO@HAG_vs_Untreated
LOC100361854	9.98255e-09	0.502392	0.925	0.894	0.000164303	Up-re	CO@HAG_vs_Untreated
Anp32b	1.05149e-08	0.721081	0.458	0.417	0.000173065	Up-re	CO@HAG_vs_Untreated
Zc3h12d	1.05835e-08	1.25963	0.152	0.118	0.000174194	Up-re	CO@HAG_vs_Untreated
Csf1r	1.07098e-08	0.892874	0.735	0.637	0.000176272	Up-re	CO@HAG_vs_Untreated
Lyz2	1.13076e-08	0.26859	1	0.986	0.000186112	Up-re	CO@HAG_vs_Untreated
Limd2	1.15463e-08	1.14049	0.316	0.242	0.000190041	Up-re	CO@HAG_vs_Untreated
RT1-A1	1.26731e-08	0.627787	0.676	0.724	0.000208586	Up-re	CO@HAG_vs_Untreated
Csgalnact2	1.46706e-08	0.835209	0.311	0.273	0.000241464	Up-re	CO@HAG_vs_Untreated
Naca	1.49492e-08	0.481541	0.905	0.858	0.000246049	Up-re	CO@HAG_vs_Untreated
Tuba4a	1.69665e-08	1.31893	0.265	0.196	0.000279252	Up-re	CO@HAG_vs_Untreated
B4galt5	1.70509e-08	0.679359	0.329	0.322	0.000280641	Up-re	CO@HAG_vs_Untreated
Fam49a	1.70787e-08	1.00951	0.35	0.234	0.000281099	Up-re	CO@HAG_vs_Untreated
Ncl	1.7694e-08	0.574867	0.712	0.671	0.000291225	Up-re	CO@HAG_vs_Untreated
Atp1b3	1.83792e-08	0.686262	0.761	0.724	0.000302503	Up-re	CO@HAG_vs_Untreated
Hip1	1.92855e-08	0.813751	0.306	0.292	0.000317421	Up-re	CO@HAG_vs_Untreated
Ncor2	2.00266e-08	1.39878	0.208	0.139	0.000329618	Up-re	CO@HAG_vs_Untreated
Rps27l	2.05447e-08	0.624016	0.586	0.568	0.000338146	Up-re	CO@HAG_vs_Untreated
Mycbp2	2.12649e-08	0.928787	0.308	0.216	0.000349999	Up-re	CO@HAG_vs_Untreated
Lcp2	2.31735e-08	0.890609	0.326	0.279	0.000381412	Up-re	CO@HAG_vs_Untreated
AABR07065438.1	2.38381e-08	0.356411	0.373	0.421	0.000392352	Up-re	CO@HAG_vs_Untreated
Pi16	2.56438e-08	1.29273	0.175	0.123	0.000422072	Up-re	CO@HAG_vs_Untreated
Rnaset2	2.75155e-08	0.764799	0.625	0.605	0.000452877	Up-re	CO@HAG_vs_Untreated
Irf5	2.84525e-08	0.854001	0.224	0.21	0.0004683	Up-re	CO@HAG_vs_Untreated
Dap	3.31332e-08	0.82526	0.388	0.338	0.000545339	Up-re	CO@HAG_vs_Untreated
Filip1l	3.64948e-08	1.60318	0.324	0.259	0.000600668	Up-re	CO@HAG_vs_Untreated
Jpt1	3.68776e-08	0.527638	0.74	0.697	0.000606969	Up-re	CO@HAG_vs_Untreated
Arhgdib	3.83834e-08	0.568905	0.866	0.848	0.000631753	Up-re	CO@HAG_vs_Untreated
Ddx6	3.86458e-08	0.591412	0.45	0.444	0.000636072	Up-re	CO@HAG_vs_Untreated
Atrx	4.05429e-08	0.754712	0.355	0.334	0.000667296	Up-re	CO@HAG_vs_Untreated
Rpl22l1	4.08404e-08	0.338193	0.542	0.623	0.000672193	Up-re	CO@HAG_vs_Untreated
C1qa	4.27677e-08	1.43476	0.208	0.087	0.000703914	Up-re	CO@HAG_vs_Untreated
Erp29	4.6405e-08	0.613015	0.365	0.358	0.00076378	Up-re	CO@HAG_vs_Untreated
Edf1	4.75923e-08	0.504795	0.607	0.605	0.000783322	Up-re	CO@HAG_vs_Untreated
Ptp4a2	5.45315e-08	0.375573	0.422	0.49	0.000897533	Up-re	CO@HAG_vs_Untreated
Tle4	5.72699e-08	0.823736	0.157	0.178	0.000942605	Up-re	CO@HAG_vs_Untreated
Orai2	5.93038e-08	0.640358	0.332	0.335	0.000976081	Up-re	CO@HAG_vs_Untreated
Brd1	6.05829e-08	0.580263	0.326	0.352	0.000997135	Up-re	CO@HAG_vs_Untreated
Trps1	6.27357e-08	1.07134	0.216	0.149	0.00103257	Up-re	CO@HAG_vs_Untreated
Plxnb2	6.423e-08	0.735613	0.496	0.461	0.00105716	Up-re	CO@HAG_vs_Untreated
Wdr26	6.77766e-08	0.391954	0.542	0.582	0.00111553	Up-re	CO@HAG_vs_Untreated
Unc93b1	6.85452e-08	0.845132	0.473	0.363	0.00112819	Up-re	CO@HAG_vs_Untreated
Sp110	6.87179e-08	1.42729	0.206	0.104	0.00113103	Up-re	CO@HAG_vs_Untreated
Abi1	6.88495e-08	0.39054	0.499	0.53	0.00113319	Up-re	CO@HAG_vs_Untreated
Bgn	7.17791e-08	1.43393	0.239	0.123	0.00118141	Up-re	CO@HAG_vs_Untreated
Ucp2	7.31785e-08	0.478824	0.756	0.724	0.00120445	Up-re	CO@HAG_vs_Untreated
Guk1	7.35276e-08	0.467926	0.226	0.279	0.00121019	Up-re	CO@HAG_vs_Untreated
Sik1	8.22494e-08	0.82673	0.391	0.299	0.00135374	Up-re	CO@HAG_vs_Untreated
Anxa7	8.72642e-08	0.763399	0.311	0.271	0.00143628	Up-re	CO@HAG_vs_Untreated
Atp6v1e1	8.79928e-08	0.286007	0.411	0.507	0.00144827	Up-re	CO@HAG_vs_Untreated
Dstn	9.39025e-08	0.390005	0.841	0.859	0.00154554	Up-re	CO@HAG_vs_Untreated
Icam1	9.79921e-08	0.686255	0.792	0.721	0.00161285	Up-re	CO@HAG_vs_Untreated
Atp5po	1.01423e-07	0.318403	0.483	0.534	0.00166933	Up-re	CO@HAG_vs_Untreated
Sptbn1	1.02947e-07	1.51127	0.18	0.093	0.0016944	Up-re	CO@HAG_vs_Untreated
Scd2	1.02953e-07	1.3305	0.265	0.132	0.00169451	Up-re	CO@HAG_vs_Untreated
Ywhaz	1.09305e-07	0.315799	0.794	0.848	0.00179906	Up-re	CO@HAG_vs_Untreated
Xdh	1.24854e-07	0.55751	0.491	0.498	0.00205497	Up-re	CO@HAG_vs_Untreated
Sh3bgrl3	1.30105e-07	0.537911	0.897	0.865	0.0021414	Up-re	CO@HAG_vs_Untreated
C3	1.30764e-07	0.725079	0.409	0.391	0.00215224	Up-re	CO@HAG_vs_Untreated
Rab31	1.35819e-07	0.454232	0.237	0.276	0.00223544	Up-re	CO@HAG_vs_Untreated
Smchd1	1.44512e-07	1.26925	0.231	0.164	0.00237852	Up-re	CO@HAG_vs_Untreated
Rras	1.46809e-07	1.1839	0.221	0.165	0.00241632	Up-re	CO@HAG_vs_Untreated
Capzb	1.58648e-07	0.490666	0.81	0.812	0.00261119	Up-re	CO@HAG_vs_Untreated
Msn	1.61453e-07	0.555646	0.959	0.942	0.00265735	Up-re	CO@HAG_vs_Untreated
Cotl1	1.67219e-07	0.567738	0.866	0.83	0.00275225	Up-re	CO@HAG_vs_Untreated
Cbll1	1.7791e-07	0.54528	0.141	0.167	0.00292823	Up-re	CO@HAG_vs_Untreated
Aebp1	1.83166e-07	2.09323	0.172	0.078	0.00301473	Up-re	CO@HAG_vs_Untreated
Dpp7	1.93197e-07	1.04101	0.183	0.15	0.00317984	Up-re	CO@HAG_vs_Untreated
Nars1	1.94577e-07	0.269019	0.301	0.358	0.00320254	Up-re	CO@HAG_vs_Untreated
Fxr1	1.98618e-07	0.809741	0.195	0.178	0.00326905	Up-re	CO@HAG_vs_Untreated
Arpc4	1.99215e-07	0.363641	0.738	0.772	0.00327888	Up-re	CO@HAG_vs_Untreated
Rsrp1	2.00676e-07	0.543372	0.622	0.628	0.00330292	Up-re	CO@HAG_vs_Untreated
Ndufa5	2.18691e-07	0.679142	0.352	0.331	0.00359944	Up-re	CO@HAG_vs_Untreated
Atp5mc2	2.2398e-07	0.561131	0.712	0.66	0.00368649	Up-re	CO@HAG_vs_Untreated
Rasa3	2.28015e-07	1.23433	0.265	0.173	0.00375291	Up-re	CO@HAG_vs_Untreated
Slc28a2	2.36563e-07	0.548487	0.54	0.617	0.00389359	Up-re	CO@HAG_vs_Untreated
Gadd45b	2.39006e-07	0.463617	0.807	0.734	0.0039338	Up-re	CO@HAG_vs_Untreated
Atp5me	2.6736e-07	0.630692	0.373	0.355	0.00440048	Up-re	CO@HAG_vs_Untreated
Selenoh	2.68947e-07	0.581171	0.262	0.276	0.0044266	Up-re	CO@HAG_vs_Untreated
Eny2	2.87307e-07	0.40858	0.298	0.326	0.00472879	Up-re	CO@HAG_vs_Untreated
Sf3b2	3.03665e-07	0.491602	0.465	0.469	0.00499801	Up-re	CO@HAG_vs_Untreated
Bola2	3.08495e-07	0.470699	0.612	0.56	0.00507752	Up-re	CO@HAG_vs_Untreated
RT1-Da	3.16687e-07	1.50246	0.272	0.204	0.00521236	Up-re	CO@HAG_vs_Untreated
Fam20b	3.2431e-07	0.977844	0.237	0.182	0.00533782	Up-re	CO@HAG_vs_Untreated
Snx2	3.28834e-07	0.693396	0.362	0.342	0.00541227	Up-re	CO@HAG_vs_Untreated
Tmem179b	3.31399e-07	0.762765	0.237	0.236	0.0054545	Up-re	CO@HAG_vs_Untreated
Wdr83os	3.47636e-07	0.903186	0.316	0.257	0.00572174	Up-re	CO@HAG_vs_Untreated
Twf2	3.49965e-07	0.454157	0.301	0.322	0.00576007	Up-re	CO@HAG_vs_Untreated
Pcf11	3.57587e-07	0.847975	0.306	0.271	0.00588552	Up-re	CO@HAG_vs_Untreated
Tap1	4.09727e-07	1.21883	0.175	0.141	0.00674369	Up-re	CO@HAG_vs_Untreated
Cct7	4.22429e-07	0.478356	0.398	0.386	0.00695276	Up-re	CO@HAG_vs_Untreated
Map4k1	4.36433e-07	0.260272	0.293	0.371	0.00718325	Up-re	CO@HAG_vs_Untreated
Glul	4.78637e-07	0.581998	0.581	0.626	0.00787789	Up-re	CO@HAG_vs_Untreated
Arhgap15	4.82571e-07	0.717077	0.198	0.196	0.00794264	Up-re	CO@HAG_vs_Untreated
Diaph1	5.14763e-07	0.447016	0.792	0.819	0.00847249	Up-re	CO@HAG_vs_Untreated
Dpt	5.34363e-07	2.10371	0.165	0.069	0.00879508	Up-re	CO@HAG_vs_Untreated
Wipf1	5.41798e-07	0.934299	0.288	0.217	0.00891745	Up-re	CO@HAG_vs_Untreated
Flna	5.92382e-07	0.472851	0.753	0.802	0.00975001	Up-re	CO@HAG_vs_Untreated
Rbm38	5.92862e-07	1.34764	0.19	0.115	0.00975792	Up-re	CO@HAG_vs_Untreated
Mapk6	6.09818e-07	0.452992	0.491	0.504	0.010037	Up-re	CO@HAG_vs_Untreated
Pmaip1	6.49755e-07	0.442977	0.434	0.49	0.0106943	Up-re	CO@HAG_vs_Untreated
Stk40	6.76652e-07	0.695618	0.368	0.311	0.011137	Up-re	CO@HAG_vs_Untreated
Tmem134	6.79026e-07	0.786126	0.373	0.317	0.0111761	Up-re	CO@HAG_vs_Untreated
Ndufb3	6.88383e-07	0.260512	0.388	0.453	0.0113301	Up-re	CO@HAG_vs_Untreated
Hspd1	7.39593e-07	0.953768	0.301	0.228	0.012173	Up-re	CO@HAG_vs_Untreated
Tubb5	7.49637e-07	1.11364	0.247	0.147	0.0123383	Up-re	CO@HAG_vs_Untreated
Slc25a5	7.55085e-07	0.478639	0.71	0.718	0.012428	Up-re	CO@HAG_vs_Untreated
Lamtor2	7.95661e-07	0.473233	0.437	0.438	0.0130958	Up-re	CO@HAG_vs_Untreated
Psmb10	8.34907e-07	0.498522	0.37	0.387	0.0137417	Up-re	CO@HAG_vs_Untreated
Asph	9.48725e-07	1.49198	0.165	0.081	0.0156151	Up-re	CO@HAG_vs_Untreated
Ptprj	9.54819e-07	0.546908	0.504	0.492	0.0157154	Up-re	CO@HAG_vs_Untreated
Uggt1	9.59297e-07	0.634952	0.301	0.288	0.0157891	Up-re	CO@HAG_vs_Untreated
Csk	9.60478e-07	0.794568	0.224	0.198	0.0158085	Up-re	CO@HAG_vs_Untreated
Lamtor1	9.83268e-07	0.580073	0.36	0.326	0.0161836	Up-re	CO@HAG_vs_Untreated
Slc25a4	9.84241e-07	1.06282	0.221	0.159	0.0161996	Up-re	CO@HAG_vs_Untreated
Cd164	1.01325e-06	0.293507	0.62	0.669	0.0166771	Up-re	CO@HAG_vs_Untreated
Ccnd3	1.01379e-06	1.1338	0.244	0.142	0.0166859	Up-re	CO@HAG_vs_Untreated
Krt17	1.01946e-06	1.18233	0.293	0.221	0.0167793	Up-re	CO@HAG_vs_Untreated
Nedd4	1.03672e-06	1.53282	0.159	0.063	0.0170634	Up-re	CO@HAG_vs_Untreated
Srrm1	1.04362e-06	0.326954	0.473	0.528	0.017177	Up-re	CO@HAG_vs_Untreated
Themis2	1.09317e-06	0.504391	0.73	0.763	0.0179925	Up-re	CO@HAG_vs_Untreated
Lgals3bp	1.14737e-06	1.53737	0.185	0.092	0.0188846	Up-re	CO@HAG_vs_Untreated
Cyb5a	1.21025e-06	1.20882	0.216	0.144	0.0199196	Up-re	CO@HAG_vs_Untreated
Ca5b	1.27827e-06	0.471784	0.301	0.329	0.021039	Up-re	CO@HAG_vs_Untreated
Atp13a2	1.29769e-06	0.966804	0.339	0.25	0.0213586	Up-re	CO@HAG_vs_Untreated
Ralbp1	1.30196e-06	0.789272	0.344	0.299	0.021429	Up-re	CO@HAG_vs_Untreated
Ralgps2	1.3352e-06	1.16512	0.206	0.156	0.0219761	Up-re	CO@HAG_vs_Untreated
Mrpl27	1.34895e-06	0.270504	0.296	0.343	0.0222023	Up-re	CO@HAG_vs_Untreated
Usp25	1.52042e-06	0.47438	0.378	0.389	0.0250245	Up-re	CO@HAG_vs_Untreated
Arid1a	1.52134e-06	0.959324	0.314	0.239	0.0250398	Up-re	CO@HAG_vs_Untreated
Smc6	1.56847e-06	0.81086	0.314	0.277	0.0258155	Up-re	CO@HAG_vs_Untreated
LOC100910669	1.59498e-06	1.14405	0.162	0.104	0.0262518	Up-re	CO@HAG_vs_Untreated
Prr29	1.61756e-06	1.38245	0.193	0.11	0.0266235	Up-re	CO@HAG_vs_Untreated
Ndufa8	1.62209e-06	0.669278	0.337	0.314	0.026698	Up-re	CO@HAG_vs_Untreated
Ppp1r14b	1.62289e-06	0.565973	0.447	0.409	0.0267111	Up-re	CO@HAG_vs_Untreated
AABR07028769.1	1.74155e-06	0.523661	0.476	0.462	0.0286641	Up-re	CO@HAG_vs_Untreated
Ptpre	1.7565e-06	0.420172	0.406	0.443	0.0289103	Up-re	CO@HAG_vs_Untreated
Mtch1	1.79175e-06	0.612923	0.352	0.328	0.0294905	Up-re	CO@HAG_vs_Untreated
Ccz1b	1.86332e-06	0.469798	0.208	0.237	0.0306683	Up-re	CO@HAG_vs_Untreated
Lasp1	1.8746e-06	0.581271	0.355	0.332	0.0308541	Up-re	CO@HAG_vs_Untreated
Tcirg1	1.88433e-06	0.466505	0.149	0.194	0.0310142	Up-re	CO@HAG_vs_Untreated
Psap	1.88896e-06	0.280471	1	0.989	0.0310905	Up-re	CO@HAG_vs_Untreated
Atox1	1.90051e-06	0.389971	0.776	0.735	0.0312804	Up-re	CO@HAG_vs_Untreated
Lrrc25	1.91862e-06	0.606995	0.206	0.187	0.0315786	Up-re	CO@HAG_vs_Untreated
Mapk14	1.93216e-06	0.527039	0.206	0.214	0.0318014	Up-re	CO@HAG_vs_Untreated
Tbca	1.93537e-06	0.283489	0.483	0.521	0.0318543	Up-re	CO@HAG_vs_Untreated
Coro1b	1.94514e-06	0.73831	0.347	0.297	0.0320151	Up-re	CO@HAG_vs_Untreated
Prpf38b	2.07011e-06	0.502553	0.355	0.375	0.034072	Up-re	CO@HAG_vs_Untreated
LOC100360841	2.08468e-06	0.508974	0.702	0.655	0.0343118	Up-re	CO@HAG_vs_Untreated
Serbp1	2.15366e-06	0.427742	0.499	0.499	0.035447	Up-re	CO@HAG_vs_Untreated
Rnps1	2.28363e-06	0.272156	0.324	0.361	0.0375863	Up-re	CO@HAG_vs_Untreated
Ccdc88a	2.35098e-06	0.478852	0.344	0.357	0.0386948	Up-re	CO@HAG_vs_Untreated
Xrn2	2.35828e-06	0.574483	0.365	0.351	0.038815	Up-re	CO@HAG_vs_Untreated
Tppp3	2.39728e-06	0.984012	0.429	0.332	0.0394568	Up-re	CO@HAG_vs_Untreated
Mnda	2.48985e-06	0.786979	0.47	0.364	0.0409804	Up-re	CO@HAG_vs_Untreated
Rpl36a	2.50373e-06	0.356543	0.707	0.721	0.0412089	Up-re	CO@HAG_vs_Untreated
Ctbs	2.57209e-06	0.411371	0.211	0.242	0.042334	Up-re	CO@HAG_vs_Untreated
Arhgef2	2.61246e-06	0.307065	0.314	0.352	0.0429985	Up-re	CO@HAG_vs_Untreated
Map3k3	2.63001e-06	0.509	0.201	0.23	0.0432874	Up-re	CO@HAG_vs_Untreated
Prkcd	2.70519e-06	0.345991	0.324	0.372	0.0445248	Up-re	CO@HAG_vs_Untreated
Apbb1ip	2.78454e-06	0.693009	0.535	0.49	0.0458307	Up-re	CO@HAG_vs_Untreated
AABR07031491.2	2.84163e-06	0.846015	0.206	0.175	0.0467703	Up-re	CO@HAG_vs_Untreated
Asap1	2.84915e-06	0.988955	0.216	0.172	0.0468941	Up-re	CO@HAG_vs_Untreated
Mrpl54	2.93272e-06	0.562331	0.478	0.449	0.0482696	Up-re	CO@HAG_vs_Untreated
Ppp2r5a	2.93915e-06	0.368296	0.334	0.368	0.0483755	Up-re	CO@HAG_vs_Untreated
Unc119	3.01313e-06	0.907937	0.211	0.167	0.0495931	Up-re	CO@HAG_vs_Untreated
Slpi	1.13097e-121	-4.61242	0.871	0.997	1.86146e-117	Down-re	CO@HAG_vs_Untreated
Thbs1	6.09267e-97	-3.28202	0.432	0.907	1.00279e-92	Down-re	CO@HAG_vs_Untreated
Prdx5	1.69973e-90	-1.81109	0.936	0.998	2.79759e-86	Down-re	CO@HAG_vs_Untreated
Ctsl	4.89911e-85	-2.58485	0.838	0.988	8.06344e-81	Down-re	CO@HAG_vs_Untreated
Ldha	4.19551e-80	-1.82002	0.946	0.997	6.9054e-76	Down-re	CO@HAG_vs_Untreated
Cxcl2	1.08014e-74	-2.71655	0.843	0.995	1.77781e-70	Down-re	CO@HAG_vs_Untreated
Cd14	1.40995e-74	-1.89422	0.83	0.983	2.32063e-70	Down-re	CO@HAG_vs_Untreated
Arg1	2.74293e-74	-3.75871	0.288	0.792	4.51458e-70	Down-re	CO@HAG_vs_Untreated
Fth1	5.80031e-71	-2.7913	1	1	9.54673e-67	Down-re	CO@HAG_vs_Untreated
Cxcl3	1.37634e-70	-3.61046	0.676	0.936	2.26531e-66	Down-re	CO@HAG_vs_Untreated
Tpt1	1.38403e-67	-1.06844	1	1	2.27797e-63	Down-re	CO@HAG_vs_Untreated
Cd63	2.83626e-65	-1.91564	0.843	0.974	4.6682e-61	Down-re	CO@HAG_vs_Untreated
Nos2	1.34163e-64	-2.37047	0.674	0.925	2.20819e-60	Down-re	CO@HAG_vs_Untreated
Sdc1	1.25201e-61	-2.86479	0.252	0.724	2.06069e-57	Down-re	CO@HAG_vs_Untreated
Ier3	1.56797e-60	-2.09376	0.689	0.953	2.58072e-56	Down-re	CO@HAG_vs_Untreated
LOC100359515	1.77496e-54	-1.91672	0.735	0.969	2.92141e-50	Down-re	CO@HAG_vs_Untreated
Nlrp3	5.43442e-51	-2.13146	0.607	0.91	8.94451e-47	Down-re	CO@HAG_vs_Untreated
Vegfa	1.17253e-50	-1.85727	0.342	0.798	1.92987e-46	Down-re	CO@HAG_vs_Untreated
Phlda1	2.3712e-50	-2.43441	0.494	0.848	3.90277e-46	Down-re	CO@HAG_vs_Untreated
Hif1a	3.47586e-49	-1.87027	0.519	0.871	5.72091e-45	Down-re	CO@HAG_vs_Untreated
Nudt9	3.5169e-49	-2.36219	0.481	0.851	5.78846e-45	Down-re	CO@HAG_vs_Untreated
Srgn	1.26958e-48	-1.38913	0.982	0.997	2.0896e-44	Down-re	CO@HAG_vs_Untreated
LOC108351137	3.33255e-47	-1.27776	0.905	0.983	5.48504e-43	Down-re	CO@HAG_vs_Untreated
Eif1	3.34911e-47	-0.786575	0.997	1	5.51229e-43	Down-re	CO@HAG_vs_Untreated
Lgals3	5.00765e-46	-1.26502	0.907	0.989	8.24209e-42	Down-re	CO@HAG_vs_Untreated
Arpc3	5.82248e-46	-1.10412	0.895	0.977	9.58323e-42	Down-re	CO@HAG_vs_Untreated
Ccl3	9.96295e-46	-2.88701	0.794	0.951	1.6398e-41	Down-re	CO@HAG_vs_Untreated
Dgat2	1.96106e-43	-2.87706	0.144	0.559	3.22771e-39	Down-re	CO@HAG_vs_Untreated
Tspo	7.58382e-42	-0.990024	0.928	0.991	1.24822e-37	Down-re	CO@HAG_vs_Untreated
Pf4	1.78452e-41	-4.1611	0.206	0.577	2.93715e-37	Down-re	CO@HAG_vs_Untreated
Slc2a1	4.70462e-41	-1.6192	0.524	0.859	7.74333e-37	Down-re	CO@HAG_vs_Untreated
Ereg	1.76303e-40	-2.94038	0.396	0.74	2.90177e-36	Down-re	CO@HAG_vs_Untreated
Plin2	3.65253e-40	-1.34407	0.766	0.951	6.0117e-36	Down-re	CO@HAG_vs_Untreated
Fcgr2a	2.25456e-38	-1.36608	0.769	0.971	3.71078e-34	Down-re	CO@HAG_vs_Untreated
Ccr1	4.75849e-38	-1.55492	0.504	0.858	7.83201e-34	Down-re	CO@HAG_vs_Untreated
H3f3b	7.73673e-38	-0.955062	0.954	0.995	1.27339e-33	Down-re	CO@HAG_vs_Untreated
Gadd45a	8.12741e-37	-2.23201	0.388	0.747	1.33769e-32	Down-re	CO@HAG_vs_Untreated
Thbd	9.3741e-37	-2.80142	0.347	0.683	1.54288e-32	Down-re	CO@HAG_vs_Untreated
LOC100361457	1.51209e-36	-0.960368	0.992	1	2.48874e-32	Down-re	CO@HAG_vs_Untreated
H3f3c	1.7996e-34	-0.784297	0.997	1	2.96196e-30	Down-re	CO@HAG_vs_Untreated
Cd93	4.67922e-34	-2.35381	0.324	0.675	7.70152e-30	Down-re	CO@HAG_vs_Untreated
Mafb	1.52111e-33	-1.43247	0.632	0.897	2.50359e-29	Down-re	CO@HAG_vs_Untreated
Sema4a	2.86551e-33	-1.53858	0.311	0.688	4.71635e-29	Down-re	CO@HAG_vs_Untreated
Ctsb	3.58833e-33	-0.842299	0.959	0.997	5.90603e-29	Down-re	CO@HAG_vs_Untreated
Smim14	2.11408e-32	-1.89378	0.35	0.689	3.47956e-28	Down-re	CO@HAG_vs_Untreated
Tlr2	2.56486e-31	-1.1927	0.692	0.905	4.2215e-27	Down-re	CO@HAG_vs_Untreated
Atp6v0c	5.99241e-31	-0.798639	0.928	0.991	9.86291e-27	Down-re	CO@HAG_vs_Untreated
Taldo1	2.85037e-30	-0.922754	0.92	0.972	4.69142e-26	Down-re	CO@HAG_vs_Untreated
G0s2	1.07901e-29	-1.71917	0.542	0.845	1.77594e-25	Down-re	CO@HAG_vs_Untreated
Plscr1	1.32375e-29	-3.30377	0.082	0.381	2.17876e-25	Down-re	CO@HAG_vs_Untreated
Lgmn	1.54837e-29	-1.53883	0.545	0.833	2.54846e-25	Down-re	CO@HAG_vs_Untreated
Rbm3	1.55212e-29	-0.725274	0.925	0.983	2.55464e-25	Down-re	CO@HAG_vs_Untreated
Sod2	1.92805e-29	-1.74466	0.961	0.994	3.17338e-25	Down-re	CO@HAG_vs_Untreated
Calm1	2.34274e-29	-0.981202	1	1	3.85591e-25	Down-re	CO@HAG_vs_Untreated
Csf3	4.64512e-29	-6.67191	0.044	0.297	7.6454e-25	Down-re	CO@HAG_vs_Untreated
Upp1	5.14694e-29	-1.94111	0.429	0.74	8.47135e-25	Down-re	CO@HAG_vs_Untreated
AABR07014512.1	2.26613e-28	-2.92611	0.09	0.387	3.72982e-24	Down-re	CO@HAG_vs_Untreated
Nabp1	4.1621e-28	-1.89802	0.365	0.695	6.85041e-24	Down-re	CO@HAG_vs_Untreated
Smox	6.24753e-28	-1.30304	0.254	0.606	1.02828e-23	Down-re	CO@HAG_vs_Untreated
Sec61g	6.17467e-27	-1.03206	0.733	0.917	1.01629e-22	Down-re	CO@HAG_vs_Untreated
Vcan	7.32881e-27	-0.700612	0.82	0.986	1.20625e-22	Down-re	CO@HAG_vs_Untreated
Osm	1.08208e-26	-2.12344	0.38	0.681	1.781e-22	Down-re	CO@HAG_vs_Untreated
Pdpn	1.13323e-25	-3.05752	0.159	0.449	1.86518e-21	Down-re	CO@HAG_vs_Untreated
Plaur	1.64717e-25	-1.56353	0.254	0.585	2.71107e-21	Down-re	CO@HAG_vs_Untreated
Hk2	1.87122e-25	-1.52481	0.571	0.809	3.07984e-21	Down-re	CO@HAG_vs_Untreated
Ptgs2	1.23602e-24	-1.34273	0.766	0.934	2.03436e-20	Down-re	CO@HAG_vs_Untreated
Eng	4.3175e-24	-1.83149	0.154	0.453	7.10617e-20	Down-re	CO@HAG_vs_Untreated
Rps9	6.31135e-24	-0.566798	0.99	1	1.03879e-19	Down-re	CO@HAG_vs_Untreated
Txnrd1	1.27204e-23	-1.50985	0.499	0.769	2.09365e-19	Down-re	CO@HAG_vs_Untreated
Chd7	6.56625e-23	-1.4453	0.28	0.593	1.08074e-18	Down-re	CO@HAG_vs_Untreated
Timp1	8.2253e-23	-2.50452	0.563	0.773	1.3538e-18	Down-re	CO@HAG_vs_Untreated
Vim	8.63377e-23	-0.672655	0.979	0.998	1.42103e-18	Down-re	CO@HAG_vs_Untreated
MGC105649	1.15198e-22	-1.69937	0.481	0.758	1.89605e-18	Down-re	CO@HAG_vs_Untreated
Anxa2	1.29457e-22	-0.548143	0.936	0.988	2.13073e-18	Down-re	CO@HAG_vs_Untreated
RGD1559482	1.37619e-22	-0.912504	0.985	0.989	2.26508e-18	Down-re	CO@HAG_vs_Untreated
Slc16a3	4.27209e-22	-1.14013	0.54	0.812	7.03144e-18	Down-re	CO@HAG_vs_Untreated
Cd99	6.27589e-22	-1.00019	0.671	0.89	1.03295e-17	Down-re	CO@HAG_vs_Untreated
F3	7.46746e-22	-3.93446	0.103	0.335	1.22907e-17	Down-re	CO@HAG_vs_Untreated
Zfp36l1	7.91883e-22	-1.31008	0.666	0.851	1.30336e-17	Down-re	CO@HAG_vs_Untreated
Cstb	8.9411e-22	-0.698468	0.949	0.989	1.47161e-17	Down-re	CO@HAG_vs_Untreated
S100a11	1.38004e-21	-0.944508	0.828	0.933	2.27141e-17	Down-re	CO@HAG_vs_Untreated
Smad7	1.68508e-21	-2.12603	0.098	0.354	2.77348e-17	Down-re	CO@HAG_vs_Untreated
Manf	1.71427e-21	-1.14401	0.599	0.825	2.82152e-17	Down-re	CO@HAG_vs_Untreated
Sh2b2	1.97403e-21	-1.04456	0.321	0.631	3.24906e-17	Down-re	CO@HAG_vs_Untreated
Cd200r1	2.45314e-21	-1.5419	0.265	0.565	4.03763e-17	Down-re	CO@HAG_vs_Untreated
Hmox1	3.03964e-21	-4.32019	0.326	0.573	5.00294e-17	Down-re	CO@HAG_vs_Untreated
Met	8.68152e-21	-2.15584	0.059	0.289	1.42889e-16	Down-re	CO@HAG_vs_Untreated
Il1rn	1.19237e-20	-1.23735	0.666	0.882	1.96253e-16	Down-re	CO@HAG_vs_Untreated
Spp1	1.3519e-20	-4.81222	0.144	0.398	2.22508e-16	Down-re	CO@HAG_vs_Untreated
Il4r	1.38226e-20	-1.57408	0.383	0.668	2.27506e-16	Down-re	CO@HAG_vs_Untreated
Ogfrl1	2.47457e-20	-1.01265	0.553	0.807	4.0729e-16	Down-re	CO@HAG_vs_Untreated
Fkbp1a	3.18179e-20	-1.31717	0.383	0.658	5.23691e-16	Down-re	CO@HAG_vs_Untreated
Ero1a	3.82887e-20	-1.49402	0.321	0.616	6.30194e-16	Down-re	CO@HAG_vs_Untreated
Crem	4.80514e-20	-0.909718	0.787	0.934	7.90878e-16	Down-re	CO@HAG_vs_Untreated
Cxcl1	5.99878e-20	-2.25127	0.792	0.913	9.87339e-16	Down-re	CO@HAG_vs_Untreated
Fbxl5	6.07441e-20	-2.04067	0.231	0.499	9.99787e-16	Down-re	CO@HAG_vs_Untreated
Junb	8.71024e-20	-0.791809	0.977	0.998	1.43362e-15	Down-re	CO@HAG_vs_Untreated
Il1r2	1.86856e-19	-2.61108	0.154	0.387	3.07547e-15	Down-re	CO@HAG_vs_Untreated
Ndfip1	2.58098e-19	-1.19646	0.53	0.786	4.24803e-15	Down-re	CO@HAG_vs_Untreated
St3gal4	3.31813e-19	-1.38889	0.316	0.596	5.46131e-15	Down-re	CO@HAG_vs_Untreated
Tgm2	4.29312e-19	-1.41464	0.247	0.533	7.06604e-15	Down-re	CO@HAG_vs_Untreated
Nfkbia	6.66183e-19	-0.816365	0.997	0.998	1.09647e-14	Down-re	CO@HAG_vs_Untreated
Cox4i1	1.50832e-18	-0.55994	0.92	0.985	2.48255e-14	Down-re	CO@HAG_vs_Untreated
Pde4d	1.62666e-18	-2.39255	0.082	0.3	2.67732e-14	Down-re	CO@HAG_vs_Untreated
Peli1	1.63743e-18	-1.41237	0.311	0.59	2.69505e-14	Down-re	CO@HAG_vs_Untreated
Stat3	1.70129e-18	-0.945809	0.406	0.688	2.80015e-14	Down-re	CO@HAG_vs_Untreated
Rab20	3.31015e-18	-1.31144	0.265	0.545	5.44817e-14	Down-re	CO@HAG_vs_Untreated
Por	4.07222e-18	-1.4262	0.239	0.51	6.70246e-14	Down-re	CO@HAG_vs_Untreated
Ppp1r3b	4.47575e-18	-1.80895	0.041	0.225	7.36664e-14	Down-re	CO@HAG_vs_Untreated
Prdm1	4.71522e-18	-1.4695	0.293	0.567	7.76078e-14	Down-re	CO@HAG_vs_Untreated
Eno1	6.32157e-18	-0.755031	0.789	0.922	1.04047e-13	Down-re	CO@HAG_vs_Untreated
Gpi	8.32509e-18	-1.04566	0.458	0.711	1.37023e-13	Down-re	CO@HAG_vs_Untreated
Gpat3	1.02505e-17	-0.946544	0.409	0.686	1.68714e-13	Down-re	CO@HAG_vs_Untreated
Cpne8	1.11243e-17	-1.60049	0.129	0.371	1.83094e-13	Down-re	CO@HAG_vs_Untreated
Clic1	1.193e-17	-0.668774	0.9	0.977	1.96356e-13	Down-re	CO@HAG_vs_Untreated
B4galt6	1.45314e-17	-1.42441	0.342	0.609	2.39172e-13	Down-re	CO@HAG_vs_Untreated
Arpc2	1.51634e-17	-0.742265	0.931	0.983	2.49574e-13	Down-re	CO@HAG_vs_Untreated
Clec4e	3.46531e-17	-1.3215	0.27	0.542	5.70355e-13	Down-re	CO@HAG_vs_Untreated
Pde7a	3.52164e-17	-1.61745	0.087	0.308	5.79627e-13	Down-re	CO@HAG_vs_Untreated
Ndfip2	6.10066e-17	-1.00831	0.319	0.593	1.00411e-12	Down-re	CO@HAG_vs_Untreated
Ednrb	8.69809e-17	-3.83982	0.036	0.198	1.43162e-12	Down-re	CO@HAG_vs_Untreated
Serpinb2	1.01548e-16	-7.3425	0.013	0.15	1.67138e-12	Down-re	CO@HAG_vs_Untreated
Actg1	1.17837e-16	-0.87049	0.524	0.775	1.93948e-12	Down-re	CO@HAG_vs_Untreated
Ctsd	1.64112e-16	-0.82807	0.586	0.821	2.70112e-12	Down-re	CO@HAG_vs_Untreated
Havcr2	1.75238e-16	-0.941253	0.347	0.617	2.88425e-12	Down-re	CO@HAG_vs_Untreated
AABR07034362.2	2.09539e-16	-2.80822	0.1	0.32	3.44881e-12	Down-re	CO@HAG_vs_Untreated
Rab11a	2.28506e-16	-0.922791	0.517	0.761	3.76099e-12	Down-re	CO@HAG_vs_Untreated
Runx3	2.38602e-16	-1.02993	0.303	0.571	3.92716e-12	Down-re	CO@HAG_vs_Untreated
S100a4	2.44098e-16	-0.420998	0.997	0.997	4.01762e-12	Down-re	CO@HAG_vs_Untreated
Mcemp1	2.68018e-16	-1.03732	0.36	0.626	4.4113e-12	Down-re	CO@HAG_vs_Untreated
Gch1	3.15744e-16	-0.912132	0.473	0.729	5.19682e-12	Down-re	CO@HAG_vs_Untreated
Scimp	3.51159e-16	-0.929253	0.306	0.573	5.77973e-12	Down-re	CO@HAG_vs_Untreated
Glrx	3.94417e-16	-0.786871	0.787	0.928	6.49171e-12	Down-re	CO@HAG_vs_Untreated
Ifngr2	5.23488e-16	-0.827701	0.458	0.717	8.61609e-12	Down-re	CO@HAG_vs_Untreated
Cebpg	6.50495e-16	-1.26326	0.254	0.513	1.07065e-11	Down-re	CO@HAG_vs_Untreated
Ugcg	8.25143e-16	-0.882022	0.442	0.701	1.3581e-11	Down-re	CO@HAG_vs_Untreated
Ncf4	8.93598e-16	-0.405	0.53	0.776	1.47077e-11	Down-re	CO@HAG_vs_Untreated
Bcl2a1	2.02246e-15	-0.751204	0.992	0.997	3.32877e-11	Down-re	CO@HAG_vs_Untreated
Pdgfa	2.07187e-15	-2.74188	0.082	0.276	3.41009e-11	Down-re	CO@HAG_vs_Untreated
Clec4d	2.25492e-15	-0.653001	0.812	0.949	3.71137e-11	Down-re	CO@HAG_vs_Untreated
Rab18	2.60177e-15	-1.31827	0.157	0.391	4.28225e-11	Down-re	CO@HAG_vs_Untreated
Gda	2.91675e-15	-0.666276	0.789	0.928	4.80067e-11	Down-re	CO@HAG_vs_Untreated
Morf4l1	3.90904e-15	-0.871121	0.419	0.672	6.4339e-11	Down-re	CO@HAG_vs_Untreated
Srpra	4.32727e-15	-1.23687	0.244	0.487	7.12226e-11	Down-re	CO@HAG_vs_Untreated
Ifngr1	4.50967e-15	-0.880637	0.62	0.815	7.42247e-11	Down-re	CO@HAG_vs_Untreated
Rbm47	4.54463e-15	-0.820009	0.416	0.672	7.48001e-11	Down-re	CO@HAG_vs_Untreated
Asl	8.52837e-15	-0.751649	0.429	0.683	1.40369e-10	Down-re	CO@HAG_vs_Untreated
LOC308990	1.08112e-14	-1.03167	0.321	0.576	1.77942e-10	Down-re	CO@HAG_vs_Untreated
Dusp6	1.13242e-14	-1.61659	0.362	0.582	1.86385e-10	Down-re	CO@HAG_vs_Untreated
Pgam1	1.16582e-14	-0.617526	0.707	0.888	1.91882e-10	Down-re	CO@HAG_vs_Untreated
Bnip3	1.17322e-14	-2.11128	0.059	0.24	1.93101e-10	Down-re	CO@HAG_vs_Untreated
Csf2rb	1.22933e-14	-1.42791	0.121	0.335	2.02335e-10	Down-re	CO@HAG_vs_Untreated
Fbln1	1.27158e-14	-1.53122	0.162	0.386	2.0929e-10	Down-re	CO@HAG_vs_Untreated
Jag1	1.32204e-14	-1.18178	0.183	0.415	2.17594e-10	Down-re	CO@HAG_vs_Untreated
Selenok	1.40993e-14	-0.699438	0.545	0.779	2.3206e-10	Down-re	CO@HAG_vs_Untreated
Trem1	1.60039e-14	-0.990957	0.357	0.611	2.63408e-10	Down-re	CO@HAG_vs_Untreated
Cdkn1a	1.75741e-14	-0.594454	0.835	0.951	2.89252e-10	Down-re	CO@HAG_vs_Untreated
Ppard	1.85037e-14	-1.19565	0.211	0.449	3.04552e-10	Down-re	CO@HAG_vs_Untreated
Gprc5d	2.41952e-14	-1.64087	0.165	0.389	3.9823e-10	Down-re	CO@HAG_vs_Untreated
Il1a	2.96575e-14	-1.50397	0.314	0.538	4.88133e-10	Down-re	CO@HAG_vs_Untreated
Nipa2	3.5928e-14	-1.22199	0.18	0.409	5.91338e-10	Down-re	CO@HAG_vs_Untreated
Mt1	3.67009e-14	-2.29903	0.388	0.557	6.0406e-10	Down-re	CO@HAG_vs_Untreated
Rbpj	3.9301e-14	-0.810554	0.437	0.683	6.46855e-10	Down-re	CO@HAG_vs_Untreated
Vapa	4.96746e-14	-0.861908	0.47	0.712	8.17595e-10	Down-re	CO@HAG_vs_Untreated
Bcl2l1	5.09343e-14	-2.48612	0.041	0.193	8.38328e-10	Down-re	CO@HAG_vs_Untreated
S100a6	5.33502e-14	-0.373968	0.982	0.994	8.78091e-10	Down-re	CO@HAG_vs_Untreated
Mxd1	5.35284e-14	-1.12573	0.679	0.83	8.81024e-10	Down-re	CO@HAG_vs_Untreated
Dgat1	6.47513e-14	-1.0981	0.121	0.326	1.06574e-09	Down-re	CO@HAG_vs_Untreated
Lpcat3	7.7941e-14	-0.980632	0.365	0.611	1.28283e-09	Down-re	CO@HAG_vs_Untreated
Ppib	8.25821e-14	-0.651855	0.743	0.905	1.35922e-09	Down-re	CO@HAG_vs_Untreated
Gna13	8.58107e-14	-0.452396	0.668	0.871	1.41236e-09	Down-re	CO@HAG_vs_Untreated
Socs3	9.0801e-14	-1.28595	0.149	0.366	1.49449e-09	Down-re	CO@HAG_vs_Untreated
Plek	9.7463e-14	-0.917407	0.746	0.89	1.60414e-09	Down-re	CO@HAG_vs_Untreated
Acsl4	1.05081e-13	-1.50026	0.352	0.564	1.72952e-09	Down-re	CO@HAG_vs_Untreated
Litaf	1.50146e-13	-0.80699	0.602	0.807	2.47125e-09	Down-re	CO@HAG_vs_Untreated
Dnajc3	1.62345e-13	-0.961488	0.419	0.655	2.67203e-09	Down-re	CO@HAG_vs_Untreated
Tiparp	1.65547e-13	-0.816414	0.548	0.763	2.72474e-09	Down-re	CO@HAG_vs_Untreated
Trem3	2.51252e-13	-0.58489	0.198	0.398	4.13535e-09	Down-re	CO@HAG_vs_Untreated
Ufm1	3.16731e-13	-0.716325	0.35	0.59	5.21307e-09	Down-re	CO@HAG_vs_Untreated
Rhoa	3.29153e-13	-0.540713	0.789	0.933	5.41753e-09	Down-re	CO@HAG_vs_Untreated
Fabp5	3.45239e-13	-1.35371	0.568	0.76	5.68228e-09	Down-re	CO@HAG_vs_Untreated
Pdcd10	4.18599e-13	-0.562162	0.36	0.596	6.88972e-09	Down-re	CO@HAG_vs_Untreated
Ctsz	4.19952e-13	-0.713546	0.902	0.971	6.91199e-09	Down-re	CO@HAG_vs_Untreated
Slc23a2	4.2656e-13	-1.14509	0.121	0.319	7.02074e-09	Down-re	CO@HAG_vs_Untreated
Klf6	4.26925e-13	-1.15141	0.108	0.299	7.02675e-09	Down-re	CO@HAG_vs_Untreated
Oaz1	4.38339e-13	-0.492197	0.509	0.738	7.21463e-09	Down-re	CO@HAG_vs_Untreated
Enpp3	5.81786e-13	-1.36563	0.244	0.472	9.57562e-09	Down-re	CO@HAG_vs_Untreated
Traf1	6.71676e-13	-1.16593	0.27	0.499	1.10551e-08	Down-re	CO@HAG_vs_Untreated
Emb	9.63398e-13	-0.683894	0.355	0.591	1.58566e-08	Down-re	CO@HAG_vs_Untreated
Kcna3	1.02922e-12	-0.575644	0.393	0.625	1.69399e-08	Down-re	CO@HAG_vs_Untreated
Mettl9	1.13151e-12	-1.2964	0.177	0.391	1.86236e-08	Down-re	CO@HAG_vs_Untreated
Il1b	1.21366e-12	-0.870955	0.979	0.994	1.99756e-08	Down-re	CO@HAG_vs_Untreated
Irak2	1.29283e-12	-0.514454	0.501	0.729	2.12788e-08	Down-re	CO@HAG_vs_Untreated
Gk	1.35286e-12	-1.17209	0.098	0.277	2.22667e-08	Down-re	CO@HAG_vs_Untreated
Msr1	1.38769e-12	-1.21569	0.26	0.485	2.28401e-08	Down-re	CO@HAG_vs_Untreated
Syap1	1.50441e-12	-0.627841	0.373	0.606	2.47611e-08	Down-re	CO@HAG_vs_Untreated
Sec61b	1.62808e-12	-0.601063	0.697	0.861	2.67965e-08	Down-re	CO@HAG_vs_Untreated
Prkar1a	2.08467e-12	-0.970971	0.427	0.652	3.43116e-08	Down-re	CO@HAG_vs_Untreated
AABR07044711.1	2.29474e-12	-0.674842	0.576	0.784	3.77691e-08	Down-re	CO@HAG_vs_Untreated
Pld3	2.42933e-12	-1.43209	0.177	0.383	3.99844e-08	Down-re	CO@HAG_vs_Untreated
Cenpn	2.45295e-12	-1.26111	0.103	0.288	4.03731e-08	Down-re	CO@HAG_vs_Untreated
Picalm	2.63761e-12	-0.737925	0.63	0.818	4.34124e-08	Down-re	CO@HAG_vs_Untreated
AABR07043031.1	2.73627e-12	-1.15681	0.123	0.315	4.50363e-08	Down-re	CO@HAG_vs_Untreated
Max	2.97594e-12	-1.13425	0.216	0.433	4.89811e-08	Down-re	CO@HAG_vs_Untreated
Tuba1c	3.42787e-12	-0.456868	0.692	0.873	5.64193e-08	Down-re	CO@HAG_vs_Untreated
Mtmr10	3.735e-12	-0.988306	0.208	0.424	6.14744e-08	Down-re	CO@HAG_vs_Untreated
Hspa5	3.98061e-12	-0.69654	0.918	0.966	6.55169e-08	Down-re	CO@HAG_vs_Untreated
Ptpn2	4.05159e-12	-0.791902	0.249	0.472	6.66851e-08	Down-re	CO@HAG_vs_Untreated
Riok3	4.58997e-12	-1.16036	0.45	0.672	7.55463e-08	Down-re	CO@HAG_vs_Untreated
Rab10	4.98644e-12	-0.850232	0.535	0.743	8.20718e-08	Down-re	CO@HAG_vs_Untreated
Dph3	5.47562e-12	-0.904035	0.522	0.721	9.01233e-08	Down-re	CO@HAG_vs_Untreated
Glmp	5.61612e-12	-0.617492	0.321	0.545	9.24357e-08	Down-re	CO@HAG_vs_Untreated
Rabgef1	7.29828e-12	-0.807405	0.303	0.528	1.20122e-07	Down-re	CO@HAG_vs_Untreated
Eaf1	7.952e-12	-0.606792	0.237	0.449	1.30882e-07	Down-re	CO@HAG_vs_Untreated
Pgk1	8.90928e-12	-0.782504	0.702	0.858	1.46638e-07	Down-re	CO@HAG_vs_Untreated
Fdps	9.34349e-12	-1.16503	0.157	0.355	1.53785e-07	Down-re	CO@HAG_vs_Untreated
RGD1307554	1.04081e-11	-1.23693	0.103	0.28	1.71306e-07	Down-re	CO@HAG_vs_Untreated
Sbno2	1.06532e-11	-0.968113	0.275	0.496	1.75342e-07	Down-re	CO@HAG_vs_Untreated
Fxyd5	1.09835e-11	-0.558929	0.799	0.933	1.80778e-07	Down-re	CO@HAG_vs_Untreated
Dad1	1.1299e-11	-0.482221	0.509	0.727	1.85971e-07	Down-re	CO@HAG_vs_Untreated
Card19	1.18494e-11	-0.655664	0.64	0.822	1.95029e-07	Down-re	CO@HAG_vs_Untreated
Cd82	1.20668e-11	-0.545343	0.406	0.631	1.98608e-07	Down-re	CO@HAG_vs_Untreated
Areg	1.22396e-11	-3.57788	0.139	0.3	2.01451e-07	Down-re	CO@HAG_vs_Untreated
Nampt	1.39063e-11	-0.912961	0.321	0.545	2.28884e-07	Down-re	CO@HAG_vs_Untreated
Gtf2b	1.80953e-11	-0.833562	0.324	0.547	2.97831e-07	Down-re	CO@HAG_vs_Untreated
Cd274	1.87402e-11	-1.03856	0.342	0.564	3.08445e-07	Down-re	CO@HAG_vs_Untreated
AC125248.1	1.91453e-11	-2.51853	0.036	0.17	3.15112e-07	Down-re	CO@HAG_vs_Untreated
Pik3ca	1.94659e-11	-1.07914	0.183	0.384	3.2039e-07	Down-re	CO@HAG_vs_Untreated
Ptges	1.99121e-11	-3.1468	0.054	0.194	3.27734e-07	Down-re	CO@HAG_vs_Untreated
Ifitm1	2.08138e-11	-0.954766	0.506	0.715	3.42574e-07	Down-re	CO@HAG_vs_Untreated
Derl1	2.13366e-11	-0.642463	0.386	0.606	3.5118e-07	Down-re	CO@HAG_vs_Untreated
Slc15a3	2.22562e-11	-0.705689	0.357	0.58	3.66315e-07	Down-re	CO@HAG_vs_Untreated
Paip2	2.37294e-11	-0.489139	0.411	0.631	3.90563e-07	Down-re	CO@HAG_vs_Untreated
Hspa13	2.60075e-11	-0.933155	0.262	0.478	4.28057e-07	Down-re	CO@HAG_vs_Untreated
Saraf	2.63913e-11	-0.558001	0.306	0.519	4.34374e-07	Down-re	CO@HAG_vs_Untreated
Bsg	2.74035e-11	-0.85369	0.488	0.7	4.51034e-07	Down-re	CO@HAG_vs_Untreated
Txnl1	3.35135e-11	-0.798867	0.375	0.594	5.51599e-07	Down-re	CO@HAG_vs_Untreated
Ptpn1	3.45865e-11	-0.839359	0.656	0.818	5.69259e-07	Down-re	CO@HAG_vs_Untreated
Mdfic	3.72948e-11	-0.937501	0.329	0.545	6.13836e-07	Down-re	CO@HAG_vs_Untreated
Smim3	4.54599e-11	-0.90954	0.247	0.458	7.48224e-07	Down-re	CO@HAG_vs_Untreated
Lsm8	4.94683e-11	-0.80428	0.183	0.377	8.14199e-07	Down-re	CO@HAG_vs_Untreated
Cited2	5.2314e-11	-1.27682	0.594	0.763	8.61036e-07	Down-re	CO@HAG_vs_Untreated
Psmb4	5.79649e-11	-0.333818	0.401	0.605	9.54044e-07	Down-re	CO@HAG_vs_Untreated
Chmp5	5.86762e-11	-0.661469	0.44	0.657	9.65751e-07	Down-re	CO@HAG_vs_Untreated
Rheb	6.4038e-11	-0.496308	0.535	0.743	1.054e-06	Down-re	CO@HAG_vs_Untreated
Capg	6.6898e-11	-0.504768	0.73	0.89	1.10107e-06	Down-re	CO@HAG_vs_Untreated
Arf4	8.95516e-11	-0.781517	0.627	0.801	1.47393e-06	Down-re	CO@HAG_vs_Untreated
Fcgr2b	9.31358e-11	-1.36233	0.36	0.557	1.53292e-06	Down-re	CO@HAG_vs_Untreated
Ssr4	9.33309e-11	-0.527528	0.599	0.793	1.53613e-06	Down-re	CO@HAG_vs_Untreated
Vbp1	9.33899e-11	-0.845394	0.185	0.374	1.5371e-06	Down-re	CO@HAG_vs_Untreated
Slc35b1	1.00002e-10	-0.751139	0.231	0.433	1.64593e-06	Down-re	CO@HAG_vs_Untreated
Fn1	1.08708e-10	-0.325333	0.877	0.977	1.78922e-06	Down-re	CO@HAG_vs_Untreated
Scamp1	1.11271e-10	-1.28172	0.123	0.3	1.83141e-06	Down-re	CO@HAG_vs_Untreated
Gng12	1.16448e-10	-0.510893	0.267	0.464	1.91662e-06	Down-re	CO@HAG_vs_Untreated
Ifrd1	1.18902e-10	-0.754171	0.743	0.879	1.95701e-06	Down-re	CO@HAG_vs_Untreated
Ethe1	1.24696e-10	-0.748827	0.355	0.57	2.05237e-06	Down-re	CO@HAG_vs_Untreated
Mrpl57	1.30471e-10	-0.437981	0.28	0.464	2.14742e-06	Down-re	CO@HAG_vs_Untreated
Tmed5	1.34841e-10	-0.633555	0.254	0.453	2.21935e-06	Down-re	CO@HAG_vs_Untreated
Sema4b	1.42743e-10	-1.22305	0.093	0.256	2.3494e-06	Down-re	CO@HAG_vs_Untreated
Mob4	1.47789e-10	-0.423743	0.234	0.421	2.43245e-06	Down-re	CO@HAG_vs_Untreated
Oscar	1.51183e-10	-1.21584	0.129	0.306	2.48832e-06	Down-re	CO@HAG_vs_Untreated
Bcat1	1.51322e-10	-0.794977	0.478	0.683	2.49062e-06	Down-re	CO@HAG_vs_Untreated
Otulinl	1.74316e-10	-0.444923	0.188	0.351	2.86906e-06	Down-re	CO@HAG_vs_Untreated
Tmem39a	1.74561e-10	-0.968068	0.093	0.248	2.87309e-06	Down-re	CO@HAG_vs_Untreated
Sestd1	1.93816e-10	-1.21356	0.195	0.389	3.19002e-06	Down-re	CO@HAG_vs_Untreated
Pstpip1	1.9771e-10	-0.65954	0.442	0.654	3.25411e-06	Down-re	CO@HAG_vs_Untreated
Ube2j1	2.11778e-10	-0.975559	0.141	0.319	3.48565e-06	Down-re	CO@HAG_vs_Untreated
Timp2	2.17259e-10	-0.711041	0.54	0.727	3.57586e-06	Down-re	CO@HAG_vs_Untreated
Myl12a	2.29614e-10	-0.404907	0.848	0.956	3.77921e-06	Down-re	CO@HAG_vs_Untreated
Sema3c	2.66683e-10	-0.903283	0.221	0.418	4.38934e-06	Down-re	CO@HAG_vs_Untreated
Slbp	2.80914e-10	-0.301211	0.152	0.291	4.62356e-06	Down-re	CO@HAG_vs_Untreated
Rpl10	2.83505e-10	-0.424536	0.987	0.997	4.66621e-06	Down-re	CO@HAG_vs_Untreated
Ptpn13	2.95504e-10	-1.94274	0.033	0.156	4.8637e-06	Down-re	CO@HAG_vs_Untreated
Atp6v0b	2.9792e-10	-0.665492	0.72	0.861	4.90347e-06	Down-re	CO@HAG_vs_Untreated
Niban2	3.12858e-10	-0.260849	0.416	0.609	5.14934e-06	Down-re	CO@HAG_vs_Untreated
Agfg1	3.15524e-10	-0.884322	0.211	0.406	5.19321e-06	Down-re	CO@HAG_vs_Untreated
Map2k1	3.40545e-10	-0.705988	0.29	0.495	5.60503e-06	Down-re	CO@HAG_vs_Untreated
Tle3	3.53269e-10	-0.799648	0.296	0.502	5.81446e-06	Down-re	CO@HAG_vs_Untreated
RGD1561590	3.55762e-10	-0.351232	0.542	0.738	5.85548e-06	Down-re	CO@HAG_vs_Untreated
LOC691143	3.56535e-10	-4.0924	0.064	0.19	5.86821e-06	Down-re	CO@HAG_vs_Untreated
St3gal1	3.93143e-10	-0.722575	0.329	0.538	6.47074e-06	Down-re	CO@HAG_vs_Untreated
S100a9	4.3568e-10	-1.67552	0.301	0.507	7.17085e-06	Down-re	CO@HAG_vs_Untreated
LOC102553386	4.35752e-10	-0.56364	0.378	0.587	7.17205e-06	Down-re	CO@HAG_vs_Untreated
Tpi1	4.40969e-10	-1.18648	0.082	0.234	7.25791e-06	Down-re	CO@HAG_vs_Untreated
Tmod3	4.57679e-10	-0.710769	0.396	0.605	7.53293e-06	Down-re	CO@HAG_vs_Untreated
App	4.62182e-10	-0.88606	0.458	0.655	7.60706e-06	Down-re	CO@HAG_vs_Untreated
Alas1	4.67045e-10	-1.01201	0.653	0.81	7.68709e-06	Down-re	CO@HAG_vs_Untreated
AABR07021955.1	5.05822e-10	-0.493219	0.077	0.187	8.32532e-06	Down-re	CO@HAG_vs_Untreated
Crlf2	5.14991e-10	-0.623704	0.409	0.616	8.47623e-06	Down-re	CO@HAG_vs_Untreated
Slc7a11	5.53166e-10	-2.92743	0.041	0.159	9.10456e-06	Down-re	CO@HAG_vs_Untreated
Tomm22	6.01618e-10	-0.256062	0.316	0.49	9.90203e-06	Down-re	CO@HAG_vs_Untreated
Rnh1	6.11523e-10	-0.661923	0.63	0.799	1.00651e-05	Down-re	CO@HAG_vs_Untreated
Actr2	6.12645e-10	-0.515835	0.843	0.93	1.00835e-05	Down-re	CO@HAG_vs_Untreated
Morf4l2	6.27554e-10	-0.338966	0.434	0.626	1.03289e-05	Down-re	CO@HAG_vs_Untreated
Plp2	7.26546e-10	-0.556601	0.321	0.521	1.19582e-05	Down-re	CO@HAG_vs_Untreated
Atf4	7.84152e-10	-0.600726	0.851	0.931	1.29064e-05	Down-re	CO@HAG_vs_Untreated
Slc7a8	8.51648e-10	-0.339948	0.414	0.614	1.40173e-05	Down-re	CO@HAG_vs_Untreated
Spcs2	9.45231e-10	-0.523198	0.463	0.666	1.55576e-05	Down-re	CO@HAG_vs_Untreated
Pgs1	9.6524e-10	-0.688751	0.123	0.271	1.58869e-05	Down-re	CO@HAG_vs_Untreated
Ptger2	1.05761e-09	-1.02085	0.085	0.228	1.74071e-05	Down-re	CO@HAG_vs_Untreated
LOC100364435	1.42094e-09	-0.335028	0.987	1	2.33873e-05	Down-re	CO@HAG_vs_Untreated
Cebpb	1.4465e-09	-0.533135	0.997	0.997	2.3808e-05	Down-re	CO@HAG_vs_Untreated
Lysmd3	1.45398e-09	-0.769015	0.195	0.377	2.3931e-05	Down-re	CO@HAG_vs_Untreated
Aldoa	1.63324e-09	-0.451167	0.969	0.974	2.68816e-05	Down-re	CO@HAG_vs_Untreated
Prpf38a	1.66686e-09	-0.878198	0.167	0.345	2.74349e-05	Down-re	CO@HAG_vs_Untreated
Psmd12	1.81327e-09	-0.505948	0.206	0.378	2.98447e-05	Down-re	CO@HAG_vs_Untreated
Flnb	2.06557e-09	-1.08455	0.157	0.329	3.39972e-05	Down-re	CO@HAG_vs_Untreated
Vps4b	2.17899e-09	-0.693834	0.337	0.536	3.58641e-05	Down-re	CO@HAG_vs_Untreated
Sec61a1	2.21323e-09	-0.620977	0.319	0.518	3.64276e-05	Down-re	CO@HAG_vs_Untreated
LOC108349548	2.23859e-09	-0.415447	0.699	0.862	3.6845e-05	Down-re	CO@HAG_vs_Untreated
Mcub	2.27362e-09	-0.621401	0.198	0.366	3.74214e-05	Down-re	CO@HAG_vs_Untreated
Cox5b	2.36254e-09	-0.36111	0.74	0.888	3.8885e-05	Down-re	CO@HAG_vs_Untreated
Adprm	2.36527e-09	-1.09041	0.08	0.221	3.893e-05	Down-re	CO@HAG_vs_Untreated
Mbd2	2.44222e-09	-0.43813	0.247	0.421	4.01965e-05	Down-re	CO@HAG_vs_Untreated
Kdm6b	2.5624e-09	-0.260676	0.486	0.674	4.21745e-05	Down-re	CO@HAG_vs_Untreated
Prkab1	2.62296e-09	-0.793988	0.157	0.319	4.31712e-05	Down-re	CO@HAG_vs_Untreated
Ube2d3	2.69482e-09	-0.570722	0.756	0.89	4.4354e-05	Down-re	CO@HAG_vs_Untreated
Pid1	2.79713e-09	-0.428365	0.306	0.495	4.6038e-05	Down-re	CO@HAG_vs_Untreated
Socs1	3.16706e-09	-0.868182	0.188	0.366	5.21267e-05	Down-re	CO@HAG_vs_Untreated
Tmem9b	3.57138e-09	-0.54837	0.326	0.519	5.87814e-05	Down-re	CO@HAG_vs_Untreated
Lman2	3.66909e-09	-0.369476	0.491	0.678	6.03895e-05	Down-re	CO@HAG_vs_Untreated
Uba52	3.73463e-09	-0.334743	0.992	0.998	6.14683e-05	Down-re	CO@HAG_vs_Untreated
Slc41a2	3.94162e-09	-1.24587	0.057	0.184	6.48751e-05	Down-re	CO@HAG_vs_Untreated
Plekhb2	3.99856e-09	-0.908552	0.293	0.487	6.58123e-05	Down-re	CO@HAG_vs_Untreated
Mark4	4.26346e-09	-1.56346	0.049	0.173	7.01723e-05	Down-re	CO@HAG_vs_Untreated
Msl1	4.27514e-09	-0.697809	0.129	0.274	7.03646e-05	Down-re	CO@HAG_vs_Untreated
Zfand6	4.81597e-09	-0.433035	0.301	0.478	7.92661e-05	Down-re	CO@HAG_vs_Untreated
Polr1d	4.83695e-09	-0.410906	0.375	0.56	7.96114e-05	Down-re	CO@HAG_vs_Untreated
Myo9b	4.93184e-09	-0.534417	0.28	0.452	8.11732e-05	Down-re	CO@HAG_vs_Untreated
Ubl3	4.97795e-09	-0.506995	0.311	0.498	8.19322e-05	Down-re	CO@HAG_vs_Untreated
Septin7	5.44565e-09	-0.263028	0.499	0.671	8.963e-05	Down-re	CO@HAG_vs_Untreated
Msmo1	5.54637e-09	-1.02594	0.075	0.205	9.12877e-05	Down-re	CO@HAG_vs_Untreated
Pfdn4	5.58082e-09	-0.638808	0.144	0.294	9.18547e-05	Down-re	CO@HAG_vs_Untreated
Fam110a	6.04846e-09	-0.604176	0.316	0.51	9.95516e-05	Down-re	CO@HAG_vs_Untreated
Cmip	6.07808e-09	-0.557848	0.514	0.704	0.000100039	Down-re	CO@HAG_vs_Untreated
Ube2m	6.18933e-09	-0.466884	0.501	0.692	0.00010187	Down-re	CO@HAG_vs_Untreated
Crispld2	6.3784e-09	-1.09447	0.116	0.27	0.000104982	Down-re	CO@HAG_vs_Untreated
Pik3c2a	6.38299e-09	-0.751753	0.211	0.383	0.000105058	Down-re	CO@HAG_vs_Untreated
Flot1	6.4416e-09	-0.524909	0.293	0.478	0.000106022	Down-re	CO@HAG_vs_Untreated
Rps25	7.11529e-09	-0.294339	0.509	0.694	0.000117111	Down-re	CO@HAG_vs_Untreated
Ddit4	7.19028e-09	-1.12891	0.247	0.423	0.000118345	Down-re	CO@HAG_vs_Untreated
Bud31	7.19961e-09	-0.661066	0.147	0.299	0.000118498	Down-re	CO@HAG_vs_Untreated
Rab32	7.37502e-09	-0.288998	0.419	0.6	0.000121385	Down-re	CO@HAG_vs_Untreated
Trib1	7.44986e-09	-0.867967	0.213	0.394	0.000122617	Down-re	CO@HAG_vs_Untreated
Zfyve27	7.60363e-09	-1.14737	0.111	0.262	0.000125148	Down-re	CO@HAG_vs_Untreated
S100a10	8.4669e-09	-0.274588	0.992	0.998	0.000139357	Down-re	CO@HAG_vs_Untreated
Tes	8.68892e-09	-0.416921	0.643	0.813	0.000143011	Down-re	CO@HAG_vs_Untreated
Mrps6	9.07833e-09	-1.09575	0.208	0.386	0.00014942	Down-re	CO@HAG_vs_Untreated
Npepps	9.19243e-09	-0.770954	0.28	0.469	0.000151298	Down-re	CO@HAG_vs_Untreated
Errfi1	1.06394e-08	-1.04256	0.375	0.553	0.000175114	Down-re	CO@HAG_vs_Untreated
Rhoh	1.09534e-08	-1.4052	0.062	0.19	0.000180281	Down-re	CO@HAG_vs_Untreated
Sgms2	1.11255e-08	-0.949633	0.247	0.43	0.000183115	Down-re	CO@HAG_vs_Untreated
Fbxo22	1.12469e-08	-0.657632	0.239	0.421	0.000185112	Down-re	CO@HAG_vs_Untreated
Ssr1	1.18539e-08	-0.596991	0.362	0.554	0.000195103	Down-re	CO@HAG_vs_Untreated
Csnk2b	1.21905e-08	-0.32626	0.411	0.594	0.000200643	Down-re	CO@HAG_vs_Untreated
Arpc1a	1.29933e-08	-0.588723	0.532	0.715	0.000213857	Down-re	CO@HAG_vs_Untreated
Rbm7	1.39391e-08	-0.393607	0.167	0.311	0.000229424	Down-re	CO@HAG_vs_Untreated
Ubl5	1.42616e-08	-0.279711	0.666	0.83	0.000234732	Down-re	CO@HAG_vs_Untreated
Psmd11	1.43626e-08	-0.262943	0.249	0.392	0.000236394	Down-re	CO@HAG_vs_Untreated
Taf7	1.46633e-08	-0.482978	0.396	0.58	0.000241344	Down-re	CO@HAG_vs_Untreated
Arid5a	1.48422e-08	-0.752653	0.152	0.303	0.000244288	Down-re	CO@HAG_vs_Untreated
Cox7a2l2	1.55295e-08	-0.330394	0.638	0.807	0.0002556	Down-re	CO@HAG_vs_Untreated
Mapre1	1.65104e-08	-0.289839	0.432	0.606	0.000271745	Down-re	CO@HAG_vs_Untreated
Psmb1	1.68006e-08	-0.265445	0.661	0.825	0.000276521	Down-re	CO@HAG_vs_Untreated
Copb1	1.70905e-08	-0.722631	0.303	0.49	0.000281293	Down-re	CO@HAG_vs_Untreated
Pfkl	1.71331e-08	-1.08124	0.103	0.247	0.000281994	Down-re	CO@HAG_vs_Untreated
Twf1	1.83832e-08	-0.642462	0.208	0.378	0.00030257	Down-re	CO@HAG_vs_Untreated
Spag9	1.86741e-08	-0.583214	0.643	0.81	0.000307357	Down-re	CO@HAG_vs_Untreated
Cdc42ep3	2.01712e-08	-1.9333	0.159	0.3	0.000331999	Down-re	CO@HAG_vs_Untreated
Dynlt1	2.17227e-08	-0.336303	0.368	0.544	0.000357534	Down-re	CO@HAG_vs_Untreated
Fnip2	2.18e-08	-1.11368	0.123	0.276	0.000358807	Down-re	CO@HAG_vs_Untreated
Tlr6	2.22945e-08	-0.48441	0.067	0.164	0.000366945	Down-re	CO@HAG_vs_Untreated
P4ha1	2.26833e-08	-0.43705	0.288	0.458	0.000373344	Down-re	CO@HAG_vs_Untreated
Chic2	2.41423e-08	-0.644371	0.679	0.815	0.000397359	Down-re	CO@HAG_vs_Untreated
LOC100360828	2.51957e-08	-0.491961	0.252	0.415	0.000414695	Down-re	CO@HAG_vs_Untreated
Samd8	2.76863e-08	-1.09787	0.167	0.331	0.000455688	Down-re	CO@HAG_vs_Untreated
Tmem120a	2.77728e-08	-1.49761	0.09	0.224	0.000457112	Down-re	CO@HAG_vs_Untreated
Ndel1	2.81167e-08	-0.583052	0.627	0.789	0.000462773	Down-re	CO@HAG_vs_Untreated
Emp3	2.87632e-08	-0.36222	0.882	0.954	0.000473414	Down-re	CO@HAG_vs_Untreated
LOC108348287	3.1862e-08	-0.36815	0.879	0.959	0.000524417	Down-re	CO@HAG_vs_Untreated
Psma2	3.25268e-08	-0.31575	0.393	0.571	0.000535358	Down-re	CO@HAG_vs_Untreated
RGD1563888	3.26698e-08	-0.265551	0.198	0.331	0.000537712	Down-re	CO@HAG_vs_Untreated
Slc39a8	3.33505e-08	-0.342543	0.249	0.397	0.000548915	Down-re	CO@HAG_vs_Untreated
Rrbp1	3.34402e-08	-0.520687	0.746	0.881	0.000550393	Down-re	CO@HAG_vs_Untreated
Ube2n	3.38e-08	-0.42995	0.357	0.53	0.000556314	Down-re	CO@HAG_vs_Untreated
Chmp2a	3.40767e-08	-0.467909	0.537	0.717	0.000560869	Down-re	CO@HAG_vs_Untreated
Ccr5	3.48701e-08	-0.359151	0.514	0.695	0.000573927	Down-re	CO@HAG_vs_Untreated
Med10	3.54008e-08	-0.468771	0.285	0.458	0.000582661	Down-re	CO@HAG_vs_Untreated
Itgam	3.85451e-08	-0.821137	0.172	0.332	0.000634414	Down-re	CO@HAG_vs_Untreated
Tnip1	4.09657e-08	-0.37949	0.55	0.727	0.000674254	Down-re	CO@HAG_vs_Untreated
Hopx	4.23449e-08	-0.767277	0.884	0.919	0.000696954	Down-re	CO@HAG_vs_Untreated
Rest	4.64445e-08	-0.567671	0.203	0.363	0.00076443	Down-re	CO@HAG_vs_Untreated
Spcs3	4.85686e-08	-0.606574	0.337	0.519	0.00079939	Down-re	CO@HAG_vs_Untreated
Emc3	5.00386e-08	-0.729443	0.131	0.273	0.000823586	Down-re	CO@HAG_vs_Untreated
Slc7a2	5.05335e-08	-2.08729	0.051	0.158	0.000831731	Down-re	CO@HAG_vs_Untreated
Atf6	5.18593e-08	-0.605326	0.306	0.484	0.000853553	Down-re	CO@HAG_vs_Untreated
Gla	5.19463e-08	-0.627303	0.072	0.173	0.000854984	Down-re	CO@HAG_vs_Untreated
Sumo1	5.30756e-08	-0.413336	0.424	0.603	0.000873571	Down-re	CO@HAG_vs_Untreated
Ebi3	5.35969e-08	-1.07283	0.29	0.47	0.000882151	Down-re	CO@HAG_vs_Untreated
Tpst2	5.41567e-08	-0.456166	0.301	0.476	0.000891365	Down-re	CO@HAG_vs_Untreated
Uba5	5.53874e-08	-0.868294	0.198	0.364	0.000911621	Down-re	CO@HAG_vs_Untreated
Arf6	5.64206e-08	-0.493808	0.519	0.698	0.000928626	Down-re	CO@HAG_vs_Untreated
Rhbdf2	5.70056e-08	-0.780243	0.19	0.354	0.000938255	Down-re	CO@HAG_vs_Untreated
Tgfb1	6.16665e-08	-0.60978	0.648	0.796	0.00101497	Down-re	CO@HAG_vs_Untreated
Pfkfb3	6.57447e-08	-1.00262	0.296	0.469	0.00108209	Down-re	CO@HAG_vs_Untreated
Sin3b	6.58743e-08	-0.396105	0.406	0.587	0.00108423	Down-re	CO@HAG_vs_Untreated
Cycs	6.88635e-08	-0.518075	0.614	0.781	0.00113342	Down-re	CO@HAG_vs_Untreated
Eloc	7.09405e-08	-0.789376	0.237	0.407	0.00116761	Down-re	CO@HAG_vs_Untreated
Eif2s3y	7.32887e-08	-0.530152	0.36	0.536	0.00120626	Down-re	CO@HAG_vs_Untreated
Lilrb2	7.84892e-08	-0.623927	0.393	0.576	0.00129185	Down-re	CO@HAG_vs_Untreated
Ramac	8.38699e-08	-0.533322	0.093	0.199	0.00138041	Down-re	CO@HAG_vs_Untreated
Gspt1	8.63525e-08	-0.258888	0.422	0.583	0.00142128	Down-re	CO@HAG_vs_Untreated
Grina	8.6757e-08	-0.708874	0.501	0.677	0.00142793	Down-re	CO@HAG_vs_Untreated
AABR07072356.1	8.70961e-08	-0.494135	0.314	0.485	0.00143351	Down-re	CO@HAG_vs_Untreated
Rassf1	8.71311e-08	-0.63206	0.398	0.58	0.00143409	Down-re	CO@HAG_vs_Untreated
Sts	8.85359e-08	-1.02102	0.077	0.201	0.00145721	Down-re	CO@HAG_vs_Untreated
Itga5	9.35376e-08	-0.526092	0.468	0.648	0.00153954	Down-re	CO@HAG_vs_Untreated
Lamp2	9.6728e-08	-0.502843	0.748	0.867	0.00159205	Down-re	CO@HAG_vs_Untreated
Skil	9.85403e-08	-0.486029	0.373	0.545	0.00162187	Down-re	CO@HAG_vs_Untreated
Itpkc	1.01461e-07	-0.869311	0.134	0.279	0.00166994	Down-re	CO@HAG_vs_Untreated
Il23a	1.06163e-07	-2.24588	0.049	0.159	0.00174734	Down-re	CO@HAG_vs_Untreated
Uqcrfs1	1.07822e-07	-0.393839	0.419	0.597	0.00177465	Down-re	CO@HAG_vs_Untreated
Wdr55	1.18255e-07	-0.979565	0.573	0.723	0.00194636	Down-re	CO@HAG_vs_Untreated
Tmed2	1.18488e-07	-0.32275	0.519	0.689	0.00195019	Down-re	CO@HAG_vs_Untreated
Eif3i	1.20639e-07	-0.325983	0.242	0.391	0.00198559	Down-re	CO@HAG_vs_Untreated
Suco	1.30286e-07	-0.708861	0.213	0.377	0.00214438	Down-re	CO@HAG_vs_Untreated
Sipa1l2	1.32236e-07	-0.79134	0.075	0.188	0.00217647	Down-re	CO@HAG_vs_Untreated
Ing1	1.35538e-07	-0.64593	0.404	0.582	0.00223083	Down-re	CO@HAG_vs_Untreated
Jmjd1c	1.5339e-07	-0.514044	0.517	0.691	0.00252465	Down-re	CO@HAG_vs_Untreated
Lpin2	1.5636e-07	-0.82181	0.111	0.242	0.00257353	Down-re	CO@HAG_vs_Untreated
Zfp330	1.65651e-07	-0.791709	0.149	0.292	0.00272646	Down-re	CO@HAG_vs_Untreated
Ube2a	1.67219e-07	-0.530223	0.35	0.524	0.00275226	Down-re	CO@HAG_vs_Untreated
Tubb6	1.68756e-07	-0.653702	0.311	0.485	0.00277755	Down-re	CO@HAG_vs_Untreated
Phc2	1.74189e-07	-0.780978	0.252	0.42	0.00286697	Down-re	CO@HAG_vs_Untreated
Baz1a	1.76476e-07	-0.403374	0.517	0.688	0.00290463	Down-re	CO@HAG_vs_Untreated
P4hb	1.89759e-07	-0.505742	0.722	0.85	0.00312324	Down-re	CO@HAG_vs_Untreated
S100a8	1.90002e-07	-0.802603	0.517	0.689	0.00312724	Down-re	CO@HAG_vs_Untreated
Tyrobp	1.98057e-07	-0.254688	1	1	0.00325982	Down-re	CO@HAG_vs_Untreated
Selenos	1.98356e-07	-0.851555	0.37	0.544	0.00326474	Down-re	CO@HAG_vs_Untreated
Anpep	1.98376e-07	-0.30988	0.368	0.521	0.00326506	Down-re	CO@HAG_vs_Untreated
Jarid2	2.05489e-07	-0.306288	0.28	0.427	0.00338214	Down-re	CO@HAG_vs_Untreated
Nrbp1	2.06096e-07	-0.329658	0.242	0.38	0.00339213	Down-re	CO@HAG_vs_Untreated
Micos13	2.22858e-07	-0.39118	0.617	0.778	0.00366802	Down-re	CO@HAG_vs_Untreated
Ube2l3	2.24344e-07	-0.442001	0.522	0.694	0.00369248	Down-re	CO@HAG_vs_Untreated
Lmnb1	2.40757e-07	-1.39912	0.136	0.277	0.00396262	Down-re	CO@HAG_vs_Untreated
Csf2ra	2.42395e-07	-0.359609	0.607	0.769	0.00398958	Down-re	CO@HAG_vs_Untreated
AABR07033564.2	2.49782e-07	-0.627799	0.481	0.649	0.00411116	Down-re	CO@HAG_vs_Untreated
Cdk11b	2.53586e-07	-0.693759	0.324	0.496	0.00417376	Down-re	CO@HAG_vs_Untreated
Nrg1	2.55732e-07	-0.871647	0.17	0.322	0.00420909	Down-re	CO@HAG_vs_Untreated
H1f4	2.62497e-07	-1.61782	0.129	0.27	0.00432044	Down-re	CO@HAG_vs_Untreated
Mafg	2.9211e-07	-0.365486	0.555	0.721	0.00480783	Down-re	CO@HAG_vs_Untreated
Rcn2	3.10597e-07	-0.984976	0.221	0.374	0.00511211	Down-re	CO@HAG_vs_Untreated
Sdcbp	3.12376e-07	-0.510844	0.797	0.907	0.0051414	Down-re	CO@HAG_vs_Untreated
Vps37a	3.13477e-07	-0.744074	0.123	0.251	0.00515952	Down-re	CO@HAG_vs_Untreated
Tbc1d9	3.50929e-07	-0.757083	0.193	0.342	0.00577594	Down-re	CO@HAG_vs_Untreated
Ier5	3.54446e-07	-0.387723	0.591	0.753	0.00583383	Down-re	CO@HAG_vs_Untreated
Hmgcr	3.58848e-07	-0.290848	0.311	0.458	0.00590627	Down-re	CO@HAG_vs_Untreated
Rraga	3.69133e-07	-0.700611	0.234	0.395	0.00607556	Down-re	CO@HAG_vs_Untreated
Gclc	4.11691e-07	-1.24678	0.129	0.266	0.00677602	Down-re	CO@HAG_vs_Untreated
Sys1	4.12216e-07	-0.349946	0.224	0.361	0.00678467	Down-re	CO@HAG_vs_Untreated
Lpcat2	4.16586e-07	-0.56666	0.108	0.221	0.00685659	Down-re	CO@HAG_vs_Untreated
Hlx	4.29274e-07	-1.12172	0.098	0.225	0.00706542	Down-re	CO@HAG_vs_Untreated
Serp1	4.54203e-07	-0.454036	0.748	0.868	0.00747572	Down-re	CO@HAG_vs_Untreated
Ndufb11	4.56034e-07	-0.291592	0.578	0.74	0.00750587	Down-re	CO@HAG_vs_Untreated
Parvb	4.60585e-07	-0.7113	0.126	0.253	0.00758076	Down-re	CO@HAG_vs_Untreated
Sar1b	4.60871e-07	-0.747443	0.224	0.383	0.00758547	Down-re	CO@HAG_vs_Untreated
Xbp1	4.70615e-07	-1.03109	0.072	0.187	0.00774585	Down-re	CO@HAG_vs_Untreated
Tbc1d15	4.97631e-07	-0.495963	0.167	0.294	0.00819051	Down-re	CO@HAG_vs_Untreated
Gmfb	5.00554e-07	-1.20406	0.049	0.152	0.00823862	Down-re	CO@HAG_vs_Untreated
Polr2d	5.13481e-07	-0.571934	0.121	0.24	0.00845139	Down-re	CO@HAG_vs_Untreated
Tmbim6	5.13881e-07	-0.544212	0.424	0.596	0.00845796	Down-re	CO@HAG_vs_Untreated
LOC100125364	5.24177e-07	-0.502905	0.069	0.165	0.00862742	Down-re	CO@HAG_vs_Untreated
Purb	5.56558e-07	-0.282257	0.494	0.654	0.00916039	Down-re	CO@HAG_vs_Untreated
Surf4	5.6085e-07	-0.301089	0.424	0.587	0.00923103	Down-re	CO@HAG_vs_Untreated
B4galt3	5.81929e-07	-0.848337	0.139	0.276	0.00957797	Down-re	CO@HAG_vs_Untreated
Creld2	5.95686e-07	-0.332302	0.185	0.323	0.0098044	Down-re	CO@HAG_vs_Untreated
Herpud1	6.00348e-07	-0.724552	0.198	0.349	0.00988114	Down-re	CO@HAG_vs_Untreated
Kif5b	6.28629e-07	-0.294115	0.391	0.548	0.0103466	Down-re	CO@HAG_vs_Untreated
Clint1	6.28833e-07	-0.474305	0.512	0.678	0.01035	Down-re	CO@HAG_vs_Untreated
Pdcd6ip	6.32427e-07	-0.604479	0.342	0.51	0.0104091	Down-re	CO@HAG_vs_Untreated
Rab7a	6.39956e-07	-0.491498	0.632	0.778	0.010533	Down-re	CO@HAG_vs_Untreated
Znrd1	6.75631e-07	-0.473071	0.244	0.392	0.0111202	Down-re	CO@HAG_vs_Untreated
Eif3c	6.81696e-07	-0.395485	0.638	0.789	0.01122	Down-re	CO@HAG_vs_Untreated
Tfip11	6.92279e-07	-0.385576	0.193	0.319	0.0113942	Down-re	CO@HAG_vs_Untreated
Cd2	7.12164e-07	-0.663929	0.28	0.444	0.0117215	Down-re	CO@HAG_vs_Untreated
Ndufa2	7.33606e-07	-0.374464	0.391	0.55	0.0120744	Down-re	CO@HAG_vs_Untreated
Cflar	7.35462e-07	-0.722682	0.432	0.593	0.012105	Down-re	CO@HAG_vs_Untreated
Slc27a4	7.9423e-07	-1.09504	0.105	0.233	0.0130722	Down-re	CO@HAG_vs_Untreated
Mia2	8.28249e-07	-0.321496	0.121	0.21	0.0136322	Down-re	CO@HAG_vs_Untreated
Stom	8.56638e-07	-0.767067	0.159	0.291	0.0140994	Down-re	CO@HAG_vs_Untreated
Maff	8.59502e-07	-0.337329	0.468	0.626	0.0141465	Down-re	CO@HAG_vs_Untreated
Cwc25	9.10351e-07	-0.610135	0.522	0.686	0.0149835	Down-re	CO@HAG_vs_Untreated
Ass1	9.10628e-07	-1.24885	0.237	0.387	0.014988	Down-re	CO@HAG_vs_Untreated
Fam162a	9.14675e-07	-0.839228	0.28	0.443	0.0150546	Down-re	CO@HAG_vs_Untreated
Atp6v1b2	9.50474e-07	-0.338955	0.481	0.645	0.0156438	Down-re	CO@HAG_vs_Untreated
Ppa1	9.99875e-07	-0.394796	0.589	0.746	0.0164569	Down-re	CO@HAG_vs_Untreated
Unc50	1.03091e-06	-1.03548	0.054	0.156	0.0169678	Down-re	CO@HAG_vs_Untreated
Pold4	1.07185e-06	-0.376996	0.234	0.368	0.0176416	Down-re	CO@HAG_vs_Untreated
Tmem165	1.09698e-06	-0.504921	0.198	0.338	0.0180552	Down-re	CO@HAG_vs_Untreated
Ncstn	1.10786e-06	-0.438433	0.141	0.257	0.0182342	Down-re	CO@HAG_vs_Untreated
Vamp4	1.12737e-06	-0.520879	0.206	0.345	0.0185554	Down-re	CO@HAG_vs_Untreated
Tmem14c	1.12973e-06	-0.595638	0.473	0.639	0.0185942	Down-re	CO@HAG_vs_Untreated
Btg2	1.13814e-06	-0.808703	0.977	0.992	0.0187326	Down-re	CO@HAG_vs_Untreated
Iqgap2	1.1602e-06	-0.544557	0.257	0.413	0.0190958	Down-re	CO@HAG_vs_Untreated
Adipor2	1.18884e-06	-0.509794	0.216	0.357	0.0195671	Down-re	CO@HAG_vs_Untreated
Tmem189	1.20075e-06	-0.58189	0.175	0.305	0.0197631	Down-re	CO@HAG_vs_Untreated
Sem1	1.20893e-06	-0.300091	0.748	0.871	0.0198978	Down-re	CO@HAG_vs_Untreated
Nus1	1.20932e-06	-0.277292	0.375	0.522	0.0199041	Down-re	CO@HAG_vs_Untreated
Rps19l2	1.24212e-06	-0.349129	0.622	0.773	0.020444	Down-re	CO@HAG_vs_Untreated
Golph3	1.28786e-06	-0.287706	0.321	0.467	0.0211969	Down-re	CO@HAG_vs_Untreated
Cltc	1.33019e-06	-0.417652	0.656	0.799	0.0218936	Down-re	CO@HAG_vs_Untreated
Nlrc4	1.34063e-06	-0.522318	0.126	0.242	0.0220654	Down-re	CO@HAG_vs_Untreated
Atp6ap2	1.3838e-06	-0.482611	0.717	0.847	0.0227759	Down-re	CO@HAG_vs_Untreated
Tmem230	1.41312e-06	-0.395071	0.134	0.248	0.0232585	Down-re	CO@HAG_vs_Untreated
Bcl10	1.46604e-06	-0.375803	0.409	0.565	0.0241296	Down-re	CO@HAG_vs_Untreated
Zfp281	1.50861e-06	-0.744206	0.1	0.211	0.0248303	Down-re	CO@HAG_vs_Untreated
Bach1	1.51472e-06	-0.458867	0.226	0.366	0.0249308	Down-re	CO@HAG_vs_Untreated
Atp23	1.55651e-06	-0.794478	0.118	0.24	0.0256185	Down-re	CO@HAG_vs_Untreated
Ahr	1.58436e-06	-0.612406	0.411	0.576	0.0260769	Down-re	CO@HAG_vs_Untreated
Txndc11	1.64147e-06	-0.547004	0.139	0.257	0.027017	Down-re	CO@HAG_vs_Untreated
Clec7a	1.69315e-06	-0.430715	0.558	0.715	0.0278675	Down-re	CO@HAG_vs_Untreated
Soat1	1.7009e-06	-0.658496	0.231	0.38	0.0279951	Down-re	CO@HAG_vs_Untreated
Slc6a6	1.7215e-06	-0.572377	0.311	0.466	0.0283342	Down-re	CO@HAG_vs_Untreated
A3galt2	1.74314e-06	-1.06772	0.08	0.193	0.0286904	Down-re	CO@HAG_vs_Untreated
Rnf10	1.74854e-06	-0.499644	0.257	0.407	0.0287793	Down-re	CO@HAG_vs_Untreated
Slk	1.87318e-06	-0.381608	0.383	0.541	0.0308307	Down-re	CO@HAG_vs_Untreated
Prg4	1.9028e-06	-1.23574	0.231	0.383	0.0313183	Down-re	CO@HAG_vs_Untreated
Sra1	1.92233e-06	-0.985081	0.144	0.277	0.0316396	Down-re	CO@HAG_vs_Untreated
Cox7a2l	1.94921e-06	-0.394612	0.627	0.775	0.0320821	Down-re	CO@HAG_vs_Untreated
Olr1	1.98897e-06	-0.310309	0.373	0.534	0.0327364	Down-re	CO@HAG_vs_Untreated
Dync1li1	2.06215e-06	-0.320009	0.147	0.253	0.0339409	Down-re	CO@HAG_vs_Untreated
Nudt4	2.13963e-06	-0.731804	0.347	0.508	0.0352161	Down-re	CO@HAG_vs_Untreated
F5	2.14421e-06	-0.678642	0.18	0.317	0.0352915	Down-re	CO@HAG_vs_Untreated
Pafah1b1	2.21675e-06	-0.251697	0.668	0.809	0.0364855	Down-re	CO@HAG_vs_Untreated
Egr1	2.25352e-06	-0.879063	0.527	0.666	0.0370908	Down-re	CO@HAG_vs_Untreated
Man1b1	2.35649e-06	-0.663651	0.159	0.291	0.0387855	Down-re	CO@HAG_vs_Untreated
Gmeb1	2.3841e-06	-0.331508	0.123	0.221	0.0392399	Down-re	CO@HAG_vs_Untreated
Il6	2.51003e-06	-2.62486	0.234	0.364	0.0413127	Down-re	CO@HAG_vs_Untreated
LOC100360413	2.55557e-06	-0.337996	0.234	0.372	0.0420622	Down-re	CO@HAG_vs_Untreated
Adam10	2.67313e-06	-0.259763	0.139	0.237	0.043997	Down-re	CO@HAG_vs_Untreated
Etf1	2.82054e-06	-0.336156	0.573	0.726	0.0464232	Down-re	CO@HAG_vs_Untreated
Tmx4	2.84084e-06	-1.07427	0.247	0.391	0.0467573	Down-re	CO@HAG_vs_Untreated
Nr1h2	2.86824e-06	-0.297662	0.152	0.259	0.0472083	Down-re	CO@HAG_vs_Untreated
Rgs1	3.02184e-06	-1.00949	0.203	0.348	0.0497364	Down-re	CO@HAG_vs_Untreated
Psmd6	3.03545e-06	-0.371487	0.152	0.263	0.0499604	Down-re	CO@HAG_vs_Untreated
Apoe	4.75383e-148	1.35072	0.993	0.779	7.82432e-144	Up-re	HAG_vs_Untreated
Gbp2	3.26927e-42	3.01979	0.484	0.179	5.38089e-38	Up-re	HAG_vs_Untreated
Mt1	8.65221e-40	1.8855	0.867	0.557	1.42407e-35	Up-re	HAG_vs_Untreated
Slfn5	1.03092e-38	2.3901	0.491	0.214	1.69679e-34	Up-re	HAG_vs_Untreated
Rnaset2	1.07251e-38	1.86776	0.794	0.605	1.76525e-34	Up-re	HAG_vs_Untreated
Irf1	1.32938e-37	3.00867	0.435	0.164	2.18803e-33	Up-re	HAG_vs_Untreated
Parp14	1.63572e-36	2.38085	0.456	0.167	2.69222e-32	Up-re	HAG_vs_Untreated
Cybb	1.07151e-34	1.03826	0.937	0.818	1.76359e-30	Up-re	HAG_vs_Untreated
Ly6e	2.45864e-34	1.26491	0.84	0.636	4.04667e-30	Up-re	HAG_vs_Untreated
Ptk2b	7.14266e-34	1.8066	0.544	0.302	1.17561e-29	Up-re	HAG_vs_Untreated
Irf8	2.39808e-31	2.79875	0.319	0.101	3.94699e-27	Up-re	HAG_vs_Untreated
Tap1	7.71214e-31	2.42421	0.357	0.141	1.26934e-26	Up-re	HAG_vs_Untreated
Oasl2	6.72497e-29	2.48294	0.322	0.098	1.10686e-24	Up-re	HAG_vs_Untreated
Tmsb4x	3.12442e-28	0.481149	1	1	5.14249e-24	Up-re	HAG_vs_Untreated
Gpnmb	5.37822e-28	1.80075	0.426	0.167	8.85202e-24	Up-re	HAG_vs_Untreated
Psmb9	2.06342e-27	1.44341	0.563	0.343	3.39618e-23	Up-re	HAG_vs_Untreated
Ifi47	1.89383e-26	2.70025	0.248	0.06	3.11706e-22	Up-re	HAG_vs_Untreated
Samd9	6.02061e-26	2.17338	0.32	0.104	9.90933e-22	Up-re	HAG_vs_Untreated
Stat1	1.23746e-25	2.23584	0.265	0.078	2.03674e-21	Up-re	HAG_vs_Untreated
RT1-S3	1.48277e-25	1.92711	0.347	0.139	2.44049e-21	Up-re	HAG_vs_Untreated
Grn	6.82547e-25	0.866397	0.865	0.718	1.1234e-20	Up-re	HAG_vs_Untreated
RT1-T24-3	1.56503e-24	1.88328	0.353	0.139	2.57589e-20	Up-re	HAG_vs_Untreated
Gngt2	1.52903e-22	1.63549	0.47	0.277	2.51664e-18	Up-re	HAG_vs_Untreated
Plac8	3.74852e-22	0.964323	0.925	0.894	6.16969e-18	Up-re	HAG_vs_Untreated
LOC685067	7.31297e-22	2.55634	0.212	0.051	1.20364e-17	Up-re	HAG_vs_Untreated
Nr4a1	9.72958e-21	1.4937	0.615	0.418	1.60139e-16	Up-re	HAG_vs_Untreated
Ifit2	1.18403e-20	2.58605	0.247	0.074	1.9488e-16	Up-re	HAG_vs_Untreated
Gbp5	4.08495e-19	2.18857	0.26	0.084	6.72342e-15	Up-re	HAG_vs_Untreated
Tnfsf13	5.29072e-19	1.44957	0.4	0.214	8.70799e-15	Up-re	HAG_vs_Untreated
Hsp90ab1	3.01256e-18	0.615591	0.954	0.873	4.95837e-14	Up-re	HAG_vs_Untreated
RT1-A2	3.05112e-18	0.818579	0.957	0.904	5.02184e-14	Up-re	HAG_vs_Untreated
Nrp1	1.23052e-17	2.47214	0.18	0.043	2.02531e-13	Up-re	HAG_vs_Untreated
Pld4	1.26236e-17	1.19719	0.494	0.314	2.07771e-13	Up-re	HAG_vs_Untreated
Cd74	1.34565e-17	0.858277	0.538	0.317	2.2148e-13	Up-re	HAG_vs_Untreated
Samhd1	1.81068e-17	2.34171	0.364	0.185	2.9802e-13	Up-re	HAG_vs_Untreated
Dusp2	4.27125e-17	0.944429	0.709	0.539	7.03004e-13	Up-re	HAG_vs_Untreated
Cxcl10	8.9379e-17	4.18007	0.23	0.087	1.47109e-12	Up-re	HAG_vs_Untreated
Ctsk	2.81947e-16	2.00479	0.214	0.066	4.64056e-12	Up-re	HAG_vs_Untreated
Cxcl16	8.3865e-16	1.24728	0.601	0.453	1.38033e-11	Up-re	HAG_vs_Untreated
Lcp2	9.94033e-16	1.22236	0.431	0.279	1.63608e-11	Up-re	HAG_vs_Untreated
Ncf1	1.23226e-15	1.29609	0.533	0.387	2.02818e-11	Up-re	HAG_vs_Untreated
Rac2	1.54641e-15	0.959762	0.653	0.482	2.54523e-11	Up-re	HAG_vs_Untreated
NEWGENE-2134	2.80356e-15	2.00227	0.154	0.032	4.61438e-11	Up-re	HAG_vs_Untreated
Myof	2.81014e-15	1.48755	0.289	0.135	4.6252e-11	Up-re	HAG_vs_Untreated
Spn	3.21827e-15	1.80716	0.307	0.152	5.29695e-11	Up-re	HAG_vs_Untreated
Rnf213	5.01671e-15	1.87727	0.168	0.043	8.25701e-11	Up-re	HAG_vs_Untreated
Nfam1	5.57766e-15	1.01585	0.416	0.233	9.18026e-11	Up-re	HAG_vs_Untreated
Itga4	6.02805e-15	1.60449	0.304	0.153	9.92157e-11	Up-re	HAG_vs_Untreated
Slfn4	6.51181e-15	1.23138	0.824	0.743	1.07178e-10	Up-re	HAG_vs_Untreated
Pou2f2	7.1087e-15	1.49172	0.302	0.135	1.17002e-10	Up-re	HAG_vs_Untreated
Lgals3bp	1.34222e-14	1.6983	0.23	0.092	2.20916e-10	Up-re	HAG_vs_Untreated
Psme2	1.76097e-14	0.959733	0.598	0.49	2.89839e-10	Up-re	HAG_vs_Untreated
Fam49a	5.43888e-14	1.09396	0.41	0.234	8.95185e-10	Up-re	HAG_vs_Untreated
RT1-Da	6.33854e-14	1.24832	0.389	0.204	1.04326e-09	Up-re	HAG_vs_Untreated
Acod1	1.58161e-13	1.18721	0.241	0.098	2.60317e-09	Up-re	HAG_vs_Untreated
Epsti1	1.7685e-13	1.68642	0.18	0.055	2.91077e-09	Up-re	HAG_vs_Untreated
Parp9	1.92303e-13	1.6299	0.219	0.101	3.16511e-09	Up-re	HAG_vs_Untreated
Mt2A	3.00091e-13	1.00056	0.625	0.429	4.9392e-09	Up-re	HAG_vs_Untreated
B2m	4.28839e-13	0.617018	1	1	7.05827e-09	Up-re	HAG_vs_Untreated
Clec4a2	5.92421e-13	1.31576	0.266	0.153	9.75066e-09	Up-re	HAG_vs_Untreated
Gstp1	1.07394e-12	1.71094	0.343	0.202	1.76759e-08	Up-re	HAG_vs_Untreated
Rel	1.07549e-12	0.565702	0.807	0.678	1.77016e-08	Up-re	HAG_vs_Untreated
Rexo2	1.25468e-12	1.04615	0.412	0.274	2.06508e-08	Up-re	HAG_vs_Untreated
Abcg1	1.34085e-12	1.42795	0.16	0.044	2.2069e-08	Up-re	HAG_vs_Untreated
Scd2	1.35454e-12	1.37576	0.284	0.132	2.22944e-08	Up-re	HAG_vs_Untreated
Clec4a1	1.60322e-12	1.33919	0.332	0.19	2.63874e-08	Up-re	HAG_vs_Untreated
Mal	2.18684e-12	1.06161	0.445	0.289	3.59931e-08	Up-re	HAG_vs_Untreated
Acp5	2.62757e-12	1.44864	0.232	0.093	4.32471e-08	Up-re	HAG_vs_Untreated
Shisa5	6.3604e-12	0.700132	0.678	0.568	1.04686e-07	Up-re	HAG_vs_Untreated
Acsl1	7.01739e-12	1.51548	0.219	0.092	1.15499e-07	Up-re	HAG_vs_Untreated
Lipa	1.0672e-11	1.45594	0.253	0.127	1.7565e-07	Up-re	HAG_vs_Untreated
RT1-Db1	1.12495e-11	1.05028	0.304	0.152	1.85156e-07	Up-re	HAG_vs_Untreated
Themis2	1.65209e-11	0.731107	0.841	0.763	2.71918e-07	Up-re	HAG_vs_Untreated
Mycbp2	1.83953e-11	1.06139	0.339	0.216	3.02768e-07	Up-re	HAG_vs_Untreated
Psap	2.00709e-11	0.389589	0.995	0.989	3.30347e-07	Up-re	HAG_vs_Untreated
Pstpip2	2.75031e-11	1.27125	0.288	0.145	4.52673e-07	Up-re	HAG_vs_Untreated
Sp110	3.60545e-11	1.34687	0.23	0.104	5.93421e-07	Up-re	HAG_vs_Untreated
Sirpa	5.83664e-11	1.06779	0.384	0.247	9.60653e-07	Up-re	HAG_vs_Untreated
Srgap2	6.18324e-11	0.980275	0.347	0.225	1.0177e-06	Up-re	HAG_vs_Untreated
Stat2	6.95817e-11	1.26131	0.241	0.126	1.14525e-06	Up-re	HAG_vs_Untreated
Ptms	7.02203e-11	0.757939	0.616	0.518	1.15576e-06	Up-re	HAG_vs_Untreated
RT1-CE10	8.09947e-11	0.635763	0.948	0.92	1.33309e-06	Up-re	HAG_vs_Untreated
Il2rg	1.05781e-10	1.21146	0.28	0.139	1.74105e-06	Up-re	HAG_vs_Untreated
Fos	1.30967e-10	1.02042	0.525	0.377	2.15558e-06	Up-re	HAG_vs_Untreated
Capzb	1.35844e-10	0.510334	0.875	0.812	2.23586e-06	Up-re	HAG_vs_Untreated
Atp13a2	1.40096e-10	1.01433	0.394	0.25	2.30583e-06	Up-re	HAG_vs_Untreated
Postn	1.79117e-10	0.767581	0.281	0.138	2.94808e-06	Up-re	HAG_vs_Untreated
RT1-T24-4	2.00728e-10	1.58407	0.174	0.08	3.30377e-06	Up-re	HAG_vs_Untreated
Rpl41	2.10553e-10	0.313936	0.999	0.997	3.4655e-06	Up-re	HAG_vs_Untreated
RT1-Ba	2.18294e-10	1.26514	0.225	0.1	3.59289e-06	Up-re	HAG_vs_Untreated
Il17ra	2.367e-10	1.04135	0.354	0.245	3.89585e-06	Up-re	HAG_vs_Untreated
Cd83	2.79188e-10	0.800446	0.665	0.533	4.59515e-06	Up-re	HAG_vs_Untreated
Nop16	4.53166e-10	1.35645	0.161	0.077	7.45865e-06	Up-re	HAG_vs_Untreated
Bri3	5.78464e-10	0.625492	0.716	0.631	9.52094e-06	Up-re	HAG_vs_Untreated
Unc93b1	6.18876e-10	0.782895	0.517	0.363	1.01861e-05	Up-re	HAG_vs_Untreated
Creg1	6.43192e-10	1.73682	0.209	0.093	1.05863e-05	Up-re	HAG_vs_Untreated
Nampt	6.7041e-10	0.993854	0.586	0.545	1.10343e-05	Up-re	HAG_vs_Untreated
Cyba	8.95805e-10	0.448926	0.981	0.946	1.47441e-05	Up-re	HAG_vs_Untreated
Gns	1.1575e-09	0.951739	0.395	0.266	1.90513e-05	Up-re	HAG_vs_Untreated
Marcks	1.218e-09	0.699635	0.75	0.652	2.0047e-05	Up-re	HAG_vs_Untreated
Fgr	1.81923e-09	0.686831	0.539	0.407	2.99427e-05	Up-re	HAG_vs_Untreated
Psmb10	1.92729e-09	0.683045	0.46	0.387	3.17212e-05	Up-re	HAG_vs_Untreated
Cfdp1	1.94769e-09	1.02468	0.262	0.145	3.2057e-05	Up-re	HAG_vs_Untreated
Trafd1	1.95034e-09	1.23166	0.202	0.104	3.21006e-05	Up-re	HAG_vs_Untreated
LOC100360087	1.96133e-09	0.727216	0.85	0.783	3.22815e-05	Up-re	HAG_vs_Untreated
AABR07002674.1	2.84536e-09	1.419	0.152	0.061	4.68317e-05	Up-re	HAG_vs_Untreated
Dpy19l1	4.66504e-09	0.936048	0.38	0.268	7.67819e-05	Up-re	HAG_vs_Untreated
Acp2	4.69092e-09	1.38341	0.163	0.072	7.72079e-05	Up-re	HAG_vs_Untreated
Pabpc1	5.28739e-09	0.442269	0.907	0.847	8.70252e-05	Up-re	HAG_vs_Untreated
Mrps15	7.92878e-09	1.1501	0.2	0.104	0.0001305	Up-re	HAG_vs_Untreated
Tns3	9.15243e-09	0.976988	0.168	0.066	0.00015064	Up-re	HAG_vs_Untreated
Ptprj	1.05873e-08	0.569177	0.565	0.492	0.000174256	Up-re	HAG_vs_Untreated
Ybx3	1.17026e-08	0.701847	0.486	0.351	0.000192613	Up-re	HAG_vs_Untreated
Abca1	1.38915e-08	1.19552	0.347	0.216	0.00022864	Up-re	HAG_vs_Untreated
Usp25	1.52203e-08	0.741872	0.508	0.389	0.000250511	Up-re	HAG_vs_Untreated
Klrk1	1.69571e-08	1.28811	0.158	0.061	0.000279097	Up-re	HAG_vs_Untreated
Itgb1	1.70515e-08	0.602168	0.763	0.708	0.000280651	Up-re	HAG_vs_Untreated
AC128859.3	1.95603e-08	1.35625	0.191	0.09	0.000321944	Up-re	HAG_vs_Untreated
Lilrb4	2.11963e-08	0.69677	0.722	0.628	0.00034887	Up-re	HAG_vs_Untreated
Mef2a	2.73186e-08	0.590047	0.574	0.515	0.000449637	Up-re	HAG_vs_Untreated
Xrn2	3.49529e-08	0.810379	0.448	0.351	0.00057529	Up-re	HAG_vs_Untreated
Nadk	3.66023e-08	0.708213	0.532	0.413	0.000602438	Up-re	HAG_vs_Untreated
Ifi27l2b	3.7224e-08	0.736885	0.335	0.211	0.00061267	Up-re	HAG_vs_Untreated
Slc44a2	3.74961e-08	1.38354	0.163	0.078	0.000617148	Up-re	HAG_vs_Untreated
Atp1b3	3.83467e-08	0.607974	0.784	0.724	0.000631149	Up-re	HAG_vs_Untreated
Blvra	4.48453e-08	1.11426	0.272	0.176	0.000738109	Up-re	HAG_vs_Untreated
Oasl	4.80266e-08	1.13652	0.353	0.231	0.000790471	Up-re	HAG_vs_Untreated
Slc2a6	5.44288e-08	0.906892	0.299	0.196	0.000895844	Up-re	HAG_vs_Untreated
Bin2	7.82852e-08	0.86778	0.34	0.251	0.0012885	Up-re	HAG_vs_Untreated
Tuba1b	8.3365e-08	0.570551	0.537	0.438	0.0013721	Up-re	HAG_vs_Untreated
Zc3hav1	9.51733e-08	0.63626	0.593	0.47	0.00156646	Up-re	HAG_vs_Untreated
Psme1	1.29295e-07	0.524071	0.773	0.715	0.00212807	Up-re	HAG_vs_Untreated
Filip1l	1.35484e-07	1.13178	0.36	0.259	0.00222994	Up-re	HAG_vs_Untreated
Mrps33	1.39258e-07	1.08174	0.176	0.109	0.00229205	Up-re	HAG_vs_Untreated
RGD1305178	1.81086e-07	0.806206	0.251	0.188	0.00298049	Up-re	HAG_vs_Untreated
Dpp7	2.14045e-07	0.947155	0.217	0.15	0.00352297	Up-re	HAG_vs_Untreated
Limd2	2.5351e-07	0.809649	0.318	0.242	0.00417251	Up-re	HAG_vs_Untreated
Mmp14	2.57598e-07	1.08764	0.307	0.227	0.00423981	Up-re	HAG_vs_Untreated
Ftl1	2.68056e-07	0.521322	1	1	0.00441194	Up-re	HAG_vs_Untreated
LOC691141	3.24556e-07	0.841585	0.462	0.357	0.00534187	Up-re	HAG_vs_Untreated
Arhgdib	3.33544e-07	0.327406	0.922	0.848	0.0054898	Up-re	HAG_vs_Untreated
Cnbp	3.36182e-07	0.550221	0.514	0.432	0.00553322	Up-re	HAG_vs_Untreated
Tnfaip2	3.60255e-07	0.940953	0.34	0.227	0.00592944	Up-re	HAG_vs_Untreated
Slfn13	4.03188e-07	0.785258	0.25	0.211	0.00663607	Up-re	HAG_vs_Untreated
LOC100911664	5.30339e-07	0.578859	0.589	0.492	0.00872885	Up-re	HAG_vs_Untreated
RT1-A1	8.25875e-07	0.604131	0.781	0.724	0.0135931	Up-re	HAG_vs_Untreated
Isg15	8.9311e-07	1.13053	0.241	0.139	0.0146997	Up-re	HAG_vs_Untreated
Atox1	9.48343e-07	0.428402	0.815	0.735	0.0156088	Up-re	HAG_vs_Untreated
Dusp5	9.85603e-07	0.665404	0.401	0.289	0.016222	Up-re	HAG_vs_Untreated
LOC108348111	1.06803e-06	1.0166	0.303	0.21	0.0175787	Up-re	HAG_vs_Untreated
Khdrbs1	1.13174e-06	0.623325	0.493	0.386	0.0186274	Up-re	HAG_vs_Untreated
Ncor2	1.19291e-06	1.0288	0.202	0.139	0.0196341	Up-re	HAG_vs_Untreated
Aif1	1.19756e-06	0.381695	0.961	0.908	0.0197107	Up-re	HAG_vs_Untreated
Rps27l	1.31274e-06	0.545514	0.634	0.568	0.0216065	Up-re	HAG_vs_Untreated
Glud1	1.40582e-06	0.658181	0.417	0.338	0.0231384	Up-re	HAG_vs_Untreated
Nap1l1	1.71321e-06	0.433173	0.673	0.562	0.0281977	Up-re	HAG_vs_Untreated
Hspd1	1.73761e-06	0.753169	0.308	0.228	0.0285993	Up-re	HAG_vs_Untreated
Lamtor2	1.76277e-06	0.525313	0.548	0.438	0.0290134	Up-re	HAG_vs_Untreated
Rgs10	1.81614e-06	0.754579	0.349	0.26	0.0298918	Up-re	HAG_vs_Untreated
Msn	1.95727e-06	0.383982	0.957	0.942	0.0322146	Up-re	HAG_vs_Untreated
Ifit3	1.97483e-06	1.09268	0.291	0.198	0.0325037	Up-re	HAG_vs_Untreated
Fyb1	2.41805e-06	0.497062	0.735	0.694	0.0397987	Up-re	HAG_vs_Untreated
Gsap	2.54066e-06	1.0167	0.18	0.098	0.0418167	Up-re	HAG_vs_Untreated
Cct8	2.56779e-06	0.6716	0.353	0.266	0.0422632	Up-re	HAG_vs_Untreated
Asah1	3.0211e-06	0.626318	0.386	0.311	0.0497244	Up-re	HAG_vs_Untreated
Slpi	1.37853e-85	-2.24971	0.94	0.997	2.26892e-81	Down-re	HAG_vs_Untreated
Thbs1	4.83149e-84	-2.09176	0.585	0.907	7.95216e-80	Down-re	HAG_vs_Untreated
Tpt1	5.44032e-84	-0.96624	1	1	8.95422e-80	Down-re	HAG_vs_Untreated
Prdx5	1.59961e-69	-1.25528	0.983	0.998	2.6328e-65	Down-re	HAG_vs_Untreated
Ldha	1.31984e-65	-1.31282	0.971	0.997	2.17232e-61	Down-re	HAG_vs_Untreated
Ctsl	2.85354e-60	-1.60879	0.927	0.988	4.69664e-56	Down-re	HAG_vs_Untreated
Cxcl3	3.4036e-60	-2.31317	0.753	0.936	5.60199e-56	Down-re	HAG_vs_Untreated
LOC108351137	4.36259e-60	-1.167	0.939	0.983	7.18038e-56	Down-re	HAG_vs_Untreated
Lgals3	5.42177e-58	-1.21562	0.959	0.989	8.9237e-54	Down-re	HAG_vs_Untreated
Arpc3	5.77733e-58	-0.991511	0.937	0.977	9.50891e-54	Down-re	HAG_vs_Untreated
Pf4	6.87911e-56	-3.41031	0.271	0.577	1.13223e-51	Down-re	HAG_vs_Untreated
Cxcl2	1.37627e-54	-1.78467	0.927	0.995	2.2652e-50	Down-re	HAG_vs_Untreated
Cd63	5.08906e-54	-1.31861	0.906	0.974	8.37608e-50	Down-re	HAG_vs_Untreated
H3f3c	7.30211e-54	-0.818171	0.999	1	1.20185e-49	Down-re	HAG_vs_Untreated
S100a4	3.58106e-53	-0.853038	0.994	0.997	5.89406e-49	Down-re	HAG_vs_Untreated
Eif1	3.18131e-49	-0.655934	1	1	5.23612e-45	Down-re	HAG_vs_Untreated
Cd14	1.93714e-44	-1.10766	0.929	0.983	3.18834e-40	Down-re	HAG_vs_Untreated
Zfp36l1	1.42913e-42	-1.545	0.646	0.851	2.3522e-38	Down-re	HAG_vs_Untreated
Srgn	5.62372e-42	-1.02971	0.993	0.997	9.25607e-38	Down-re	HAG_vs_Untreated
Anxa2	7.22851e-41	-0.817526	0.958	0.988	1.18974e-36	Down-re	HAG_vs_Untreated
Smim14	8.99652e-39	-1.62465	0.435	0.689	1.48074e-34	Down-re	HAG_vs_Untreated
Rps9	9.62184e-39	-0.641788	0.994	1	1.58366e-34	Down-re	HAG_vs_Untreated
Fcgr2a	1.94282e-38	-1.1318	0.853	0.971	3.19769e-34	Down-re	HAG_vs_Untreated
Taldo1	2.53158e-35	-0.851174	0.945	0.972	4.16674e-31	Down-re	HAG_vs_Untreated
Vim	3.06241e-35	-0.816767	0.994	0.998	5.04041e-31	Down-re	HAG_vs_Untreated
Atf4	7.54909e-35	-0.959673	0.814	0.931	1.2425e-30	Down-re	HAG_vs_Untreated
S100a6	8.19986e-35	-0.655046	0.988	0.994	1.34962e-30	Down-re	HAG_vs_Untreated
Il1r2	9.19854e-35	-2.96538	0.143	0.387	1.51399e-30	Down-re	HAG_vs_Untreated
Rbm3	4.06835e-34	-0.686951	0.953	0.983	6.69609e-30	Down-re	HAG_vs_Untreated
Ereg	4.14011e-33	-2.19118	0.534	0.74	6.81421e-29	Down-re	HAG_vs_Untreated
Vcan	9.40215e-33	-0.82844	0.877	0.986	1.5475e-28	Down-re	HAG_vs_Untreated
Cd93	2.77168e-32	-1.76718	0.424	0.675	4.5619e-28	Down-re	HAG_vs_Untreated
Manf	6.63073e-32	-1.15208	0.636	0.825	1.09135e-27	Down-re	HAG_vs_Untreated
Timp1	1.44016e-31	-2.08148	0.588	0.773	2.37035e-27	Down-re	HAG_vs_Untreated
RGD1559482	2.13677e-31	-0.898836	0.993	0.989	3.5169e-27	Down-re	HAG_vs_Untreated
Sec61g	2.81804e-31	-0.902759	0.804	0.917	4.63822e-27	Down-re	HAG_vs_Untreated
AABR07014512.1	1.36025e-30	-2.30991	0.144	0.387	2.23883e-26	Down-re	HAG_vs_Untreated
Sdc1	6.77494e-30	-1.16039	0.461	0.724	1.11509e-25	Down-re	HAG_vs_Untreated
S100a11	8.35284e-30	-0.910982	0.837	0.933	1.37479e-25	Down-re	HAG_vs_Untreated
Ppib	8.50159e-30	-0.876861	0.77	0.905	1.39928e-25	Down-re	HAG_vs_Untreated
Ccl3	1.51254e-29	-1.94617	0.887	0.951	2.48948e-25	Down-re	HAG_vs_Untreated
Fth1	1.81316e-29	-1.23571	1	1	2.98428e-25	Down-re	HAG_vs_Untreated
Pdpn	3.26601e-29	-2.17085	0.186	0.449	5.37553e-25	Down-re	HAG_vs_Untreated
Gadd45a	1.27708e-27	-1.36618	0.516	0.747	2.10194e-23	Down-re	HAG_vs_Untreated
Ier3	1.60112e-27	-1.12453	0.86	0.953	2.63529e-23	Down-re	HAG_vs_Untreated
Cxcl1	2.85195e-27	-1.7568	0.83	0.913	4.69402e-23	Down-re	HAG_vs_Untreated
Tiparp	4.13853e-27	-1.04823	0.552	0.763	6.81161e-23	Down-re	HAG_vs_Untreated
Emp3	5.07492e-27	-0.72161	0.881	0.954	8.35281e-23	Down-re	HAG_vs_Untreated
Tspo	3.40035e-26	-0.605076	0.983	0.991	5.59664e-22	Down-re	HAG_vs_Untreated
Rpl10	4.22257e-26	-0.629372	0.989	0.997	6.94993e-22	Down-re	HAG_vs_Untreated
Dgat2	4.22281e-26	-1.57139	0.299	0.559	6.95033e-22	Down-re	HAG_vs_Untreated
Cd99	5.98888e-25	-0.960802	0.764	0.89	9.8571e-21	Down-re	HAG_vs_Untreated
Asl	2.1178e-24	-1.04903	0.45	0.683	3.48569e-20	Down-re	HAG_vs_Untreated
Glrx	2.40206e-24	-0.759765	0.776	0.928	3.95354e-20	Down-re	HAG_vs_Untreated
Pgam1	2.50952e-24	-0.780779	0.775	0.888	4.13042e-20	Down-re	HAG_vs_Untreated
Thbd	2.9365e-24	-1.4097	0.442	0.683	4.83318e-20	Down-re	HAG_vs_Untreated
Nudt9	3.32618e-24	-1.14151	0.657	0.851	5.47456e-20	Down-re	HAG_vs_Untreated
Ndfip1	3.83793e-24	-1.09741	0.606	0.786	6.31685e-20	Down-re	HAG_vs_Untreated
Plscr1	4.11777e-24	-2.3624	0.173	0.381	6.77744e-20	Down-re	HAG_vs_Untreated
Atp6v0c	7.95078e-24	-0.582927	0.973	0.991	1.30862e-19	Down-re	HAG_vs_Untreated
Fxyd5	2.4534e-23	-0.793202	0.837	0.933	4.03805e-19	Down-re	HAG_vs_Untreated
Arpc2	2.72748e-23	-0.7162	0.976	0.983	4.48916e-19	Down-re	HAG_vs_Untreated
Eno1	6.07491e-23	-0.643551	0.832	0.922	9.9987e-19	Down-re	HAG_vs_Untreated
Ero1a	2.25943e-22	-1.30755	0.383	0.616	3.7188e-18	Down-re	HAG_vs_Untreated
Clec4d	3.64336e-22	-0.787688	0.857	0.949	5.99661e-18	Down-re	HAG_vs_Untreated
Ccr1	3.75201e-22	-0.827944	0.641	0.858	6.17543e-18	Down-re	HAG_vs_Untreated
LOC100361457	6.44392e-22	-0.511626	0.996	1	1.0606e-17	Down-re	HAG_vs_Untreated
H3f3b	1.09453e-21	-0.513176	0.971	0.995	1.80148e-17	Down-re	HAG_vs_Untreated
Plin2	1.1785e-21	-0.700787	0.847	0.951	1.93969e-17	Down-re	HAG_vs_Untreated
Phlda1	1.2311e-21	-1.01995	0.672	0.848	2.02627e-17	Down-re	HAG_vs_Untreated
S100a10	1.37927e-21	-0.519421	0.993	0.998	2.27014e-17	Down-re	HAG_vs_Untreated
Calr	9.23327e-20	-0.609701	0.891	0.951	1.5197e-15	Down-re	HAG_vs_Untreated
Lpcat3	1.57204e-19	-1.1702	0.39	0.611	2.58743e-15	Down-re	HAG_vs_Untreated
Tlr2	1.71562e-19	-0.714828	0.805	0.905	2.82373e-15	Down-re	HAG_vs_Untreated
Arg1	1.98315e-19	-1.13125	0.586	0.792	3.26406e-15	Down-re	HAG_vs_Untreated
Clic1	1.99316e-19	-0.602296	0.923	0.977	3.28055e-15	Down-re	HAG_vs_Untreated
Sema4a	2.50973e-19	-0.916244	0.484	0.688	4.13077e-15	Down-re	HAG_vs_Untreated
Cox4i1	2.86141e-19	-0.493353	0.953	0.985	4.7096e-15	Down-re	HAG_vs_Untreated
LOC100359515	4.01835e-19	-0.896157	0.884	0.969	6.6138e-15	Down-re	HAG_vs_Untreated
Plaur	4.03208e-19	-1.09734	0.366	0.585	6.63639e-15	Down-re	HAG_vs_Untreated
Lgmn	8.12456e-19	-0.886758	0.663	0.833	1.33722e-14	Down-re	HAG_vs_Untreated
Dnajc3	8.27896e-19	-1.10534	0.455	0.655	1.36263e-14	Down-re	HAG_vs_Untreated
Slc38a2	1.38959e-18	-0.833272	0.561	0.752	2.28713e-14	Down-re	HAG_vs_Untreated
Vegfa	2.40331e-18	-0.787796	0.605	0.798	3.95561e-14	Down-re	HAG_vs_Untreated
Fn1	9.79522e-18	-0.640493	0.916	0.977	1.6122e-13	Down-re	HAG_vs_Untreated
Nos2	1.46182e-17	-0.91163	0.829	0.925	2.40601e-13	Down-re	HAG_vs_Untreated
Serpinb2	3.89415e-17	-4.97866	0.036	0.15	6.40939e-13	Down-re	HAG_vs_Untreated
Calm1	9.78122e-17	-0.566858	1	1	1.60989e-12	Down-re	HAG_vs_Untreated
Ptgs2	1.12063e-16	-0.944227	0.86	0.934	1.84444e-12	Down-re	HAG_vs_Untreated
Rab11a	1.30338e-16	-0.818437	0.606	0.761	2.14523e-12	Down-re	HAG_vs_Untreated
Uba52	2.42284e-16	-0.391688	0.989	0.998	3.98775e-12	Down-re	HAG_vs_Untreated
Btg1	2.62257e-16	-0.603951	0.975	0.994	4.31649e-12	Down-re	HAG_vs_Untreated
Sec61b	6.53594e-16	-0.564651	0.747	0.861	1.07575e-11	Down-re	HAG_vs_Untreated
Rps3a	9.98052e-16	-0.479474	0.988	0.991	1.64269e-11	Down-re	HAG_vs_Untreated
Cpne8	1.29238e-15	-1.4386	0.201	0.371	2.12712e-11	Down-re	HAG_vs_Untreated
AABR07000398.1	2.95126e-15	-0.819613	0.991	0.988	4.85747e-11	Down-re	HAG_vs_Untreated
Plp2	3.98738e-15	-1.00454	0.32	0.521	6.56283e-11	Down-re	HAG_vs_Untreated
H3f3a	7.0844e-15	-0.669946	1	1	1.16602e-10	Down-re	HAG_vs_Untreated
Sema3c	9.24589e-15	-1.02488	0.222	0.418	1.52178e-10	Down-re	HAG_vs_Untreated
Myl12a	9.39562e-15	-0.489627	0.872	0.956	1.54643e-10	Down-re	HAG_vs_Untreated
Eng	1.29509e-14	-1.03975	0.26	0.453	2.13159e-10	Down-re	HAG_vs_Untreated
Spcs2	1.36085e-14	-0.770829	0.486	0.666	2.23983e-10	Down-re	HAG_vs_Untreated
Peli1	1.40408e-14	-0.93425	0.399	0.59	2.31098e-10	Down-re	HAG_vs_Untreated
Nabp1	1.40614e-14	-1.02104	0.538	0.695	2.31437e-10	Down-re	HAG_vs_Untreated
Dad1	1.46091e-14	-0.715588	0.555	0.727	2.40451e-10	Down-re	HAG_vs_Untreated
Upp1	1.51869e-14	-1.02082	0.63	0.74	2.4996e-10	Down-re	HAG_vs_Untreated
Hif1a	1.67671e-14	-0.74055	0.78	0.871	2.75969e-10	Down-re	HAG_vs_Untreated
Fdps	2.04371e-14	-1.33436	0.183	0.355	3.36374e-10	Down-re	HAG_vs_Untreated
Rps4x	2.05467e-14	-0.537491	0.965	0.975	3.38179e-10	Down-re	HAG_vs_Untreated
Idi1	2.12718e-14	-1.24209	0.163	0.337	3.50113e-10	Down-re	HAG_vs_Untreated
Ifngr1	2.72341e-14	-0.756098	0.714	0.815	4.48246e-10	Down-re	HAG_vs_Untreated
Itgb2	3.01777e-14	-0.542444	0.887	0.936	4.96694e-10	Down-re	HAG_vs_Untreated
Smox	3.23324e-14	-0.71359	0.401	0.606	5.32159e-10	Down-re	HAG_vs_Untreated
Hspa5	3.68852e-14	-0.527895	0.935	0.966	6.07094e-10	Down-re	HAG_vs_Untreated
Ndfip2	4.21391e-14	-0.785757	0.399	0.593	6.93567e-10	Down-re	HAG_vs_Untreated
Arpc1a	6.21231e-14	-0.763574	0.559	0.715	1.02248e-09	Down-re	HAG_vs_Untreated
G0s2	6.94308e-14	-1.10953	0.708	0.845	1.14276e-09	Down-re	HAG_vs_Untreated
Havcr2	7.3248e-14	-0.830825	0.431	0.617	1.20559e-09	Down-re	HAG_vs_Untreated
Rnh1	8.69772e-14	-0.68731	0.675	0.799	1.43156e-09	Down-re	HAG_vs_Untreated
Sestd1	1.11085e-13	-1.19878	0.211	0.389	1.82834e-09	Down-re	HAG_vs_Untreated
Mtmr10	1.33621e-13	-1.2126	0.247	0.424	2.19928e-09	Down-re	HAG_vs_Untreated
Ccl6	1.82714e-13	-1.24071	0.579	0.717	3.00729e-09	Down-re	HAG_vs_Untreated
Gpi	1.90299e-13	-0.785685	0.563	0.711	3.13213e-09	Down-re	HAG_vs_Untreated
Tmx4	2.48234e-13	-1.53242	0.232	0.391	4.08569e-09	Down-re	HAG_vs_Untreated
Enpp3	2.62595e-13	-1.05928	0.287	0.472	4.32205e-09	Down-re	HAG_vs_Untreated
F3	2.98194e-13	-2.40205	0.198	0.335	4.90797e-09	Down-re	HAG_vs_Untreated
Lamp2	2.98819e-13	-0.623215	0.802	0.867	4.91826e-09	Down-re	HAG_vs_Untreated
Nrg1	3.1991e-13	-1.47267	0.164	0.322	5.2654e-09	Down-re	HAG_vs_Untreated
Ethe1	4.23802e-13	-0.793915	0.375	0.57	6.97536e-09	Down-re	HAG_vs_Untreated
Rps16	5.17152e-13	-0.41622	0.989	0.997	8.51181e-09	Down-re	HAG_vs_Untreated
Arf4	6.45852e-13	-0.714575	0.702	0.801	1.06301e-08	Down-re	HAG_vs_Untreated
Flnb	6.49063e-13	-1.60055	0.178	0.329	1.06829e-08	Down-re	HAG_vs_Untreated
Ssr4	9.20753e-13	-0.58062	0.642	0.793	1.51547e-08	Down-re	HAG_vs_Untreated
Rps3	2.6393e-12	-0.436947	0.961	0.979	4.34403e-08	Down-re	HAG_vs_Untreated
Rcn2	2.79096e-12	-1.09055	0.214	0.374	4.59364e-08	Down-re	HAG_vs_Untreated
Paip2	3.21061e-12	-0.724007	0.452	0.631	5.28434e-08	Down-re	HAG_vs_Untreated
Ahr	4.14291e-12	-0.659455	0.388	0.576	6.81881e-08	Down-re	HAG_vs_Untreated
Rps7	4.27695e-12	-0.454014	0.961	0.966	7.03944e-08	Down-re	HAG_vs_Untreated
Csf3	4.82321e-12	-2.26722	0.164	0.297	7.93851e-08	Down-re	HAG_vs_Untreated
Pde4d	4.90948e-12	-1.41045	0.155	0.3	8.08052e-08	Down-re	HAG_vs_Untreated
LOC308990	4.9623e-12	-0.896835	0.395	0.576	8.16744e-08	Down-re	HAG_vs_Untreated
Mettl9	6.03232e-12	-1.09746	0.235	0.391	9.9286e-08	Down-re	HAG_vs_Untreated
Ppia	7.59421e-12	-0.74274	0.439	0.6	1.24993e-07	Down-re	HAG_vs_Untreated
Card19	8.39723e-12	-0.648182	0.698	0.822	1.3821e-07	Down-re	HAG_vs_Untreated
Lman2	1.15067e-11	-0.701819	0.53	0.678	1.8939e-07	Down-re	HAG_vs_Untreated
B4galt6	1.21109e-11	-0.922419	0.447	0.609	1.99333e-07	Down-re	HAG_vs_Untreated
Uba5	1.22101e-11	-1.12698	0.21	0.364	2.00967e-07	Down-re	HAG_vs_Untreated
Emp1	1.37394e-11	-0.548801	0.64	0.787	2.26136e-07	Down-re	HAG_vs_Untreated
Lsp1	2.08419e-11	-0.47102	0.757	0.871	3.43036e-07	Down-re	HAG_vs_Untreated
LOC100911847	2.28384e-11	-0.371581	1	0.997	3.75897e-07	Down-re	HAG_vs_Untreated
Saraf	2.37768e-11	-0.86512	0.349	0.519	3.91342e-07	Down-re	HAG_vs_Untreated
Tmed2	2.41485e-11	-0.65893	0.533	0.689	3.9746e-07	Down-re	HAG_vs_Untreated
Bnip3	2.65246e-11	-1.17988	0.104	0.24	4.36568e-07	Down-re	HAG_vs_Untreated
Dnajb9	2.69556e-11	-1.26617	0.247	0.381	4.43662e-07	Down-re	HAG_vs_Untreated
Ednrb	2.70489e-11	-2.12787	0.084	0.198	4.45198e-07	Down-re	HAG_vs_Untreated
Atp23	3.15018e-11	-0.898183	0.108	0.24	5.18488e-07	Down-re	HAG_vs_Untreated
Rrbp1	3.22016e-11	-0.571544	0.809	0.881	5.30006e-07	Down-re	HAG_vs_Untreated
AABR07044711.1	4.07e-11	-0.543045	0.641	0.784	6.69882e-07	Down-re	HAG_vs_Untreated
Crispld2	6.05337e-11	-1.23734	0.134	0.27	9.96324e-07	Down-re	HAG_vs_Untreated
Cd200r1	6.54686e-11	-0.865524	0.4	0.565	1.07755e-06	Down-re	HAG_vs_Untreated
App	6.80482e-11	-0.833274	0.534	0.655	1.12001e-06	Down-re	HAG_vs_Untreated
Hk2	7.10537e-11	-0.565299	0.688	0.809	1.16947e-06	Down-re	HAG_vs_Untreated
Sec61a1	7.8966e-11	-0.598385	0.344	0.518	1.2997e-06	Down-re	HAG_vs_Untreated
Selenos	8.67708e-11	-0.831878	0.384	0.544	1.42816e-06	Down-re	HAG_vs_Untreated
Rpl7	8.70034e-11	-0.405593	0.954	0.968	1.43199e-06	Down-re	HAG_vs_Untreated
AC114233.2	1.14669e-10	-1.47533	0.119	0.251	1.88734e-06	Down-re	HAG_vs_Untreated
Gprc5d	1.18533e-10	-0.931235	0.229	0.389	1.95094e-06	Down-re	HAG_vs_Untreated
Slc35b1	1.37207e-10	-0.798763	0.267	0.433	2.2583e-06	Down-re	HAG_vs_Untreated
Rassf1	1.85995e-10	-0.748806	0.42	0.58	3.0613e-06	Down-re	HAG_vs_Untreated
Rhoa	1.94806e-10	-0.429952	0.855	0.933	3.2063e-06	Down-re	HAG_vs_Untreated
Bsg	2.03694e-10	-0.63263	0.544	0.7	3.35261e-06	Down-re	HAG_vs_Untreated
Rps11	2.29435e-10	-0.417603	0.959	0.969	3.77627e-06	Down-re	HAG_vs_Untreated
Nucb2	2.82105e-10	-0.853126	0.313	0.478	4.64317e-06	Down-re	HAG_vs_Untreated
Cmip	3.4933e-10	-0.614371	0.55	0.704	5.74962e-06	Down-re	HAG_vs_Untreated
Myl6	3.55081e-10	-0.277366	0.995	0.998	5.84428e-06	Down-re	HAG_vs_Untreated
Por	3.58264e-10	-0.882551	0.358	0.51	5.89667e-06	Down-re	HAG_vs_Untreated
Cstb	4.06256e-10	-0.268746	0.965	0.989	6.68657e-06	Down-re	HAG_vs_Untreated
Bcl2a1	4.08275e-10	-0.551223	1	0.997	6.7198e-06	Down-re	HAG_vs_Untreated
Rbm7	4.27536e-10	-0.48063	0.176	0.311	7.03682e-06	Down-re	HAG_vs_Untreated
Sesn2	5.13896e-10	-1.23132	0.075	0.188	8.45822e-06	Down-re	HAG_vs_Untreated
Junb	5.75458e-10	-0.44688	0.993	0.998	9.47146e-06	Down-re	HAG_vs_Untreated
Tes	5.86193e-10	-0.470253	0.671	0.813	9.64816e-06	Down-re	HAG_vs_Untreated
Laptm4a	6.71068e-10	-0.615685	0.699	0.793	1.10451e-05	Down-re	HAG_vs_Untreated
Cd53	7.52917e-10	-0.412439	0.903	0.946	1.23923e-05	Down-re	HAG_vs_Untreated
Ogfrl1	1.01393e-09	-0.561186	0.686	0.807	1.66883e-05	Down-re	HAG_vs_Untreated
Trem1	1.04215e-09	-0.769646	0.451	0.611	1.71527e-05	Down-re	HAG_vs_Untreated
Smad7	1.17795e-09	-1.22135	0.216	0.354	1.93878e-05	Down-re	HAG_vs_Untreated
Fbln1	1.25229e-09	-0.955815	0.239	0.386	2.06115e-05	Down-re	HAG_vs_Untreated
Flot1	1.39871e-09	-0.767265	0.32	0.478	2.30214e-05	Down-re	HAG_vs_Untreated
Actb	1.40822e-09	-0.312762	0.999	0.997	2.31779e-05	Down-re	HAG_vs_Untreated
Derl1	1.44471e-09	-0.652843	0.457	0.606	2.37785e-05	Down-re	HAG_vs_Untreated
Nlrp3	1.63182e-09	-0.522846	0.817	0.91	2.68582e-05	Down-re	HAG_vs_Untreated
Mafb	1.63776e-09	-0.530395	0.793	0.897	2.69558e-05	Down-re	HAG_vs_Untreated
LOC108349548	1.7426e-09	-0.458892	0.766	0.862	2.86814e-05	Down-re	HAG_vs_Untreated
Rpl31	2.36301e-09	-0.421327	0.917	0.954	3.88928e-05	Down-re	HAG_vs_Untreated
Tubb6	2.67886e-09	-0.782464	0.337	0.485	4.40913e-05	Down-re	HAG_vs_Untreated
Mark4	2.83119e-09	-1.4228	0.07	0.173	4.65986e-05	Down-re	HAG_vs_Untreated
AABR07043031.1	3.41037e-09	-0.919758	0.176	0.315	5.61312e-05	Down-re	HAG_vs_Untreated
Tmem39a	4.09708e-09	-0.800719	0.123	0.248	6.74338e-05	Down-re	HAG_vs_Untreated
Tgfb1	4.22173e-09	-0.558398	0.697	0.796	6.94854e-05	Down-re	HAG_vs_Untreated
LOC100360413	4.2557e-09	-0.759452	0.225	0.372	7.00446e-05	Down-re	HAG_vs_Untreated
Rplp0	4.29427e-09	-0.375598	0.999	0.997	7.06794e-05	Down-re	HAG_vs_Untreated
Ube2a	4.68266e-09	-0.797856	0.375	0.524	7.70718e-05	Down-re	HAG_vs_Untreated
Crip1	4.77914e-09	-0.462127	0.983	0.985	7.86598e-05	Down-re	HAG_vs_Untreated
Cdc42ep3	4.83193e-09	-1.63665	0.215	0.3	7.95288e-05	Down-re	HAG_vs_Untreated
Hsp90b1	6.93245e-09	-0.396891	0.814	0.905	0.000114101	Down-re	HAG_vs_Untreated
Klf6	7.34269e-09	-0.881228	0.164	0.299	0.000120853	Down-re	HAG_vs_Untreated
Ssr3	8.01158e-09	-0.464332	0.662	0.772	0.000131863	Down-re	HAG_vs_Untreated
Dgat1	8.24631e-09	-0.882448	0.189	0.326	0.000135726	Down-re	HAG_vs_Untreated
Tubb2a	8.93269e-09	-0.952377	0.441	0.554	0.000147023	Down-re	HAG_vs_Untreated
Ppa1	9.14958e-09	-0.513355	0.619	0.746	0.000150593	Down-re	HAG_vs_Untreated
Sdcbp	9.20081e-09	-0.512201	0.832	0.907	0.000151436	Down-re	HAG_vs_Untreated
Rab18	1.3289e-08	-0.837464	0.247	0.391	0.000218724	Down-re	HAG_vs_Untreated
Micos13	1.43121e-08	-0.527107	0.672	0.778	0.000235563	Down-re	HAG_vs_Untreated
Sertad1	1.44216e-08	-0.536352	0.632	0.746	0.000237365	Down-re	HAG_vs_Untreated
LOC108348287	1.49789e-08	-0.371718	0.92	0.959	0.000246538	Down-re	HAG_vs_Untreated
Hmox1	1.76171e-08	-1.14857	0.527	0.573	0.00028996	Down-re	HAG_vs_Untreated
Selenok	1.79273e-08	-0.521013	0.677	0.779	0.000295065	Down-re	HAG_vs_Untreated
Rps20	1.81591e-08	-0.316058	0.981	0.991	0.000298881	Down-re	HAG_vs_Untreated
Ssr1	2.00301e-08	-0.684213	0.437	0.554	0.000329676	Down-re	HAG_vs_Untreated
Lsm8	2.06896e-08	-0.766092	0.234	0.377	0.000340531	Down-re	HAG_vs_Untreated
Ptpn2	2.31016e-08	-0.637697	0.32	0.472	0.000380229	Down-re	HAG_vs_Untreated
Pfkl	2.39316e-08	-1.08166	0.128	0.247	0.00039389	Down-re	HAG_vs_Untreated
Rbm47	2.56225e-08	-0.540389	0.54	0.672	0.00042172	Down-re	HAG_vs_Untreated
Gch1	2.69416e-08	-0.591487	0.61	0.729	0.000443431	Down-re	HAG_vs_Untreated
Ube2m	2.90312e-08	-0.552624	0.568	0.692	0.000477825	Down-re	HAG_vs_Untreated
Tram1	2.92236e-08	-0.423141	0.732	0.819	0.000480992	Down-re	HAG_vs_Untreated
Timp2	3.17736e-08	-0.545829	0.622	0.727	0.000522962	Down-re	HAG_vs_Untreated
Cyp51	4.0688e-08	-1.03033	0.153	0.277	0.000669683	Down-re	HAG_vs_Untreated
Osm	4.33004e-08	-0.817682	0.581	0.681	0.000712681	Down-re	HAG_vs_Untreated
Fgl2	4.44435e-08	-0.804536	0.599	0.681	0.000731496	Down-re	HAG_vs_Untreated
Hopx	5.47167e-08	-0.719073	0.919	0.919	0.000900581	Down-re	HAG_vs_Untreated
LOC102553386	5.67633e-08	-0.476305	0.435	0.587	0.000934268	Down-re	HAG_vs_Untreated
Hdlbp	5.78349e-08	-0.467641	0.637	0.752	0.000951904	Down-re	HAG_vs_Untreated
Tatdn2	6.10329e-08	-0.533812	0.318	0.466	0.00100454	Down-re	HAG_vs_Untreated
Hmgcr	6.12421e-08	-0.537796	0.314	0.458	0.00100798	Down-re	HAG_vs_Untreated
Pik3ca	6.61862e-08	-0.824654	0.246	0.384	0.00108936	Down-re	HAG_vs_Untreated
Sh2b2	6.65983e-08	-0.513162	0.482	0.631	0.00109614	Down-re	HAG_vs_Untreated
Eloc	6.90927e-08	-0.930787	0.278	0.407	0.0011372	Down-re	HAG_vs_Untreated
AC134224.2	6.95665e-08	-0.864563	0.399	0.538	0.00114499	Down-re	HAG_vs_Untreated
AC125248.1	7.6147e-08	-1.624	0.081	0.17	0.0012533	Down-re	HAG_vs_Untreated
Gtf2b	8.20502e-08	-0.661416	0.411	0.547	0.00135047	Down-re	HAG_vs_Untreated
Hspa13	9.01587e-08	-0.690385	0.34	0.478	0.00148392	Down-re	HAG_vs_Untreated
Srpra	1.00965e-07	-0.739184	0.361	0.487	0.00166178	Down-re	HAG_vs_Untreated
Cd82	1.05109e-07	-0.48928	0.488	0.631	0.00172999	Down-re	HAG_vs_Untreated
Gda	1.06452e-07	-0.362682	0.873	0.928	0.0017521	Down-re	HAG_vs_Untreated
Spcs3	1.09602e-07	-0.58858	0.374	0.519	0.00180393	Down-re	HAG_vs_Untreated
Serp1	1.14828e-07	-0.421479	0.8	0.868	0.00188995	Down-re	HAG_vs_Untreated
Ugcg	1.19681e-07	-0.48658	0.56	0.701	0.00196984	Down-re	HAG_vs_Untreated
Ostc	1.25182e-07	-0.665044	0.384	0.511	0.00206037	Down-re	HAG_vs_Untreated
Npepps	1.27482e-07	-0.619245	0.324	0.469	0.00209823	Down-re	HAG_vs_Untreated
Alas1	1.3057e-07	-0.707502	0.718	0.81	0.00214906	Down-re	HAG_vs_Untreated
Cox7a2l	1.39372e-07	-0.49404	0.706	0.775	0.00229393	Down-re	HAG_vs_Untreated
Laptm5	1.41001e-07	-0.279963	0.929	0.969	0.00232074	Down-re	HAG_vs_Untreated
Spp1	1.52954e-07	-0.453239	0.476	0.398	0.00251747	Down-re	HAG_vs_Untreated
St3gal4	1.5961e-07	-0.678264	0.47	0.596	0.00262703	Down-re	HAG_vs_Untreated
Dph3	1.62208e-07	-0.534473	0.615	0.721	0.00266978	Down-re	HAG_vs_Untreated
Ing1	1.91626e-07	-0.712061	0.453	0.582	0.00315397	Down-re	HAG_vs_Untreated
Ctsd	2.21011e-07	-0.35445	0.708	0.821	0.00363762	Down-re	HAG_vs_Untreated
Ppp1r3b	2.4217e-07	-1.11103	0.118	0.225	0.00398588	Down-re	HAG_vs_Untreated
Pdia3	2.51202e-07	-0.472633	0.763	0.836	0.00413453	Down-re	HAG_vs_Untreated
Fkbp1a	2.53003e-07	-0.524946	0.552	0.658	0.00416417	Down-re	HAG_vs_Untreated
Rps27a	2.5435e-07	-0.258709	0.99	0.988	0.00418635	Down-re	HAG_vs_Untreated
Ndufb11	2.64598e-07	-0.421765	0.622	0.74	0.00435502	Down-re	HAG_vs_Untreated
Capg	2.70431e-07	-0.424354	0.822	0.89	0.00445102	Down-re	HAG_vs_Untreated
Vapa	2.83739e-07	-0.670678	0.606	0.712	0.00467005	Down-re	HAG_vs_Untreated
Pdcd10	2.84079e-07	-0.514565	0.463	0.596	0.00467566	Down-re	HAG_vs_Untreated
Tagln2	2.98383e-07	-0.257048	0.919	0.957	0.00491109	Down-re	HAG_vs_Untreated
Cdkn1a	3.00631e-07	-0.378911	0.897	0.951	0.00494808	Down-re	HAG_vs_Untreated
P4ha1	3.03173e-07	-0.547833	0.318	0.458	0.00498992	Down-re	HAG_vs_Untreated
Irak2	3.23365e-07	-0.40996	0.595	0.729	0.00532226	Down-re	HAG_vs_Untreated
Atp6v0a1	3.44623e-07	-0.688143	0.252	0.384	0.00567215	Down-re	HAG_vs_Untreated
Fkbp2	3.51684e-07	-0.482043	0.478	0.613	0.00578837	Down-re	HAG_vs_Untreated
Pde7a	3.57133e-07	-0.843414	0.186	0.308	0.00587805	Down-re	HAG_vs_Untreated
Morf4l1	3.93413e-07	-0.544807	0.568	0.672	0.00647518	Down-re	HAG_vs_Untreated
Rps23	4.40319e-07	-0.294259	0.989	0.994	0.00724721	Down-re	HAG_vs_Untreated
Slc6a6	4.4537e-07	-0.75006	0.33	0.466	0.00733035	Down-re	HAG_vs_Untreated
Pgk1	4.53715e-07	-0.435262	0.793	0.858	0.00746769	Down-re	HAG_vs_Untreated
Chmp5	4.5492e-07	-0.555155	0.524	0.657	0.00748753	Down-re	HAG_vs_Untreated
Ier5	4.86696e-07	-0.374242	0.626	0.753	0.00801054	Down-re	HAG_vs_Untreated
Cebpg	4.93613e-07	-0.636132	0.374	0.513	0.00812437	Down-re	HAG_vs_Untreated
Tmem248	5.17601e-07	-0.797918	0.256	0.381	0.00851919	Down-re	HAG_vs_Untreated
Prdm1	5.40426e-07	-0.734732	0.45	0.567	0.00889488	Down-re	HAG_vs_Untreated
Plekhb2	5.43738e-07	-0.645699	0.353	0.487	0.00894938	Down-re	HAG_vs_Untreated
Arf5	5.54005e-07	-0.403704	0.845	0.893	0.00911836	Down-re	HAG_vs_Untreated
Ufm1	6.16917e-07	-0.537237	0.456	0.59	0.0101538	Down-re	HAG_vs_Untreated
Ptger2	6.21227e-07	-1.05813	0.127	0.228	0.0102248	Down-re	HAG_vs_Untreated
Tprg1l	6.51602e-07	-0.596653	0.261	0.392	0.0107247	Down-re	HAG_vs_Untreated
Twf1	7.32698e-07	-0.701608	0.25	0.378	0.0120595	Down-re	HAG_vs_Untreated
Ccr5	7.3832e-07	-0.360778	0.56	0.695	0.012152	Down-re	HAG_vs_Untreated
Smim3	7.6477e-07	-0.61604	0.325	0.458	0.0125873	Down-re	HAG_vs_Untreated
Map2k1	7.80106e-07	-0.615032	0.364	0.495	0.0128398	Down-re	HAG_vs_Untreated
Erp44	7.84027e-07	-0.76056	0.276	0.4	0.0129043	Down-re	HAG_vs_Untreated
Fbn1	8.33845e-07	-1.76839	0.094	0.19	0.0137243	Down-re	HAG_vs_Untreated
Rps5	8.55852e-07	-0.395345	0.94	0.959	0.0140865	Down-re	HAG_vs_Untreated
Rps24	8.84772e-07	-0.338712	0.919	0.948	0.0145625	Down-re	HAG_vs_Untreated
Ifitm1	9.14751e-07	-0.308525	0.586	0.715	0.0150559	Down-re	HAG_vs_Untreated
Mxd4	9.29654e-07	-0.732588	0.229	0.354	0.0153012	Down-re	HAG_vs_Untreated
Tmod3	9.40928e-07	-0.541122	0.472	0.605	0.0154867	Down-re	HAG_vs_Untreated
Aldoa	9.85165e-07	-0.291482	0.955	0.974	0.0162148	Down-re	HAG_vs_Untreated
Vdr	9.97574e-07	-1.23229	0.089	0.173	0.0164191	Down-re	HAG_vs_Untreated
Cytip	1.07664e-06	-0.646934	0.347	0.478	0.0177205	Down-re	HAG_vs_Untreated
Magoh	1.13278e-06	-0.573204	0.297	0.429	0.0186444	Down-re	HAG_vs_Untreated
Zfyve27	1.15349e-06	-1.04636	0.158	0.262	0.0189853	Down-re	HAG_vs_Untreated
Txnl1	1.21886e-06	-0.546392	0.467	0.594	0.0200612	Down-re	HAG_vs_Untreated
Nfkbia	1.2209e-06	-0.370549	1	0.998	0.0200948	Down-re	HAG_vs_Untreated
Mboat7l1	1.23312e-06	-0.676866	0.253	0.378	0.0202959	Down-re	HAG_vs_Untreated
Higd1a	1.28106e-06	-0.577825	0.358	0.492	0.021085	Down-re	HAG_vs_Untreated
Glmp	1.38091e-06	-0.480847	0.41	0.545	0.0227283	Down-re	HAG_vs_Untreated
Pld3	1.39745e-06	-0.806933	0.258	0.383	0.0230006	Down-re	HAG_vs_Untreated
Clta	1.46033e-06	-0.434838	0.83	0.871	0.0240356	Down-re	HAG_vs_Untreated
Krtcap2	1.50327e-06	-0.596411	0.396	0.511	0.0247423	Down-re	HAG_vs_Untreated
Gpat3	1.55032e-06	-0.477046	0.559	0.686	0.0255167	Down-re	HAG_vs_Untreated
Mcemp1	1.57504e-06	-0.661674	0.52	0.626	0.0259237	Down-re	HAG_vs_Untreated
Baz1a	1.69237e-06	-0.480814	0.56	0.688	0.0278546	Down-re	HAG_vs_Untreated
Atp6ap2	1.70869e-06	-0.439467	0.771	0.847	0.0281234	Down-re	HAG_vs_Untreated
Nfkbib	1.71828e-06	-0.444437	0.509	0.639	0.0282811	Down-re	HAG_vs_Untreated
Gnai3	1.73348e-06	-0.266647	0.665	0.786	0.0285313	Down-re	HAG_vs_Untreated
Uap1	1.78053e-06	-0.75148	0.283	0.403	0.0293058	Down-re	HAG_vs_Untreated
Msmo1	1.82371e-06	-0.992327	0.112	0.205	0.0300164	Down-re	HAG_vs_Untreated
Ppp3ca	1.88375e-06	-0.621947	0.358	0.476	0.0310046	Down-re	HAG_vs_Untreated
Scamp1	1.98214e-06	-0.861433	0.189	0.3	0.032624	Down-re	HAG_vs_Untreated
Wdr55	2.0541e-06	-0.595348	0.66	0.723	0.0338084	Down-re	HAG_vs_Untreated
Max	2.10602e-06	-0.651811	0.308	0.433	0.0346629	Down-re	HAG_vs_Untreated
Tmem9b	2.26321e-06	-0.509634	0.386	0.519	0.0372501	Down-re	HAG_vs_Untreated
Herpud1	2.41307e-06	-0.76026	0.231	0.349	0.0397167	Down-re	HAG_vs_Untreated
Snx3	2.45215e-06	-0.367974	0.842	0.9	0.0403599	Down-re	HAG_vs_Untreated
Tgoln2	2.71873e-06	-0.831311	0.267	0.371	0.0447477	Down-re	HAG_vs_Untreated
Ptpn13	2.81437e-06	-1.35867	0.08	0.156	0.0463217	Down-re	HAG_vs_Untreated
Traf1	2.87078e-06	-0.803657	0.398	0.499	0.0472501	Down-re	HAG_vs_Untreated
Atp6v0b	2.93694e-06	-0.2696	0.764	0.861	0.0483391	Down-re	HAG_vs_Untreated

## Sheet:  M1Macro.enrichedGO
GO.ID	Term	Annotated	Significant	Expected	pvalue	catagory	UpDown	Comparison
GO:0097435	supramolecular fiber organization	617	39	9.53	4.6e-07	BP	Up-re	CO@HAG_vs_Untreated
GO:0006919	activation of cysteine-type endopeptidas...	65	9	1	6.6e-07	BP	Up-re	CO@HAG_vs_Untreated
GO:0001916	positive regulation of T cell mediated c...	17	5	0.26	4.5e-06	BP	Up-re	CO@HAG_vs_Untreated
GO:0002483	antigen processing and presentation of e...	36	8	0.56	9.6e-06	BP	Up-re	CO@HAG_vs_Untreated
GO:0070661	leukocyte proliferation	276	15	4.26	1.5e-05	BP	Up-re	CO@HAG_vs_Untreated
GO:0043542	endothelial cell migration	174	13	2.69	1.6e-05	BP	Up-re	CO@HAG_vs_Untreated
GO:0060324	face development	53	7	0.82	1.6e-05	BP	Up-re	CO@HAG_vs_Untreated
GO:0032270	positive regulation of cellular protein ...	1339	51	20.68	2.6e-05	BP	Up-re	CO@HAG_vs_Untreated
GO:0045453	bone resorption	57	7	0.88	2.7e-05	BP	Up-re	CO@HAG_vs_Untreated
GO:0002478	antigen processing and presentation of e...	28	6	0.43	4.2e-05	BP	Up-re	CO@HAG_vs_Untreated
GO:0006915	apoptotic process	1433	50	22.13	5.4e-05	BP	Up-re	CO@HAG_vs_Untreated
GO:0071230	cellular response to amino acid stimulus	64	7	0.99	5.7e-05	BP	Up-re	CO@HAG_vs_Untreated
GO:0051704	multi-organism process	1935	55	29.89	7.5e-05	BP	Up-re	CO@HAG_vs_Untreated
GO:0008360	regulation of cell shape	118	9	1.82	9e-05	BP	Up-re	CO@HAG_vs_Untreated
GO:0001957	intramembranous ossification	7	3	0.11	0.00012	BP	Up-re	CO@HAG_vs_Untreated
GO:0030041	actin filament polymerization	162	12	2.5	0.00015	BP	Up-re	CO@HAG_vs_Untreated
GO:0071345	cellular response to cytokine stimulus	680	27	10.5	0.00016	BP	Up-re	CO@HAG_vs_Untreated
GO:0001525	angiogenesis	422	19	6.52	0.00017	BP	Up-re	CO@HAG_vs_Untreated
GO:1902533	positive regulation of intracellular sig...	848	30	13.1	0.00018	BP	Up-re	CO@HAG_vs_Untreated
GO:0060008	Sertoli cell differentiation	20	4	0.31	0.00022	BP	Up-re	CO@HAG_vs_Untreated
GO:0001969	regulation of activation of membrane att...	2	2	0.03	0.00024	BP	Up-re	CO@HAG_vs_Untreated
GO:0030336	negative regulation of cell migration	230	12	3.55	0.00025	BP	Up-re	CO@HAG_vs_Untreated
GO:0030335	positive regulation of cell migration	448	24	6.92	0.00026	BP	Up-re	CO@HAG_vs_Untreated
GO:0010811	positive regulation of cell-substrate ad...	112	8	1.73	0.00035	BP	Up-re	CO@HAG_vs_Untreated
GO:0070372	regulation of ERK1 and ERK2 cascade	239	12	3.69	0.00036	BP	Up-re	CO@HAG_vs_Untreated
GO:0032496	response to lipopolysaccharide	280	44	7.75	5.4e-21	BP	Down-re	CO@HAG_vs_Untreated
GO:0071345	cellular response to cytokine stimulus	680	64	18.81	6e-15	BP	Down-re	CO@HAG_vs_Untreated
GO:0030335	positive regulation of cell migration	448	42	12.39	2.7e-11	BP	Down-re	CO@HAG_vs_Untreated
GO:1903573	negative regulation of response to endop...	47	13	1.3	2.8e-10	BP	Down-re	CO@HAG_vs_Untreated
GO:0015833	peptide transport	1208	75	33.42	1.2e-09	BP	Down-re	CO@HAG_vs_Untreated
GO:0050727	regulation of inflammatory response	309	36	8.55	2.1e-09	BP	Down-re	CO@HAG_vs_Untreated
GO:0051704	multi-organism process	1935	106	53.53	2.6e-09	BP	Down-re	CO@HAG_vs_Untreated
GO:0009167	purine ribonucleoside monophosphate meta...	287	29	7.94	5.7e-09	BP	Down-re	CO@HAG_vs_Untreated
GO:0032270	positive regulation of cellular protein ...	1339	82	37.05	6.1e-09	BP	Down-re	CO@HAG_vs_Untreated
GO:2000379	positive regulation of reactive oxygen s...	73	14	2.02	1.1e-08	BP	Down-re	CO@HAG_vs_Untreated
GO:0019359	nicotinamide nucleotide biosynthetic pro...	114	17	3.15	1.5e-08	BP	Down-re	CO@HAG_vs_Untreated
GO:0006096	glycolytic process	101	16	2.79	1.7e-08	BP	Down-re	CO@HAG_vs_Untreated
GO:0042866	pyruvate biosynthetic process	104	16	2.88	2.6e-08	BP	Down-re	CO@HAG_vs_Untreated
GO:1901292	nucleoside phosphate catabolic process	166	21	4.59	3.1e-08	BP	Down-re	CO@HAG_vs_Untreated
GO:0060135	maternal process involved in female preg...	56	12	1.55	3.2e-08	BP	Down-re	CO@HAG_vs_Untreated
GO:0032760	positive regulation of tumor necrosis fa...	80	14	2.21	3.6e-08	BP	Down-re	CO@HAG_vs_Untreated
GO:0034404	nucleobase-containing small molecule bio...	193	21	5.34	3.9e-08	BP	Down-re	CO@HAG_vs_Untreated
GO:0006754	ATP biosynthetic process	146	18	4.04	1.2e-07	BP	Down-re	CO@HAG_vs_Untreated
GO:0010942	positive regulation of cell death	534	44	14.77	2.2e-07	BP	Down-re	CO@HAG_vs_Untreated
GO:0036294	cellular response to decreased oxygen le...	113	16	3.13	2.5e-07	BP	Down-re	CO@HAG_vs_Untreated
GO:1990266	neutrophil migration	102	15	2.82	2.7e-07	BP	Down-re	CO@HAG_vs_Untreated
GO:0071621	granulocyte chemotaxis	105	14	2.9	5e-07	BP	Down-re	CO@HAG_vs_Untreated
GO:0032732	positive regulation of interleukin-1 pro...	49	10	1.36	7.5e-07	BP	Down-re	CO@HAG_vs_Untreated
GO:0043618	regulation of transcription from RNA pol...	39	9	1.08	8.9e-07	BP	Down-re	CO@HAG_vs_Untreated
GO:0032757	positive regulation of interleukin-8 pro...	51	10	1.41	1.1e-06	BP	Down-re	CO@HAG_vs_Untreated
GO:0071346	cellular response to interferon-gamma	97	11	0.78	3.6e-10	BP	Up-re	HAG_vs_Untreated
GO:0051704	multi-organism process	1935	44	15.66	7.1e-10	BP	Up-re	HAG_vs_Untreated
GO:0002483	antigen processing and presentation of e...	36	9	0.29	6.4e-09	BP	Up-re	HAG_vs_Untreated
GO:0002478	antigen processing and presentation of e...	28	7	0.23	4.9e-08	BP	Up-re	HAG_vs_Untreated
GO:0002428	antigen processing and presentation of p...	28	7	0.23	6.2e-08	BP	Up-re	HAG_vs_Untreated
GO:0035458	cellular response to interferon-beta	31	6	0.25	1.6e-07	BP	Up-re	HAG_vs_Untreated
GO:0001916	positive regulation of T cell mediated c...	17	5	0.14	1.8e-07	BP	Up-re	HAG_vs_Untreated
GO:0001819	positive regulation of cytokine producti...	413	21	3.34	2.1e-07	BP	Up-re	HAG_vs_Untreated
GO:0002252	immune effector process	711	28	5.75	3.1e-07	BP	Up-re	HAG_vs_Untreated
GO:1903409	reactive oxygen species biosynthetic pro...	91	8	0.74	7.3e-07	BP	Up-re	HAG_vs_Untreated
GO:0009615	response to virus	256	14	2.07	1.1e-06	BP	Up-re	HAG_vs_Untreated
GO:0032680	regulation of tumor necrosis factor prod...	137	9	1.11	1.7e-06	BP	Up-re	HAG_vs_Untreated
GO:0034612	response to tumor necrosis factor	186	10	1.5	2.8e-06	BP	Up-re	HAG_vs_Untreated
GO:0071345	cellular response to cytokine stimulus	680	34	5.5	3.5e-06	BP	Up-re	HAG_vs_Untreated
GO:0072678	T cell migration	57	6	0.46	6.5e-06	BP	Up-re	HAG_vs_Untreated
GO:0045824	negative regulation of innate immune res...	53	8	0.43	9e-06	BP	Up-re	HAG_vs_Untreated
GO:0006897	endocytosis	618	18	5	9.5e-06	BP	Up-re	HAG_vs_Untreated
GO:0032675	regulation of interleukin-6 production	129	8	1.04	1e-05	BP	Up-re	HAG_vs_Untreated
GO:0032496	response to lipopolysaccharide	280	12	2.27	1.4e-05	BP	Up-re	HAG_vs_Untreated
GO:0060337	type I interferon signaling pathway	39	5	0.32	1.5e-05	BP	Up-re	HAG_vs_Untreated
GO:0007229	integrin-mediated signaling pathway	100	7	0.81	1.7e-05	BP	Up-re	HAG_vs_Untreated
GO:0045428	regulation of nitric oxide biosynthetic ...	43	5	0.35	2.4e-05	BP	Up-re	HAG_vs_Untreated
GO:1900015	regulation of cytokine production involv...	43	5	0.35	2.4e-05	BP	Up-re	HAG_vs_Untreated
GO:0098657	import into cell	746	20	6.04	2.7e-05	BP	Up-re	HAG_vs_Untreated
GO:0032489	regulation of Cdc42 protein signal trans...	8	3	0.06	2.8e-05	BP	Up-re	HAG_vs_Untreated
GO:0032496	response to lipopolysaccharide	280	27	4.58	4.7e-13	BP	Down-re	HAG_vs_Untreated
GO:0071345	cellular response to cytokine stimulus	680	39	11.12	5.7e-10	BP	Down-re	HAG_vs_Untreated
GO:0034404	nucleobase-containing small molecule bio...	193	17	3.16	1.5e-08	BP	Down-re	HAG_vs_Untreated
GO:0060135	maternal process involved in female preg...	56	10	0.92	2.1e-08	BP	Down-re	HAG_vs_Untreated
GO:0006954	inflammatory response	547	35	8.94	2.5e-08	BP	Down-re	HAG_vs_Untreated
GO:1901292	nucleoside phosphate catabolic process	166	17	2.71	6e-08	BP	Down-re	HAG_vs_Untreated
GO:0006096	glycolytic process	101	12	1.65	9.5e-08	BP	Down-re	HAG_vs_Untreated
GO:0042866	pyruvate biosynthetic process	104	12	1.7	1.3e-07	BP	Down-re	HAG_vs_Untreated
GO:0034976	response to endoplasmic reticulum stress	226	23	3.7	3e-07	BP	Down-re	HAG_vs_Untreated
GO:0019359	nicotinamide nucleotide biosynthetic pro...	114	12	1.86	3.6e-07	BP	Down-re	HAG_vs_Untreated
GO:2000377	regulation of reactive oxygen species me...	148	15	2.42	9e-07	BP	Down-re	HAG_vs_Untreated
GO:0009167	purine ribonucleoside monophosphate meta...	287	19	4.69	9.8e-07	BP	Down-re	HAG_vs_Untreated
GO:0006614	SRP-dependent cotranslational protein ta...	15	5	0.25	3e-06	BP	Down-re	HAG_vs_Untreated
GO:0006754	ATP biosynthetic process	146	12	2.39	5.1e-06	BP	Down-re	HAG_vs_Untreated
GO:0034341	response to interferon-gamma	115	12	1.88	7.5e-06	BP	Down-re	HAG_vs_Untreated
GO:1990266	neutrophil migration	102	10	1.67	8.3e-06	BP	Down-re	HAG_vs_Untreated
GO:0031204	posttranslational protein targeting to m...	11	4	0.18	2.1e-05	BP	Down-re	HAG_vs_Untreated
GO:0015833	peptide transport	1208	42	19.75	2.7e-05	BP	Down-re	HAG_vs_Untreated
GO:0032760	positive regulation of tumor necrosis fa...	80	8	1.31	4.8e-05	BP	Down-re	HAG_vs_Untreated
GO:0010042	response to manganese ion	14	4	0.23	6.2e-05	BP	Down-re	HAG_vs_Untreated
GO:0030970	retrograde protein transport, ER to cyto...	28	5	0.46	8.1e-05	BP	Down-re	HAG_vs_Untreated
GO:0002246	wound healing involved in inflammatory r...	6	3	0.1	8.3e-05	BP	Down-re	HAG_vs_Untreated
GO:0003208	cardiac ventricle morphogenesis	66	7	1.08	9.9e-05	BP	Down-re	HAG_vs_Untreated
GO:1901224	positive regulation of NIK/NF-kappaB sig...	70	7	1.14	0.00014	BP	Down-re	HAG_vs_Untreated
GO:0050672	negative regulation of lymphocyte prolif...	72	7	1.18	0.00017	BP	Down-re	HAG_vs_Untreated

## Sheet:  M1Macro.enrichedWP
ID	GeneRatio	BgRatio	pvalue	p.adjust	qvalue	geneID	Count	UpDown	Comparison
wp_pathogenic_escherichia_coli_infection	9/186	51/6692	9.0548e-06	0.00327784	0.00308816	Itgb1/Ywhaq/Arpc5l/Tuba4a/Ncl/Ywhaz/Arpc4/Tubb5/Arhgef2	9	Up-re	CO@HAG_vs_Untreated
wp_egfegfr_signaling_pathway	15/186	158/6692	2.93407e-05	0.00393324	0.00370564	Mef2a/Jund/Ptk2b/Fosb/Iqgap1/Stat1/Abi1/Map4k1/Csk/Nedd4/Ralbp1/Mapk14/Map3k3/Prkcd/Asap1	15	Up-re	CO@HAG_vs_Untreated
wp_type_ii_interferon_signaling_ifng	7/186	34/6692	3.25959e-05	0.00393324	0.00370564	Cybb/Ifit2/Stat1/Irf8/Icam1/Tap1/Prkcd	7	Up-re	CO@HAG_vs_Untreated
wp_macrophage_markers	4/186	9/6692	6.52788e-05	0.00537285	0.00506194	Cd83/Rac2/Cd74/Lyz2	4	Up-re	CO@HAG_vs_Untreated
wp_vegfavegfr2_signaling_pathway	26/186	416/6692	7.42106e-05	0.00537285	0.00506194	Nr4a1/Cybb/Tmsb4x/Glud1/Mmp2/Ptk2b/Itgb1/Nr4a2/Iqgap1/Gpx1/Nap1l1/Igfbp7/Arpc5l/Srf/Stat1/Ncl/Atp6v1e1/Icam1/Sh3bgrl3/Capzb/Cct7/Ptprj/Csk/Mapk14/Tbca/Prkcd	26	Up-re	CO@HAG_vs_Untreated
wp_electron_transport_chain_oxphos_system_in_mitochondria	10/186	83/6692	9.0305e-05	0.0054484	0.00513312	Ndufs5/Ucp2/Atp5po/Ndufa5/Atp5mc2/Atp5me/Ndufb3/Slc25a5/Slc25a4/Ndufa8	10	Up-re	CO@HAG_vs_Untreated
wp_oxidative_phosphorylation	7/186	49/6692	0.000365975	0.0189262	0.017831	Atp6ap1/Ndufs5/Atp5po/Ndufa5/Atp5mc2/Atp5me/Ndufa8	7	Up-re	CO@HAG_vs_Untreated
wp_il18_signaling_pathway	17/186	258/6692	0.000783697	0.0325439	0.0306607	Col1a1/Col3a1/Nr4a1/Tmsb4x/Cd83/Grn/Mef2a/Ptms/Mmp2/Rel/Naca/Icam1/Rasa3/Stk40/Uggt1/Mtch1/Prkcd	17	Up-re	CO@HAG_vs_Untreated
wp_cells_and_molecules_involved_in_local_acute_inflammatory_response	4/186	16/6692	0.000809103	0.0325439	0.0306607	Itga4/Itgb1/Icam1/C3	4	Up-re	CO@HAG_vs_Untreated
wp_prostaglandin_signaling	14/330	33/6692	1.33846e-10	6.75921e-08	5.33974e-08	Cxcl2/Cxcl3/Nlrp3/Vegfa/Ccl3/Cxcl1/Il1a/Il1b/Areg/Ptges/Ptger2/Tgfb1/Ahr/Il6	14	Down-re	CO@HAG_vs_Untreated
wp_aerobic_glycolysis	7/330	11/6692	1.85263e-07	4.67788e-05	3.6955e-05	Ldha/Slc2a1/Eno1/Gpi/Pgk1/Tpi1/Aldoa	7	Down-re	CO@HAG_vs_Untreated
wp_cori_cycle	8/330	16/6692	2.92487e-07	4.8978e-05	3.86924e-05	Ldha/Slc2a1/Taldo1/Gpi/Pgam1/Pgk1/Tpi1/Aldoa	8	Down-re	CO@HAG_vs_Untreated
wp_burn_wound_healing	18/330	92/6692	3.90306e-07	4.8978e-05	3.86924e-05	Cxcl2/Cxcl3/Vegfa/Tlr2/Timp1/Vim/S100a11/Cxcl1/Nfkbia/Il1a/S100a6/Il1b/Fn1/Timp2/S100a9/Tlr6/Tgfb1/Il6	18	Down-re	CO@HAG_vs_Untreated
wp_spinal_cord_injury	20/330	113/6692	4.84931e-07	4.8978e-05	3.86924e-05	Cxcl2/Arg1/Cxcl3/Nos2/Lgals3/Gadd45a/Vcan/Ptgs2/Vim/Fkbp1a/Cxcl1/Il1a/Rhoa/Il1b/Fcgr2b/Tgfb1/Lilrb2/Btg2/Egr1/Il6	20	Down-re	CO@HAG_vs_Untreated
wp_photodynamic_therapyinduced_hif1_survival_signaling	11/330	36/6692	7.02986e-07	5.9168e-05	4.67424e-05	Ldha/Nos2/Vegfa/Hif1a/Slc2a1/Ptgs2/Bcl2a1/Bnip3/Bcl2l1/Pgk1/Pfkl	11	Down-re	CO@HAG_vs_Untreated
wp_network_map_of_sarscov2_signaling_pathway	27/330	200/6692	1.44819e-06	0.000104477	8.25361e-05	Ctsl/Cxcl2/Cd14/Cxcl3/Nlrp3/Hif1a/Ccl3/Pf4/Ctsb/Ptgs2/Cxcl1/Junb/Il1r2/Actg1/Ctsd/Il1a/Ctsz/Il1b/Rheb/Fn1/Cebpb/Ddit4/Ccr5/Cd2/Ahr/Egr1/Il6	27	Down-re	CO@HAG_vs_Untreated
wp_cytokines_and_inflammatory_response	9/330	27/6692	3.29314e-06	0.00019819	0.000156569	Cxcl2/Cxcl3/Csf3/Cxcl1/Pdgfa/Il1a/Il1b/Tgfb1/Il6	9	Down-re	CO@HAG_vs_Untreated
wp_overview_of_proinflammatory_and_profibrotic_mediators	17/330	96/6692	3.5321e-06	0.00019819	0.000156569	Cxcl2/Cxcl3/Vegfa/Ccl3/Pf4/Csf3/Osm/Il1rn/Spp1/Cxcl1/Il1a/Il1b/Areg/Ebi3/Tgfb1/Il23a/Il6	17	Down-re	CO@HAG_vs_Untreated
wp_lung_fibrosis	13/330	60/6692	5.07406e-06	0.000251446	0.000198641	Ccl3/Csf3/Timp1/Smad7/Hmox1/Spp1/Cxcl1/Pdgfa/Il1b/Cebpb/Tgfb1/Skil/Il6	13	Down-re	CO@HAG_vs_Untreated
wp_hif1a_and_pparg_regulation_of_glycolysis	5/330	7/6692	5.47704e-06	0.000251446	0.000198641	Ldha/Hif1a/Slc2a1/Gpat3/Tpi1	5	Down-re	CO@HAG_vs_Untreated
wp_ferroptosis	13/330	63/6692	8.9882e-06	0.000378254	0.000298818	Fth1/Txnrd1/Hmox1/Por/Gch1/Lpcat3/Acsl4/Chmp5/Slc7a11/Slc39a8/Hmgcr/Gclc/Bach1	13	Down-re	CO@HAG_vs_Untreated
wp_clear_cell_renal_cell_carcinoma_pathways	15/330	84/6692	1.19961e-05	0.000452441	0.000357426	Ldha/Vegfa/Hif1a/Slc2a1/Hk2/Stat3/Eno1/Gpi/Enpp3/Pgk1/Rheb/Tpi1/Aldoa/Pfkl/Tgfb1	15	Down-re	CO@HAG_vs_Untreated
wp_vegfavegfr2_signaling_pathway	41/330	416/6692	1.25429e-05	0.000452441	0.000357426	Ldha/Vegfa/Sod2/Plaur/Ptgs2/Eng/F3/Nfkbia/Stat3/Clic1/Actg1/Rab11a/Jag1/Bcl2l1/Rhoa/Tuba1c/Pgk1/Pik3ca/Bsg/Ptpn1/Arf4/Ssr4/Fn1/Map2k1/Tmod3/Atf4/Aldoa/Flnb/Psmd11/Atf6/Arf6/Cycs/Eloc/P4hb/Sdcbp/Ier5/Hlx/Herpud1/Cltc/Egr1/Adam10	41	Down-re	CO@HAG_vs_Untreated
wp_vitamin_d_receptor_pathway	21/330	154/6692	1.88798e-05	0.000635619	0.000502136	Cd14/Hif1a/Gadd45a/Thbd/G0s2/Spp1/Junb/Prdm1/S100a4/Trem1/Cdkn1a/Ppard/S100a6/Mxd1/Timp2/S100a9/Myo9b/Itgam/Tgfb1/Sts/S100a8	21	Down-re	CO@HAG_vs_Untreated
wp_glycolysis_and_gluconeogenesis	10/330	42/6692	2.65762e-05	0.000838813	0.000662658	Ldha/Slc2a1/Hk2/Eno1/Gpi/Pgam1/Pgk1/Tpi1/Aldoa/Pfkl	10	Down-re	CO@HAG_vs_Untreated
wp_apoptosisrelated_network_due_to_altered_notch3_in_ovarian_cancer	11/330	51/6692	2.86147e-05	0.000850026	0.000671516	Thbs1/Ier3/Vim/Smad7/Cdkn1a/Socs3/Traf1/Hspa5/App/Nrg1/Gclc	11	Down-re	CO@HAG_vs_Untreated
wp_il18_signaling_pathway	28/330	258/6692	6.15384e-05	0.00172649	0.00136392	Cxcl2/Arg1/Nos2/Ier3/Vegfa/Ccl3/Ptgs2/Timp1/Hmox1/Spp1/Cxcl1/Tgm2/Nfkbia/Eno1/Bcl2l1/Socs3/Traf1/Il1b/Bsg/Fn1/Cebpb/Fam110a/Arf6/Cycs/Cflar/Tmem165/Btg2/Il6	28	Down-re	CO@HAG_vs_Untreated
wp_metabolic_reprogramming_in_colon_cancer	9/330	40/6692	0.000108722	0.0028077	0.00221807	Ldha/Slc2a1/Taldo1/Slc16a3/Eno1/Gpi/Pgam1/Pgk1/Pfkl	9	Down-re	CO@HAG_vs_Untreated
wp_il1_and_megakaryocytes_in_obesity	7/330	24/6692	0.000111196	0.0028077	0.00221807	Nlrp3/Tlr2/Timp1/Il1b/Pik3ca/Timp2/S100a9	7	Down-re	CO@HAG_vs_Untreated
wp_fibrin_complement_receptor_3_signaling_pathway	9/330	41/6692	0.000133349	0.00320672	0.00253329	Cxcl2/Cd14/Nos2/Rhoa/Irak2/Pik3ca/Itgam/Tyrobp/Il6	9	Down-re	CO@HAG_vs_Untreated
wp_congenital_generalized_lipodystrophy_cgl	6/330	18/6692	0.000153972	0.00338068	0.00267072	Hif1a/Dgat2/Gpat3/Dgat1/Pik3ca/Lpin2	6	Down-re	CO@HAG_vs_Untreated
wp_ltf_danger_signal_response_pathway	6/330	18/6692	0.000153972	0.00338068	0.00267072	Cd14/Tlr2/Trem1/Il1a/Il1b/Il6	6	Down-re	CO@HAG_vs_Untreated
wp_nonalcoholic_fatty_liver_disease	18/330	140/6692	0.000161705	0.00340254	0.00268799	Smad7/Cox4i1/Il1a/Socs3/Il1b/Pik3ca/Atf4/Cox5b/Prkab1/Tgfb1/Cycs/Uqcrfs1/Ndufb11/Xbp1/Ndufa2/Adipor2/Cox7a2l/Il6	18	Down-re	CO@HAG_vs_Untreated
wp_photodynamic_therapyinduced_nfkb_survival_signaling	8/330	34/6692	0.000188843	0.00381463	0.00301354	Vegfa/Ptgs2/Cxcl1/Bcl2a1/Il1a/Il1b/Cflar/Il6	8	Down-re	CO@HAG_vs_Untreated
wp_adipogenesis	16/330	126/6692	0.000428561	0.00832398	0.0065759	Hif1a/Plin2/Gadd45a/Osm/Stat3/Cdkn1a/Ppard/Socs3/Klf6/Nampt/Cebpb/Socs1/Tgfb1/Lpin2/Ahr/Il6	16	Down-re	CO@HAG_vs_Untreated
wp_alzheimers_disease	25/330	247/6692	0.000453742	0.00848573	0.00670368	Nos2/Calm1/Ptgs2/Il1a/Il1b/Tuba1c/Pik3ca/Psmb4/Map2k1/App/Atf4/Psmd12/Csnk2b/Psmb1/Psma2/Atf6/Cycs/Tubb6/Xbp1/Kif5b/Ncstn/Sem1/Il6/Adam10/Psmd6	25	Down-re	CO@HAG_vs_Untreated
wp_hepatitis_c_and_hepatocellular_carcinoma	9/330	48/6692	0.000470496	0.00848573	0.00670368	Nos2/Vegfa/Hif1a/Ptgs2/Stat3/Cdkn1a/Bcl2l1/Tgfb1/Il6	9	Down-re	CO@HAG_vs_Untreated
wp_alzheimers_disease_and_mirna_effects	25/330	249/6692	0.000512302	0.00892111	0.00704763	Nos2/Calm1/Ptgs2/Il1a/Il1b/Tuba1c/Pik3ca/Psmb4/Map2k1/App/Atf4/Psmd12/Csnk2b/Psmb1/Psma2/Atf6/Cycs/Tubb6/Xbp1/Kif5b/Ncstn/Sem1/Il6/Adam10/Psmd6	25	Down-re	CO@HAG_vs_Untreated
wp_transcriptional_activation_by_nrf2_in_response_to_phytochemicals	5/330	16/6692	0.000787244	0.0132519	0.010469	Hmox1/Pik3ca/Slc7a11/Cebpb/Gclc	5	Down-re	CO@HAG_vs_Untreated
wp_signal_transduction_through_il1r	7/330	33/6692	0.000935318	0.0150198	0.0118656	Il1rn/Nfkbia/Il1a/Il1b/Irak2/Tgfb1/Il6	7	Down-re	CO@HAG_vs_Untreated
wp_orexin_receptor_pathway	17/330	149/6692	0.000996683	0.0150198	0.0118656	Ldha/Vegfa/Hif1a/Slc2a1/Manf/Spp1/Cxcl1/Junb/Cdkn1a/Il1b/Hspa5/Skil/Jarid2/Serp1/Maff/Egr1/Il6	17	Down-re	CO@HAG_vs_Untreated
wp_tgfbeta_receptor_signaling	9/330	53/6692	0.00100043	0.0150198	0.0118656	Thbs1/Eng/Smad7/Spp1/Fkbp1a/Stat3/Runx3/Tgfb1/Skil	9	Down-re	CO@HAG_vs_Untreated
wp_il6_signaling_pathway	8/330	43/6692	0.00102328	0.0150198	0.0118656	Timp1/Junb/Stat3/Prdm1/Bcl2l1/Socs3/Map2k1/Il6	8	Down-re	CO@HAG_vs_Untreated
wp_oncostatin_m_signaling_pathway	10/330	64/6692	0.00104098	0.0150198	0.0118656	Vegfa/Hif1a/Osm/Junb/Nfkbia/Stat3/Socs3/Map2k1/Cebpb/Egr1	10	Down-re	CO@HAG_vs_Untreated
wp_lncrnamediated_mechanisms_of_therapeutic_resistance	3/330	5/6692	0.00110333	0.0154773	0.012227	Hif1a/Cdkn1a/Bcl2l1	3	Down-re	CO@HAG_vs_Untreated
wp_hereditary_leiomyomatosis_and_renal_cell_carcinoma_pathway	5/330	18/6692	0.00142323	0.0194251	0.0153458	Ldha/Vegfa/Hif1a/Slc2a1/Prkab1	5	Down-re	CO@HAG_vs_Untreated
wp_tgfbeta_receptor_signaling_in_skeletal_dysplasias	9/330	57/6692	0.00170757	0.0226926	0.0179271	Thbs1/Eng/Smad7/Spp1/Fkbp1a/Stat3/Runx3/Tgfb1/Skil	9	Down-re	CO@HAG_vs_Untreated
wp_tyrobp_causal_network_in_microglia	9/330	58/6692	0.00193555	0.0250629	0.0197995	Spp1/Runx3/Rbm47/Plek/Capg/Itgam/Tyrobp/Hlx/Rgs1	9	Down-re	CO@HAG_vs_Untreated
wp_selective_expression_of_chemokine_receptors_during_tcell_polarization	6/330	28/6692	0.00205668	0.0258228	0.0203999	Ccl3/Il4r/Ifngr2/Ifngr1/Ccr5/Tgfb1	6	Down-re	CO@HAG_vs_Untreated
wp_il10_antiinflammatory_signaling_pathway	4/330	12/6692	0.0020965	0.0258228	0.0203999	Hmox1/Stat3/Il1a/Il6	4	Down-re	CO@HAG_vs_Untreated
wp_unfolded_protein_response	5/330	20/6692	0.00237408	0.0285455	0.0225508	Il1b/Hspa5/Atf4/Atf6/Xbp1	5	Down-re	CO@HAG_vs_Untreated
wp_mammary_gland_development_pathway_puberty_stage_2_of_4	4/330	13/6692	0.00291173	0.0340505	0.0268997	Timp1/Vim/Areg/Fn1	4	Down-re	CO@HAG_vs_Untreated
wp_sting_pathway_in_kawasakilike_disease_and_covid19	5/330	21/6692	0.00299197	0.0340505	0.0268997	Nlrp3/F3/Nfkbia/Il1b/Fcgr2b	5	Down-re	CO@HAG_vs_Untreated
wp_gastrin_signaling_pathway	13/330	111/6692	0.00304233	0.0340505	0.0268997	Vegfa/Ptgs2/Anxa2/Nfkbia/Stat3/Serpinb2/Jag1/Cdkn1a/Bcl2l1/Rhoa/Pik3ca/Map2k1/Egr1	13	Down-re	CO@HAG_vs_Untreated
wp_sarscov2_innate_immunity_evasion_and_cellspecific_immune_response	9/330	62/6692	0.00310163	0.0340505	0.0268997	Cxcl2/Cxcl3/Ccl3/Pf4/Cxcl1/Havcr2/Bsg/Tgfb1/Il6	9	Down-re	CO@HAG_vs_Untreated
wp_pathogenic_escherichia_coli_infection	8/330	51/6692	0.00318865	0.034261	0.027066	Cd14/Arpc3/Arpc2/Actg1/Rhoa/Tuba1c/Arpc1a/Tubb6	8	Down-re	CO@HAG_vs_Untreated
wp_nrf2_pathway	14/330	126/6692	0.00349075	0.0365689	0.0288892	Fth1/Slc2a1/Txnrd1/Hmox1/Ppard/Slc7a11/Slc39a8/Tgfb1/Nrg1/Mafg/Gclc/Maff/Slc6a6/Egr1	14	Down-re	CO@HAG_vs_Untreated
wp_antiviral_and_antiinflammatory_effects_of_nrf2_on_sarscov2_pathway	6/330	31/6692	0.00354827	0.0365689	0.0288892	Hmox1/Nfkbia/Il1b/Slc7a11/Gclc/Il6	6	Down-re	CO@HAG_vs_Untreated
wp_prolactin_signaling_pathway	10/330	76/6692	0.00388708	0.0380672	0.0300729	Nos2/Nfkbia/Stat3/Ctsd/Ppib/Socs3/Pik3ca/Ptpn1/Map2k1/Socs1	10	Down-re	CO@HAG_vs_Untreated
wp_covid19_adverse_outcome_pathway	4/330	14/6692	0.00391979	0.0380672	0.0300729	Ccl3/Csf3/Il1b/Il6	4	Down-re	CO@HAG_vs_Untreated
wp_quercetin_and_nfkb_ap1_induced_apoptosis	4/330	14/6692	0.00391979	0.0380672	0.0300729	Vegfa/Ptgs2/Nfkbia/Mafg	4	Down-re	CO@HAG_vs_Untreated
wp_small_cell_lung_cancer	11/330	90/6692	0.00448353	0.042363	0.0334666	Nos2/Gadd45a/Ptgs2/Nfkbia/Cdkn1a/Bcl2l1/Traf1/Max/Pik3ca/Fn1/Cycs	11	Down-re	CO@HAG_vs_Untreated
wp_nuclear_receptors_metapathway	25/330	291/6692	0.00452991	0.042363	0.0334666	Fth1/Srgn/Slc2a1/Thbd/Ptgs2/Txnrd1/Hmox1/Junb/Stat3/Serpinb2/Ppard/Il1b/Alas1/Slc7a11/Cdc42ep3/Slc39a8/Tgfb1/Nrg1/Mafg/Gclc/Stom/Maff/Ahr/Slc6a6/Egr1	25	Down-re	CO@HAG_vs_Untreated
wp_aryl_hydrocarbon_receptor_pathway_wp2586	7/330	43/6692	0.00462132	0.0424321	0.0335211	Vegfa/Ptgs2/Cdkn1a/Klf6/Map2k1/Gclc/Ahr	7	Down-re	CO@HAG_vs_Untreated
wp_agerage_pathway	9/330	66/6692	0.00476209	0.0427757	0.0337926	Nos2/Hif1a/Lgals3/Nfkbia/Stat3/Rhoa/Msr1/Map2k1/Cycs	9	Down-re	CO@HAG_vs_Untreated
wp_ccl18_signaling_pathway	6/330	33/6692	0.00491285	0.0427757	0.0337926	Ldha/Hif1a/Slc2a1/Vim/Fn1/Kif5b	6	Down-re	CO@HAG_vs_Untreated
wp_type_2_papillary_renal_cell_carcinoma	6/330	33/6692	0.00491285	0.0427757	0.0337926	Vegfa/Hif1a/Slc2a1/Cdkn1a/Tgfb1/Eloc	6	Down-re	CO@HAG_vs_Untreated
wp_overview_of_nanoparticle_effects	4/330	15/6692	0.00514014	0.0439962	0.0347567	Ptgs2/Hmox1/Fn1/Il6	4	Down-re	CO@HAG_vs_Untreated
wp_prostaglandin_synthesis_and_regulation	7/330	44/6692	0.00526896	0.0443471	0.035034	Ptgs2/Anxa2/Ednrb/S100a6/Ptges/Ptger2/S100a10	7	Down-re	CO@HAG_vs_Untreated
wp_nrf2are_regulation	5/330	24/6692	0.00553439	0.0458175	0.0361956	Hmox1/Pik3ca/Slc7a11/Cebpb/Gclc	5	Down-re	CO@HAG_vs_Untreated
wp_target_of_rapamycin_tor_signaling	6/330	34/6692	0.00572371	0.0458805	0.0362454	Fkbp1a/Rheb/Prkab1/Ddit4/Hmgcr/Rraga	6	Down-re	CO@HAG_vs_Untreated
wp_type_ii_interferon_signaling_ifng	6/330	34/6692	0.00572371	0.0458805	0.0362454	Nos2/Ifngr2/Ifngr1/Socs3/Il1b/Socs1	6	Down-re	CO@HAG_vs_Untreated
wp_myd88_distinct_inputoutput_pathway	4/330	16/6692	0.00659111	0.052008	0.041086	Tlr2/Il1a/Tlr6/Ube2n	4	Down-re	CO@HAG_vs_Untreated
wp_photodynamic_therapyinduced_unfolded_protein_response	5/330	26/6692	0.00790075	0.0602391	0.0475886	Dnajc3/Hspa5/Atf4/Atf6/Xbp1	5	Down-re	CO@HAG_vs_Untreated
wp_pancreatic_adenocarcinoma_pathway	10/330	84/6692	0.00794547	0.0602391	0.0475886	Vegfa/Gadd45a/Stat3/Dusp6/Cdkn1a/Bcl2l1/Rhoa/Pik3ca/Map2k1/Tgfb1	10	Down-re	CO@HAG_vs_Untreated
wp_urea_cycle_and_related_diseases	3/330	9/6692	0.00799212	0.0602391	0.0475886	Arg1/Asl/Ass1	3	Down-re	CO@HAG_vs_Untreated
wp_plateletmediated_interactions_with_vascular_and_circulating_cells	4/330	17/6692	0.00828971	0.0615633	0.0486347	Pf4/Tlr2/Il1b/Tgfb1	4	Down-re	CO@HAG_vs_Untreated
wp_type_ii_interferon_signaling_ifng	10/98	34/6692	2.78953e-11	7.16908e-09	6.04887e-09	Irf1/Cybb/Irf8/Tap1/Psmb9/Stat1/Ifit2/Cxcl10/Stat2/Isg15	10	Up-re	HAG_vs_Untreated
wp_il18_signaling_pathway	15/98	258/6692	4.25455e-06	0.00054671	0.000461283	Irf1/Tmsb4x/Grn/Nr4a1/Cxcl16/Ncf1/Acod1/B2m/Rel/Ptms/Fos/Cd83/Mef2a/Mmp14/Tnfaip2	15	Up-re	HAG_vs_Untreated
wp_immune_response_to_tuberculosis	5/98	24/6692	2.07211e-05	0.00177511	0.00149774	Irf1/Tap1/Stat1/Stat2/Ifit3	5	Up-re	HAG_vs_Untreated
wp_macrophage_markers	3/98	9/6692	0.000240001	0.01542	0.0130106	Cd74/Rac2/Cd83	3	Up-re	HAG_vs_Untreated
wp_chemokine_signaling_pathway	9/98	159/6692	0.00049692	0.0255417	0.0215506	Ptk2b/Stat1/Gngt2/Cxcl10/Cxcl16/Ncf1/Rac2/Stat2/Fgr	9	Up-re	HAG_vs_Untreated
wp_il10_antiinflammatory_signaling_pathway	3/98	12/6692	0.000608783	0.0260762	0.0220016	Stat1/Stat2/Blvra	3	Up-re	HAG_vs_Untreated
wp_ebola_virus_infection_in_host	7/98	118/6692	0.00163199	0.0559597	0.0472156	Stat1/Itga4/RT1-Da/Rel/RT1-Db1/RT1-Ba/Itgb1	7	Up-re	HAG_vs_Untreated
wp_tcell_receptor_tcr_signaling_pathway	6/98	88/6692	0.00174194	0.0559597	0.0472156	Ptk2b/Lcp2/Rel/Fos/Cd83/Fyb1	6	Up-re	HAG_vs_Untreated
wp_cytoplasmic_ribosomal_proteins	16/203	80/6692	1.38818e-09	5.80261e-07	4.77827e-07	Rpl10/Uba52/Rps3a/Rps4x/Rps16/Rps3/Rps7/Rpl7/Rps11/Rpl31/Rplp0/Rps20/Rps27a/Rps23/Rps5/Rps24	16	Down-re	HAG_vs_Untreated
wp_prostaglandin_signaling	9/203	33/6692	3.73621e-07	7.78429e-05	6.41013e-05	Cxcl3/Cxcl2/Ccl3/Cxcl1/Vegfa/Ahr/Nlrp3/Tgfb1/Ptger2	9	Down-re	HAG_vs_Untreated
wp_burn_wound_healing	14/203	92/6692	5.58681e-07	7.78429e-05	6.41013e-05	Cxcl3/Cxcl2/Vim/S100a6/Timp1/S100a11/Cxcl1/Tlr2/Vegfa/Fn1/Tgfb1/Timp2/Fbn1/Nfkbia	14	Down-re	HAG_vs_Untreated
wp_photodynamic_therapyinduced_hif1_survival_signaling	9/203	36/6692	8.42644e-07	8.80563e-05	7.25117e-05	Ldha/Vegfa/Nos2/Ptgs2/Hif1a/Bnip3/Bcl2a1/Pfkl/Pgk1	9	Down-re	HAG_vs_Untreated
wp_vegfavegfr2_signaling_pathway	31/203	416/6692	2.34015e-06	0.000195637	0.000161101	Ldha/Atf4/Calr/Clic1/Plaur/Vegfa/Fn1/Ptgs2/Rab11a/Eng/F3/Arf4/Flnb/Ssr4/Dnajb9/Rpl7/Rhoa/Bsg/Rps11/Ssr3/Sdcbp/Pik3ca/Eloc/Pgk1/Ier5/Map2k1/Tmod3/Aldoa/Nfkbia/Ppp3ca/Herpud1	31	Down-re	HAG_vs_Untreated
wp_cori_cycle	6/203	16/6692	4.49649e-06	0.000313256	0.000257957	Ldha/Taldo1/Pgam1/Gpi/Pgk1/Aldoa	6	Down-re	HAG_vs_Untreated
wp_spinal_cord_injury	14/203	113/6692	6.93164e-06	0.000413918	0.000340849	Cxcl3/Lgals3/Cxcl2/Vim/Vcan/Gadd45a/Cxcl1/Arg1/Nos2/Ptgs2/Rhoa/Tgfb1/Fkbp1a/Ppp3ca	14	Down-re	HAG_vs_Untreated
wp_aerobic_glycolysis	5/203	11/6692	9.73719e-06	0.000508768	0.000418956	Ldha/Eno1/Gpi/Pgk1/Aldoa	5	Down-re	HAG_vs_Untreated
wp_vitamin_d_receptor_pathway	16/203	154/6692	1.5132e-05	0.0007028	0.000578734	S100a4/Cd14/S100a6/Gadd45a/Thbd/Hif1a/G0s2/Rps7/Junb/Trem1/Tgfb1/Timp2/Spp1/Cdkn1a/Prdm1/Vdr	16	Down-re	HAG_vs_Untreated
wp_apoptosisrelated_network_due_to_altered_notch3_in_ovarian_cancer	9/203	51/6692	1.83457e-05	0.000766852	0.00063148	Thbs1/Vim/Ier3/Hspa5/Nrg1/App/Smad7/Cdkn1a/Traf1	9	Down-re	HAG_vs_Untreated
wp_glycolysis_and_gluconeogenesis	8/203	42/6692	3.03465e-05	0.00115317	0.000949599	Ldha/Pgam1/Eno1/Gpi/Hk2/Pfkl/Pgk1/Aldoa	8	Down-re	HAG_vs_Untreated
wp_clear_cell_renal_cell_carcinoma_pathways	11/203	84/6692	4.07289e-05	0.00141872	0.00116828	Ldha/Eno1/Vegfa/Hif1a/Gpi/Enpp3/Hk2/Tgfb1/Pfkl/Pgk1/Aldoa	11	Down-re	HAG_vs_Untreated
wp_cholesterol_biosynthesis_pathway	5/203	15/6692	5.72988e-05	0.00184238	0.00151714	Fdps/Idi1/Cyp51/Hmgcr/Msmo1	5	Down-re	HAG_vs_Untreated
wp_photodynamic_therapyinduced_unfolded_protein_response	6/203	26/6692	0.000100259	0.00299344	0.00246501	Atf4/Calr/Dnajc3/Hspa5/Dnajb9/Hsp90b1	6	Down-re	HAG_vs_Untreated
wp_network_map_of_sarscov2_signaling_pathway	17/203	200/6692	0.000109114	0.00304065	0.00250389	Ctsl/Cxcl3/Pf4/Cxcl2/Cd14/Il1r2/Ccl3/Cxcl1/Fn1/Ptgs2/Hif1a/Ahr/Junb/Actb/Nlrp3/Ctsd/Ccr5	17	Down-re	HAG_vs_Untreated
wp_pathogenic_escherichia_coli_infection	8/203	51/6692	0.000129511	0.00338347	0.00278619	Arpc3/Cd14/Arpc2/Arpc1a/Rhoa/Actb/Tubb6/Tubb2a	8	Down-re	HAG_vs_Untreated
wp_congenital_generalized_lipodystrophy_cgl	5/203	18/6692	0.000151755	0.00373138	0.00307268	Dgat2/Hif1a/Dgat1/Pik3ca/Gpat3	5	Down-re	HAG_vs_Untreated
wp_metabolic_reprogramming_in_colon_cancer	7/203	40/6692	0.00016961	0.00393871	0.00324341	Ldha/Taldo1/Pgam1/Eno1/Gpi/Pfkl/Pgk1	7	Down-re	HAG_vs_Untreated
wp_fibrin_complement_receptor_3_signaling_pathway	7/203	41/6692	0.000199338	0.00438543	0.00361127	Cxcl2/Cd14/Nos2/Itgb2/Rhoa/Pik3ca/Irak2	7	Down-re	HAG_vs_Untreated
wp_small_cell_lung_cancer	10/203	90/6692	0.000364557	0.00761925	0.00627422	Gadd45a/Fn1/Nos2/Ptgs2/Pik3ca/Cdkn1a/Nfkbia/Nfkbib/Max/Traf1	10	Down-re	HAG_vs_Untreated
wp_lung_fibrosis	8/203	60/6692	0.000411912	0.00819901	0.00675164	Timp1/Ccl3/Cxcl1/Csf3/Smad7/Tgfb1/Hmox1/Spp1	8	Down-re	HAG_vs_Untreated
wp_sarscov2_innate_immunity_evasion_and_cellspecific_immune_response	8/203	62/6692	0.00051681	0.00981939	0.00808597	Cxcl3/Pf4/Cxcl2/Ccl3/Cxcl1/Havcr2/Bsg/Tgfb1	8	Down-re	HAG_vs_Untreated
wp_overview_of_proinflammatory_and_profibrotic_mediators	10/203	96/6692	0.000613854	0.0111561	0.00918674	Cxcl3/Pf4/Cxcl2/Ccl3/Cxcl1/Vegfa/Csf3/Tgfb1/Osm/Spp1	10	Down-re	HAG_vs_Untreated
wp_il1_and_megakaryocytes_in_obesity	5/203	24/6692	0.000648976	0.011303	0.00930768	Timp1/Tlr2/Nlrp3/Timp2/Pik3ca	5	Down-re	HAG_vs_Untreated
wp_hif1a_and_pparg_regulation_of_glycolysis	3/203	7/6692	0.000879678	0.0147082	0.0121118	Ldha/Hif1a/Gpat3	3	Down-re	HAG_vs_Untreated
wp_cytokines_and_inflammatory_response	5/203	27/6692	0.00114472	0.0184036	0.0151548	Cxcl3/Cxcl2/Cxcl1/Csf3/Tgfb1	5	Down-re	HAG_vs_Untreated
wp_tgfbeta_receptor_signaling_in_skeletal_dysplasias	7/203	57/6692	0.00155571	0.0240847	0.019833	Thbs1/Eng/Smad7/Tgfb1/Spp1/Fkbp1a/Fbn1	7	Down-re	HAG_vs_Untreated
wp_aryl_hydrocarbon_receptor_pathway_wp2586	6/203	43/6692	0.00172824	0.0258002	0.0212457	Vegfa/Ptgs2/Ahr/Klf6/Cdkn1a/Map2k1	6	Down-re	HAG_vs_Untreated
wp_prostaglandin_synthesis_and_regulation	6/203	44/6692	0.00195145	0.0271944	0.0223938	Anxa2/S100a6/S100a10/Ptgs2/Ednrb/Ptger2	6	Down-re	HAG_vs_Untreated
wp_prolactin_signaling_pathway	8/203	76/6692	0.00200649	0.0271944	0.0223938	Ppib/Nos2/Ppia/Pik3ca/Ctsd/Map2k1/Nfkbia/Nfkbib	8	Down-re	HAG_vs_Untreated
wp_il18_signaling_pathway	17/203	258/6692	0.0020549	0.0271944	0.0223938	Cxcl2/Timp1/Ccl3/Ier3/Cxcl1/Eno1/Arg1/Vegfa/Fn1/Nos2/Ptgs2/Bsg/Rps11/Hmox1/Spp1/Nfkbia/Traf1	17	Down-re	HAG_vs_Untreated
wp_complement_system	9/203	94/6692	0.00208187	0.0271944	0.0223938	Thbs1/Cd93/Calr/Tlr2/Plaur/Itgb2/Spp1/Fkbp2/Gnai3	9	Down-re	HAG_vs_Untreated
wp_ferroptosis	7/203	63/6692	0.00279352	0.0346576	0.0285395	Fth1/Lpcat3/Por/Hmox1/Gch1/Hmgcr/Chmp5	7	Down-re	HAG_vs_Untreated
wp_glycolysis_in_senescence	3/203	10/6692	0.00281904	0.0346576	0.0285395	Ldha/Eno1/Pgk1	3	Down-re	HAG_vs_Untreated
wp_type_2_papillary_renal_cell_carcinoma	5/203	33/6692	0.00290381	0.0346798	0.0285578	Vegfa/Hif1a/Tgfb1/Eloc/Cdkn1a	5	Down-re	HAG_vs_Untreated
wp_hepatitis_c_and_hepatocellular_carcinoma	6/203	48/6692	0.00306837	0.0356272	0.0293379	Vegfa/Nos2/Ptgs2/Hif1a/Tgfb1/Cdkn1a	6	Down-re	HAG_vs_Untreated
wp_bladder_cancer	5/203	36/6692	0.0042856	0.0484157	0.0398689	Thbs1/Vegfa/Rassf1/Cdkn1a/Map2k1	5	Down-re	HAG_vs_Untreated
wp_tolllike_receptor_signaling_pathway	8/203	88/6692	0.00502133	0.0542851	0.0447022	Cd14/Ccl3/Tlr2/Pik3ca/Spp1/Map2k1/Nfkbia/Nfkbib	8	Down-re	HAG_vs_Untreated
wp_tgfbeta_receptor_signaling	6/203	53/6692	0.00506488	0.0542851	0.0447022	Thbs1/Eng/Smad7/Tgfb1/Spp1/Fkbp1a	6	Down-re	HAG_vs_Untreated
wp_angiogenesis	4/203	24/6692	0.00542273	0.0566675	0.046664	Vegfa/Hif1a/Timp2/Pik3ca	4	Down-re	HAG_vs_Untreated
wp_tgfbeta_signaling_pathway	10/203	129/6692	0.00563625	0.0574622	0.0473184	Thbs1/Fn1/App/Rhoa/Junb/Smad7/Tgfb1/Klf6/Cdkn1a/Map2k1	10	Down-re	HAG_vs_Untreated
wp_mammary_gland_development_pathway_puberty_stage_2_of_4	3/203	13/6692	0.00628175	0.0604231	0.0497566	Vim/Timp1/Fn1	3	Down-re	HAG_vs_Untreated
wp_mevalonate_arm_of_cholesterol_biosynthesis_pathway	3/203	13/6692	0.00628175	0.0604231	0.0497566	Fdps/Idi1/Hmgcr	3	Down-re	HAG_vs_Untreated
wp_gastrin_signaling_pathway	9/203	111/6692	0.00636033	0.0604231	0.0497566	Anxa2/Vegfa/Serpinb2/Ptgs2/Rhoa/Pik3ca/Cdkn1a/Map2k1/Nfkbia	9	Down-re	HAG_vs_Untreated

## Sheet:  M2Macro.DEG
gene	p_val	avg_log2FC	pct.1	pct.2	p_val_adj	UpDown	Comparison
Cst3	2.95595e-63	2.15306	0.998	0.979	4.8652e-59	Up-re	CO@HAG_vs_Untreated
Tmsb4x	1.0666e-60	1.12746	1	1	1.75552e-56	Up-re	CO@HAG_vs_Untreated
Col1a1	2.07171e-38	2.25995	0.94	0.872	3.40982e-34	Up-re	CO@HAG_vs_Untreated
Clec10a	3.00457e-38	1.42004	0.998	0.989	4.94523e-34	Up-re	CO@HAG_vs_Untreated
Jund	2.83394e-37	1.47512	0.995	0.984	4.66438e-33	Up-re	CO@HAG_vs_Untreated
H3f3a	1.17253e-36	1.25185	1	1	1.92986e-32	Up-re	CO@HAG_vs_Untreated
Pld4	1.21769e-33	2.35362	0.758	0.449	2.0042e-29	Up-re	CO@HAG_vs_Untreated
Col3a1	1.5499e-33	1.7079	0.916	0.813	2.55098e-29	Up-re	CO@HAG_vs_Untreated
Nucb2	9.45359e-30	1.6428	0.738	0.658	1.55597e-25	Up-re	CO@HAG_vs_Untreated
Ptp4a2	2.50726e-28	0.299063	0.432	0.69	4.1267e-24	Up-re	CO@HAG_vs_Untreated
Ptms	5.43521e-27	1.26289	0.698	0.717	8.94581e-23	Up-re	CO@HAG_vs_Untreated
Eef1a1	1.28749e-26	0.601541	0.568	0.743	2.11908e-22	Up-re	CO@HAG_vs_Untreated
Hnrnpd	1.80733e-26	0.437058	0.443	0.674	2.97468e-22	Up-re	CO@HAG_vs_Untreated
Ebi3	1.97986e-26	2.39376	0.623	0.374	3.25866e-22	Up-re	CO@HAG_vs_Untreated
Atf3	2.7906e-26	2.57063	0.795	0.561	4.59305e-22	Up-re	CO@HAG_vs_Untreated
Mrpl27	3.21859e-26	0.529404	0.461	0.695	5.29747e-22	Up-re	CO@HAG_vs_Untreated
Psmb10	4.53006e-26	0.572628	0.48	0.674	7.45603e-22	Up-re	CO@HAG_vs_Untreated
Ssb	1.93149e-25	0.311065	0.415	0.652	3.17904e-21	Up-re	CO@HAG_vs_Untreated
Ssr2	2.25165e-25	0.406174	0.461	0.679	3.70599e-21	Up-re	CO@HAG_vs_Untreated
LOC100360087	2.96407e-25	1.33155	0.98	0.979	4.87856e-21	Up-re	CO@HAG_vs_Untreated
Syf2	3.25646e-25	0.8893	0.498	0.61	5.3598e-21	Up-re	CO@HAG_vs_Untreated
Gstp1	4.44926e-25	1.79023	0.63	0.684	7.32304e-21	Up-re	CO@HAG_vs_Untreated
Xdh	5.29399e-25	1.32444	0.884	0.861	8.71337e-21	Up-re	CO@HAG_vs_Untreated
Ifit2	5.49987e-25	3.12558	0.585	0.332	9.05224e-21	Up-re	CO@HAG_vs_Untreated
Cct5	1.07258e-24	0.470912	0.504	0.711	1.76536e-20	Up-re	CO@HAG_vs_Untreated
Cycs	2.26778e-24	0.374659	0.509	0.765	3.73254e-20	Up-re	CO@HAG_vs_Untreated
Fbxo6	2.90742e-24	0.464776	0.367	0.588	4.78532e-20	Up-re	CO@HAG_vs_Untreated
F13a1	5.02161e-24	1.59558	0.858	0.813	8.26507e-20	Up-re	CO@HAG_vs_Untreated
Plbd1	6.15154e-24	0.548654	0.466	0.658	1.01248e-19	Up-re	CO@HAG_vs_Untreated
Gsn	6.39202e-24	1.35665	0.69	0.749	1.05206e-19	Up-re	CO@HAG_vs_Untreated
Ssbp4	8.58384e-24	0.462385	0.342	0.551	1.41281e-19	Up-re	CO@HAG_vs_Untreated
Cd83	9.32114e-24	1.36212	0.948	0.92	1.53417e-19	Up-re	CO@HAG_vs_Untreated
Igf1	9.33993e-24	1.33768	0.689	0.61	1.53726e-19	Up-re	CO@HAG_vs_Untreated
Rab31	1.03847e-23	0.45533	0.39	0.599	1.70922e-19	Up-re	CO@HAG_vs_Untreated
Txnip	1.05516e-23	1.73567	0.646	0.604	1.73669e-19	Up-re	CO@HAG_vs_Untreated
Mrps17	1.24451e-23	0.323013	0.242	0.449	2.04835e-19	Up-re	CO@HAG_vs_Untreated
Atp5mc3	1.66262e-23	0.579551	0.609	0.791	2.73651e-19	Up-re	CO@HAG_vs_Untreated
Rab13	1.83155e-23	0.433859	0.456	0.679	3.01455e-19	Up-re	CO@HAG_vs_Untreated
Bcap31	2.3317e-23	0.861812	0.436	0.54	3.83775e-19	Up-re	CO@HAG_vs_Untreated
St13	2.48653e-23	0.270296	0.329	0.567	4.09258e-19	Up-re	CO@HAG_vs_Untreated
Hspa4	2.72835e-23	0.455898	0.457	0.663	4.49059e-19	Up-re	CO@HAG_vs_Untreated
Tmem176b	3.18206e-23	1.06118	0.938	0.952	5.23736e-19	Up-re	CO@HAG_vs_Untreated
Cnbp	3.49338e-23	0.669272	0.593	0.727	5.74976e-19	Up-re	CO@HAG_vs_Untreated
Trappc3	4.10512e-23	0.263581	0.311	0.561	6.75661e-19	Up-re	CO@HAG_vs_Untreated
Mapk3	4.51518e-23	0.554966	0.251	0.401	7.43154e-19	Up-re	CO@HAG_vs_Untreated
Psmb7	7.73408e-23	0.330664	0.383	0.583	1.27295e-18	Up-re	CO@HAG_vs_Untreated
Tuba1a	8.36934e-23	0.460241	0.39	0.61	1.37751e-18	Up-re	CO@HAG_vs_Untreated
Adipor1	8.49212e-23	0.377351	0.509	0.743	1.39772e-18	Up-re	CO@HAG_vs_Untreated
Odc1	1.20546e-22	0.827946	0.486	0.636	1.98407e-18	Up-re	CO@HAG_vs_Untreated
Slc31a2	1.231e-22	0.311983	0.253	0.465	2.0261e-18	Up-re	CO@HAG_vs_Untreated
Cuta	1.6714e-22	0.818192	0.507	0.636	2.75096e-18	Up-re	CO@HAG_vs_Untreated
Fermt3	1.7768e-22	0.322201	0.619	0.85	2.92444e-18	Up-re	CO@HAG_vs_Untreated
Blvrb	1.83511e-22	1.25724	0.802	0.775	3.02041e-18	Up-re	CO@HAG_vs_Untreated
Crlf2	2.04248e-22	0.555266	0.536	0.738	3.36172e-18	Up-re	CO@HAG_vs_Untreated
Cd4	2.13821e-22	0.674456	0.623	0.765	3.51928e-18	Up-re	CO@HAG_vs_Untreated
Lsm14a	2.38598e-22	0.456125	0.203	0.374	3.92709e-18	Up-re	CO@HAG_vs_Untreated
Anp32a	2.74719e-22	0.695775	0.441	0.583	4.5216e-18	Up-re	CO@HAG_vs_Untreated
Rnf7	3.2359e-22	0.550078	0.496	0.647	5.32596e-18	Up-re	CO@HAG_vs_Untreated
Slc7a6os	3.69415e-22	1.05069	0.349	0.476	6.0802e-18	Up-re	CO@HAG_vs_Untreated
Ppm1g	4.10392e-22	0.282617	0.292	0.492	6.75464e-18	Up-re	CO@HAG_vs_Untreated
Tmed9	4.82012e-22	0.462656	0.488	0.701	7.93344e-18	Up-re	CO@HAG_vs_Untreated
Ctdnep1	6.3279e-22	0.502419	0.381	0.535	1.04151e-17	Up-re	CO@HAG_vs_Untreated
Slfn5	6.36087e-22	1.47239	0.649	0.588	1.04693e-17	Up-re	CO@HAG_vs_Untreated
Cldnd1	8.48616e-22	0.255117	0.272	0.471	1.39674e-17	Up-re	CO@HAG_vs_Untreated
Churc1	8.85217e-22	0.537335	0.297	0.487	1.45698e-17	Up-re	CO@HAG_vs_Untreated
Ube2s	1.06279e-21	0.432772	0.358	0.583	1.74925e-17	Up-re	CO@HAG_vs_Untreated
Taf7	1.31244e-21	0.676246	0.336	0.529	2.16015e-17	Up-re	CO@HAG_vs_Untreated
Cyfip1	1.32752e-21	0.478687	0.511	0.727	2.18497e-17	Up-re	CO@HAG_vs_Untreated
Prdx6	1.4038e-21	0.41707	0.356	0.556	2.31051e-17	Up-re	CO@HAG_vs_Untreated
Ndufs8	1.42026e-21	0.481613	0.358	0.535	2.33761e-17	Up-re	CO@HAG_vs_Untreated
Dkc1	1.65929e-21	0.94623	0.553	0.636	2.73103e-17	Up-re	CO@HAG_vs_Untreated
Dctn2	1.77269e-21	0.38005	0.413	0.61	2.91767e-17	Up-re	CO@HAG_vs_Untreated
Was	1.83252e-21	0.501372	0.333	0.497	3.01615e-17	Up-re	CO@HAG_vs_Untreated
Rtl8a	1.88319e-21	0.795917	0.477	0.594	3.09955e-17	Up-re	CO@HAG_vs_Untreated
Fus	1.97129e-21	0.501035	0.555	0.743	3.24454e-17	Up-re	CO@HAG_vs_Untreated
Uba1	2.22608e-21	0.456116	0.384	0.551	3.66391e-17	Up-re	CO@HAG_vs_Untreated
Usp15	2.26609e-21	0.271184	0.279	0.492	3.72975e-17	Up-re	CO@HAG_vs_Untreated
Hsd17b10	2.51037e-21	0.514776	0.356	0.54	4.13182e-17	Up-re	CO@HAG_vs_Untreated
Marcks	2.61236e-21	1.47425	0.781	0.69	4.29968e-17	Up-re	CO@HAG_vs_Untreated
Aco2	2.81196e-21	0.254362	0.294	0.519	4.6282e-17	Up-re	CO@HAG_vs_Untreated
Lap3	3.2555e-21	0.534459	0.448	0.604	5.35822e-17	Up-re	CO@HAG_vs_Untreated
Xrn2	3.5166e-21	0.675374	0.473	0.61	5.78797e-17	Up-re	CO@HAG_vs_Untreated
Sft2d1	3.58696e-21	0.341759	0.443	0.663	5.90378e-17	Up-re	CO@HAG_vs_Untreated
Ftl1	3.84486e-21	1.05404	1	1	6.32826e-17	Up-re	CO@HAG_vs_Untreated
Atp6ap1	4.25312e-21	0.276685	0.568	0.797	7.00021e-17	Up-re	CO@HAG_vs_Untreated
Tnfaip2	4.29054e-21	0.346419	0.539	0.786	7.0618e-17	Up-re	CO@HAG_vs_Untreated
Samm50	4.7848e-21	0.274887	0.23	0.428	7.8753e-17	Up-re	CO@HAG_vs_Untreated
Gipc1	5.3374e-21	0.254087	0.347	0.567	8.78482e-17	Up-re	CO@HAG_vs_Untreated
Elk3	5.68685e-21	0.286266	0.286	0.465	9.35999e-17	Up-re	CO@HAG_vs_Untreated
Epsti1	6.22486e-21	1.56375	0.456	0.433	1.02455e-16	Up-re	CO@HAG_vs_Untreated
Acin1	6.49683e-21	0.460398	0.331	0.524	1.06931e-16	Up-re	CO@HAG_vs_Untreated
Washc2c	6.52166e-21	0.304722	0.509	0.738	1.0734e-16	Up-re	CO@HAG_vs_Untreated
Mtdh	7.16092e-21	0.304661	0.429	0.636	1.17862e-16	Up-re	CO@HAG_vs_Untreated
Ptges3	7.42609e-21	0.558913	0.724	0.856	1.22226e-16	Up-re	CO@HAG_vs_Untreated
Cxcl10	8.14128e-21	1.8967	0.838	0.733	1.33997e-16	Up-re	CO@HAG_vs_Untreated
Tmco1	8.31222e-21	0.406965	0.479	0.684	1.36811e-16	Up-re	CO@HAG_vs_Untreated
Anapc13	8.35508e-21	0.335948	0.351	0.551	1.37516e-16	Up-re	CO@HAG_vs_Untreated
Ctsc	8.36816e-21	1.07182	0.833	0.85	1.37732e-16	Up-re	CO@HAG_vs_Untreated
Slfn4	8.72453e-21	1.48088	0.623	0.652	1.43597e-16	Up-re	CO@HAG_vs_Untreated
Cers2	9.08329e-21	0.29472	0.413	0.647	1.49502e-16	Up-re	CO@HAG_vs_Untreated
Plaat3	9.18757e-21	0.578242	0.267	0.417	1.51218e-16	Up-re	CO@HAG_vs_Untreated
Psenen	9.88992e-21	0.532053	0.557	0.717	1.62778e-16	Up-re	CO@HAG_vs_Untreated
Srsf5	1.01777e-20	0.929167	0.432	0.513	1.67515e-16	Up-re	CO@HAG_vs_Untreated
Ywhaq	1.11297e-20	0.663369	0.623	0.743	1.83183e-16	Up-re	CO@HAG_vs_Untreated
Phb2	1.15909e-20	0.483132	0.272	0.439	1.90775e-16	Up-re	CO@HAG_vs_Untreated
Stx12	1.24453e-20	0.291267	0.434	0.652	2.04837e-16	Up-re	CO@HAG_vs_Untreated
LOC100362027	1.39714e-20	0.256037	0.294	0.508	2.29956e-16	Up-re	CO@HAG_vs_Untreated
Srrm1	1.42212e-20	0.763698	0.448	0.583	2.34066e-16	Up-re	CO@HAG_vs_Untreated
Mrpl57	1.62008e-20	0.269484	0.311	0.508	2.66649e-16	Up-re	CO@HAG_vs_Untreated
Ndufb3	1.842e-20	0.409631	0.514	0.711	3.03174e-16	Up-re	CO@HAG_vs_Untreated
Mapkapk2	1.99535e-20	0.48221	0.566	0.727	3.28415e-16	Up-re	CO@HAG_vs_Untreated
Ptpa	2.32779e-20	0.343481	0.322	0.513	3.83131e-16	Up-re	CO@HAG_vs_Untreated
Sec61a1	2.36139e-20	0.336863	0.263	0.455	3.88662e-16	Up-re	CO@HAG_vs_Untreated
Pofut2	2.68524e-20	0.855694	0.333	0.433	4.41964e-16	Up-re	CO@HAG_vs_Untreated
LOC100362432	2.70734e-20	0.424163	0.518	0.695	4.456e-16	Up-re	CO@HAG_vs_Untreated
Scamp2	2.87444e-20	0.78242	0.678	0.775	4.73104e-16	Up-re	CO@HAG_vs_Untreated
Mrps21	2.96764e-20	0.528331	0.388	0.54	4.88444e-16	Up-re	CO@HAG_vs_Untreated
Postn	3.11433e-20	2.66818	0.472	0.16	5.12587e-16	Up-re	CO@HAG_vs_Untreated
Akirin1	3.18777e-20	0.443777	0.189	0.353	5.24676e-16	Up-re	CO@HAG_vs_Untreated
Mrfap1	3.24127e-20	0.333145	0.552	0.765	5.3348e-16	Up-re	CO@HAG_vs_Untreated
Nrdc	3.42211e-20	0.672053	0.278	0.406	5.63245e-16	Up-re	CO@HAG_vs_Untreated
Mrps14	3.57786e-20	0.306024	0.356	0.54	5.88879e-16	Up-re	CO@HAG_vs_Untreated
Ssu72	3.64149e-20	0.605191	0.331	0.471	5.99354e-16	Up-re	CO@HAG_vs_Untreated
Jak1	3.66128e-20	0.586334	0.427	0.583	6.0261e-16	Up-re	CO@HAG_vs_Untreated
Jak2	3.75515e-20	0.635713	0.379	0.513	6.1806e-16	Up-re	CO@HAG_vs_Untreated
Rel	4.20569e-20	0.295447	0.493	0.738	6.92214e-16	Up-re	CO@HAG_vs_Untreated
Brd4	4.53773e-20	0.766622	0.356	0.449	7.46865e-16	Up-re	CO@HAG_vs_Untreated
Ms4a7	4.73145e-20	1.22963	0.875	0.861	7.7875e-16	Up-re	CO@HAG_vs_Untreated
Tmem127	4.83725e-20	0.285937	0.283	0.471	7.96163e-16	Up-re	CO@HAG_vs_Untreated
Esam	4.88773e-20	0.491349	0.459	0.647	8.04472e-16	Up-re	CO@HAG_vs_Untreated
Mrps33	4.97006e-20	0.339229	0.265	0.433	8.18023e-16	Up-re	CO@HAG_vs_Untreated
Hp1bp3	6.05914e-20	0.453718	0.333	0.503	9.97274e-16	Up-re	CO@HAG_vs_Untreated
Map2k2	6.10026e-20	0.501254	0.484	0.658	1.00404e-15	Up-re	CO@HAG_vs_Untreated
Hnrnpul1	6.30987e-20	0.657689	0.299	0.428	1.03854e-15	Up-re	CO@HAG_vs_Untreated
Oasl	6.34862e-20	1.30417	0.909	0.909	1.04492e-15	Up-re	CO@HAG_vs_Untreated
Mrps23	7.31571e-20	0.355271	0.322	0.529	1.20409e-15	Up-re	CO@HAG_vs_Untreated
Rgl1	9.27356e-20	0.698179	0.363	0.513	1.52633e-15	Up-re	CO@HAG_vs_Untreated
Rbm38	9.57543e-20	0.348169	0.171	0.353	1.57602e-15	Up-re	CO@HAG_vs_Untreated
Psma4	9.96013e-20	0.290298	0.564	0.786	1.63934e-15	Up-re	CO@HAG_vs_Untreated
Sec11a	1.00346e-19	0.311145	0.427	0.62	1.65159e-15	Up-re	CO@HAG_vs_Untreated
Akt1	1.20227e-19	0.278659	0.402	0.61	1.97882e-15	Up-re	CO@HAG_vs_Untreated
RT1-T24-3	1.20887e-19	2.53016	0.484	0.278	1.98969e-15	Up-re	CO@HAG_vs_Untreated
Spint2	1.35534e-19	0.650791	0.589	0.711	2.23076e-15	Up-re	CO@HAG_vs_Untreated
Sptan1	1.43937e-19	0.320071	0.292	0.481	2.36905e-15	Up-re	CO@HAG_vs_Untreated
Hprt1	1.49122e-19	0.281955	0.409	0.615	2.4544e-15	Up-re	CO@HAG_vs_Untreated
Aup1	1.51279e-19	0.485528	0.322	0.481	2.48991e-15	Up-re	CO@HAG_vs_Untreated
Usp14	1.56427e-19	0.49242	0.288	0.439	2.57463e-15	Up-re	CO@HAG_vs_Untreated
Lyn	1.56471e-19	0.273154	0.555	0.791	2.57535e-15	Up-re	CO@HAG_vs_Untreated
Rassf1	1.5855e-19	0.339388	0.464	0.684	2.60957e-15	Up-re	CO@HAG_vs_Untreated
Nop53	1.61145e-19	0.446411	0.393	0.561	2.65228e-15	Up-re	CO@HAG_vs_Untreated
Chmp3	1.82559e-19	0.512263	0.295	0.433	3.00473e-15	Up-re	CO@HAG_vs_Untreated
Skp1	1.82971e-19	0.631141	0.4	0.545	3.01153e-15	Up-re	CO@HAG_vs_Untreated
Ifi27l2b	1.85177e-19	3.28846	0.797	0.749	3.04783e-15	Up-re	CO@HAG_vs_Untreated
Hikeshi	1.88743e-19	0.575111	0.249	0.385	3.10652e-15	Up-re	CO@HAG_vs_Untreated
Mtx2	1.91535e-19	0.302466	0.235	0.433	3.15247e-15	Up-re	CO@HAG_vs_Untreated
Cacybp	2.22691e-19	0.510325	0.301	0.444	3.66527e-15	Up-re	CO@HAG_vs_Untreated
Anapc11	2.26726e-19	0.366387	0.438	0.62	3.73168e-15	Up-re	CO@HAG_vs_Untreated
Sin3b	2.46864e-19	0.382614	0.584	0.781	4.06314e-15	Up-re	CO@HAG_vs_Untreated
Rpl36a	2.49216e-19	0.873104	0.835	0.882	4.10185e-15	Up-re	CO@HAG_vs_Untreated
Mlf2	2.4934e-19	0.556897	0.404	0.556	4.10389e-15	Up-re	CO@HAG_vs_Untreated
Irf5	2.69142e-19	0.328012	0.338	0.503	4.4298e-15	Up-re	CO@HAG_vs_Untreated
Parp14	2.72835e-19	1.46286	0.45	0.428	4.49059e-15	Up-re	CO@HAG_vs_Untreated
Gspt1	2.94741e-19	0.365743	0.609	0.802	4.85115e-15	Up-re	CO@HAG_vs_Untreated
Tomm7	2.99699e-19	0.449867	0.564	0.759	4.93275e-15	Up-re	CO@HAG_vs_Untreated
Rpl22l1	3.20304e-19	0.369715	0.662	0.866	5.27188e-15	Up-re	CO@HAG_vs_Untreated
Pdia6	3.73333e-19	0.542531	0.552	0.674	6.14469e-15	Up-re	CO@HAG_vs_Untreated
Glo1	3.91506e-19	1.31755	0.609	0.578	6.4438e-15	Up-re	CO@HAG_vs_Untreated
Lrrfip2	3.94285e-19	0.272679	0.237	0.422	6.48954e-15	Up-re	CO@HAG_vs_Untreated
Scamp1	3.94933e-19	0.388781	0.304	0.497	6.50021e-15	Up-re	CO@HAG_vs_Untreated
Tbxas1	3.96296e-19	0.833816	0.473	0.551	6.52264e-15	Up-re	CO@HAG_vs_Untreated
Hnrnpa2b1	4.01183e-19	0.357967	0.589	0.802	6.60307e-15	Up-re	CO@HAG_vs_Untreated
LOC108348098	4.01423e-19	0.419186	0.326	0.497	6.60703e-15	Up-re	CO@HAG_vs_Untreated
Skap2	4.0735e-19	0.327612	0.52	0.711	6.70457e-15	Up-re	CO@HAG_vs_Untreated
Cfp	4.14381e-19	1.17186	0.662	0.668	6.82029e-15	Up-re	CO@HAG_vs_Untreated
Nars1	4.40139e-19	0.338361	0.31	0.487	7.24425e-15	Up-re	CO@HAG_vs_Untreated
Ddost	4.53831e-19	0.471261	0.411	0.594	7.46961e-15	Up-re	CO@HAG_vs_Untreated
Gng2	5.10241e-19	0.638734	0.724	0.872	8.39806e-15	Up-re	CO@HAG_vs_Untreated
Psma3l	5.38123e-19	0.339461	0.715	0.898	8.85696e-15	Up-re	CO@HAG_vs_Untreated
Myo9b	5.64345e-19	0.286815	0.249	0.428	9.28856e-15	Up-re	CO@HAG_vs_Untreated
Fam32a	5.8188e-19	0.250109	0.306	0.519	9.57717e-15	Up-re	CO@HAG_vs_Untreated
Elof1	6.08996e-19	0.294078	0.18	0.353	1.00235e-14	Up-re	CO@HAG_vs_Untreated
Ndufv1	6.25361e-19	0.653882	0.274	0.39	1.02928e-14	Up-re	CO@HAG_vs_Untreated
Vamp3	6.42662e-19	0.606726	0.342	0.471	1.05776e-14	Up-re	CO@HAG_vs_Untreated
Ost4	6.62308e-19	0.376059	0.68	0.872	1.09009e-14	Up-re	CO@HAG_vs_Untreated
Siglec1	6.76774e-19	1.34199	0.609	0.578	1.1139e-14	Up-re	CO@HAG_vs_Untreated
Rasa4	7.13519e-19	0.92877	0.253	0.326	1.17438e-14	Up-re	CO@HAG_vs_Untreated
Ubqln1	7.21837e-19	0.601008	0.288	0.422	1.18807e-14	Up-re	CO@HAG_vs_Untreated
Pacsin2	7.70093e-19	0.404844	0.445	0.631	1.2675e-14	Up-re	CO@HAG_vs_Untreated
Pdap1	7.82857e-19	0.412197	0.521	0.679	1.2885e-14	Up-re	CO@HAG_vs_Untreated
Zfand6	7.9534e-19	0.478457	0.441	0.588	1.30905e-14	Up-re	CO@HAG_vs_Untreated
Psmd14	8.06577e-19	0.316363	0.452	0.631	1.32754e-14	Up-re	CO@HAG_vs_Untreated
Mrpl54	8.08773e-19	0.527745	0.585	0.727	1.33116e-14	Up-re	CO@HAG_vs_Untreated
Cops9	8.60142e-19	0.281841	0.397	0.583	1.41571e-14	Up-re	CO@HAG_vs_Untreated
Lcp2	8.63499e-19	0.890374	0.452	0.535	1.42123e-14	Up-re	CO@HAG_vs_Untreated
Ubxn6	9.25974e-19	0.331028	0.262	0.449	1.52406e-14	Up-re	CO@HAG_vs_Untreated
Aplp2	9.32576e-19	0.524338	0.585	0.759	1.53493e-14	Up-re	CO@HAG_vs_Untreated
LOC108348062	1.03679e-18	0.291222	0.509	0.722	1.70645e-14	Up-re	CO@HAG_vs_Untreated
Paf1	1.09125e-18	0.702308	0.317	0.439	1.79609e-14	Up-re	CO@HAG_vs_Untreated
Cct7	1.10583e-18	0.524337	0.443	0.583	1.82008e-14	Up-re	CO@HAG_vs_Untreated
Eapp	1.12005e-18	0.581032	0.281	0.422	1.84349e-14	Up-re	CO@HAG_vs_Untreated
Usp16	1.36831e-18	0.45279	0.333	0.492	2.2521e-14	Up-re	CO@HAG_vs_Untreated
Fibp	1.42632e-18	0.439132	0.391	0.561	2.34758e-14	Up-re	CO@HAG_vs_Untreated
Rbms1	1.5346e-18	0.255783	0.407	0.62	2.52579e-14	Up-re	CO@HAG_vs_Untreated
Hypk	1.66711e-18	0.289472	0.354	0.545	2.7439e-14	Up-re	CO@HAG_vs_Untreated
Snrpd3	1.74106e-18	0.613017	0.457	0.588	2.86561e-14	Up-re	CO@HAG_vs_Untreated
Rabac1	1.77306e-18	0.50153	0.571	0.733	2.91829e-14	Up-re	CO@HAG_vs_Untreated
Chchd1	1.79888e-18	0.563928	0.335	0.471	2.96078e-14	Up-re	CO@HAG_vs_Untreated
Ppp1r12c	1.938e-18	0.471212	0.29	0.428	3.18975e-14	Up-re	CO@HAG_vs_Untreated
Cul1	1.97762e-18	0.263646	0.329	0.529	3.25497e-14	Up-re	CO@HAG_vs_Untreated
Tmem50a	2.1407e-18	0.399862	0.537	0.717	3.52338e-14	Up-re	CO@HAG_vs_Untreated
Tmem248	2.22049e-18	0.529193	0.256	0.38	3.6547e-14	Up-re	CO@HAG_vs_Untreated
Zc3h13	2.35362e-18	0.421086	0.493	0.684	3.87383e-14	Up-re	CO@HAG_vs_Untreated
LOC498555	2.45504e-18	0.319653	0.205	0.385	4.04076e-14	Up-re	CO@HAG_vs_Untreated
Dusp1	2.50223e-18	1.26732	0.979	0.979	4.11842e-14	Up-re	CO@HAG_vs_Untreated
Ndufa12	2.50379e-18	0.357859	0.44	0.62	4.12098e-14	Up-re	CO@HAG_vs_Untreated
Eef1d	2.65723e-18	0.433875	0.625	0.807	4.37353e-14	Up-re	CO@HAG_vs_Untreated
Uqcc2	2.67824e-18	0.294328	0.278	0.46	4.40812e-14	Up-re	CO@HAG_vs_Untreated
Bckdk	2.74626e-18	0.284838	0.224	0.39	4.52007e-14	Up-re	CO@HAG_vs_Untreated
Noct	2.88147e-18	0.598928	0.324	0.465	4.74262e-14	Up-re	CO@HAG_vs_Untreated
Ndufa6	2.90356e-18	0.373594	0.413	0.588	4.77896e-14	Up-re	CO@HAG_vs_Untreated
Sfpq	3.01664e-18	0.400369	0.356	0.54	4.9651e-14	Up-re	CO@HAG_vs_Untreated
Parp1	3.11728e-18	0.749796	0.509	0.604	5.13073e-14	Up-re	CO@HAG_vs_Untreated
Lasp1	3.21875e-18	0.349511	0.464	0.636	5.29774e-14	Up-re	CO@HAG_vs_Untreated
Map3k8	3.2768e-18	0.420809	0.427	0.615	5.39329e-14	Up-re	CO@HAG_vs_Untreated
Bcl7c	3.57901e-18	0.37418	0.26	0.401	5.89069e-14	Up-re	CO@HAG_vs_Untreated
R3hdm4	4.06489e-18	0.772027	0.304	0.401	6.6904e-14	Up-re	CO@HAG_vs_Untreated
Oser1	4.53273e-18	0.325043	0.313	0.481	7.46041e-14	Up-re	CO@HAG_vs_Untreated
Oaf	4.57357e-18	0.317987	0.527	0.727	7.52764e-14	Up-re	CO@HAG_vs_Untreated
Ctla2a	4.84221e-18	1.56077	0.649	0.626	7.9698e-14	Up-re	CO@HAG_vs_Untreated
Lmbrd1	4.92784e-18	0.400231	0.192	0.342	8.11072e-14	Up-re	CO@HAG_vs_Untreated
Pam16	4.97091e-18	0.295933	0.23	0.417	8.18163e-14	Up-re	CO@HAG_vs_Untreated
AABR07065438.1	5.0009e-18	0.623876	0.399	0.535	8.23098e-14	Up-re	CO@HAG_vs_Untreated
Stk17b	5.02886e-18	0.414122	0.315	0.476	8.27701e-14	Up-re	CO@HAG_vs_Untreated
Slfn2	5.07092e-18	0.920122	0.956	0.973	8.34622e-14	Up-re	CO@HAG_vs_Untreated
AABR07072356.1	5.09897e-18	0.370034	0.365	0.551	8.39239e-14	Up-re	CO@HAG_vs_Untreated
Apobec1	5.13768e-18	0.903993	0.496	0.556	8.45611e-14	Up-re	CO@HAG_vs_Untreated
Clint1	5.28831e-18	0.477502	0.527	0.674	8.70404e-14	Up-re	CO@HAG_vs_Untreated
Dera	5.36337e-18	0.562137	0.349	0.503	8.82757e-14	Up-re	CO@HAG_vs_Untreated
Txnl1	5.50273e-18	0.290961	0.537	0.738	9.05695e-14	Up-re	CO@HAG_vs_Untreated
Fmc1	5.52146e-18	0.316696	0.217	0.38	9.08777e-14	Up-re	CO@HAG_vs_Untreated
Erp29	5.57002e-18	0.773385	0.552	0.642	9.16769e-14	Up-re	CO@HAG_vs_Untreated
Stat6	5.59674e-18	0.303322	0.406	0.583	9.21167e-14	Up-re	CO@HAG_vs_Untreated
Copz1	5.76481e-18	0.356861	0.338	0.503	9.4883e-14	Up-re	CO@HAG_vs_Untreated
Cltb	5.78181e-18	0.335783	0.5	0.695	9.51629e-14	Up-re	CO@HAG_vs_Untreated
Clip1	5.78342e-18	0.317014	0.276	0.46	9.51893e-14	Up-re	CO@HAG_vs_Untreated
Ap2a2	5.89447e-18	1.02206	0.559	0.599	9.70172e-14	Up-re	CO@HAG_vs_Untreated
Parp9	5.98601e-18	0.952039	0.246	0.332	9.85237e-14	Up-re	CO@HAG_vs_Untreated
Pnp	6.1357e-18	0.375314	0.295	0.471	1.00988e-13	Up-re	CO@HAG_vs_Untreated
AABR07021871.1	7.03479e-18	0.266016	0.58	0.791	1.15786e-13	Up-re	CO@HAG_vs_Untreated
Ap1b1	7.19437e-18	0.815525	0.593	0.69	1.18412e-13	Up-re	CO@HAG_vs_Untreated
Galk2	7.36203e-18	0.446415	0.187	0.299	1.21172e-13	Up-re	CO@HAG_vs_Untreated
Tlr7	7.37479e-18	1.33075	0.404	0.417	1.21382e-13	Up-re	CO@HAG_vs_Untreated
Atp5me	7.98198e-18	0.572179	0.486	0.647	1.31375e-13	Up-re	CO@HAG_vs_Untreated
Nol7	8.15542e-18	0.287246	0.45	0.647	1.3423e-13	Up-re	CO@HAG_vs_Untreated
Itm2c	8.36103e-18	0.73122	0.851	0.947	1.37614e-13	Up-re	CO@HAG_vs_Untreated
Macroh2a1	8.67215e-18	0.386788	0.489	0.679	1.42735e-13	Up-re	CO@HAG_vs_Untreated
Hip1	9.07993e-18	0.426244	0.527	0.701	1.49447e-13	Up-re	CO@HAG_vs_Untreated
Lpcat3	9.55161e-18	0.34001	0.559	0.754	1.5721e-13	Up-re	CO@HAG_vs_Untreated
Puf60	9.65841e-18	0.548675	0.294	0.428	1.58968e-13	Up-re	CO@HAG_vs_Untreated
Nckap1l	1.00306e-17	0.399197	0.461	0.626	1.65094e-13	Up-re	CO@HAG_vs_Untreated
Mocs2	1.02307e-17	0.413225	0.258	0.439	1.68387e-13	Up-re	CO@HAG_vs_Untreated
Gtf2h5	1.0419e-17	0.661819	0.308	0.417	1.71487e-13	Up-re	CO@HAG_vs_Untreated
Slco2b1	1.04693e-17	1.41725	0.425	0.38	1.72314e-13	Up-re	CO@HAG_vs_Untreated
Wbp1l	1.09017e-17	0.507239	0.347	0.503	1.7943e-13	Up-re	CO@HAG_vs_Untreated
Ypel3	1.18815e-17	1.11889	0.463	0.476	1.95558e-13	Up-re	CO@HAG_vs_Untreated
Uxs1	1.19243e-17	0.317048	0.233	0.422	1.96262e-13	Up-re	CO@HAG_vs_Untreated
Chchd3	1.19547e-17	0.497586	0.27	0.401	1.96762e-13	Up-re	CO@HAG_vs_Untreated
Selenoh	1.29446e-17	0.269702	0.479	0.674	2.13055e-13	Up-re	CO@HAG_vs_Untreated
Map4	1.41199e-17	0.885756	0.359	0.422	2.324e-13	Up-re	CO@HAG_vs_Untreated
Unc93b1	1.45421e-17	0.972775	0.746	0.786	2.39348e-13	Up-re	CO@HAG_vs_Untreated
Lsm12	1.46247e-17	0.479494	0.32	0.476	2.40708e-13	Up-re	CO@HAG_vs_Untreated
Ell	1.46964e-17	0.435577	0.319	0.492	2.41889e-13	Up-re	CO@HAG_vs_Untreated
Tbca	1.47009e-17	0.575846	0.646	0.786	2.41962e-13	Up-re	CO@HAG_vs_Untreated
Ndufv3	1.49044e-17	0.442762	0.299	0.444	2.45311e-13	Up-re	CO@HAG_vs_Untreated
Twf2	1.53794e-17	0.739014	0.313	0.396	2.5313e-13	Up-re	CO@HAG_vs_Untreated
Polr2e	1.55719e-17	0.453688	0.333	0.487	2.56298e-13	Up-re	CO@HAG_vs_Untreated
Phb	1.57503e-17	0.316856	0.395	0.583	2.59234e-13	Up-re	CO@HAG_vs_Untreated
Abhd17a	1.58088e-17	0.54622	0.302	0.433	2.60198e-13	Up-re	CO@HAG_vs_Untreated
Lrp10	1.61327e-17	0.42076	0.365	0.513	2.65529e-13	Up-re	CO@HAG_vs_Untreated
Wdr83os	1.63618e-17	0.408858	0.523	0.701	2.69298e-13	Up-re	CO@HAG_vs_Untreated
Zmat2	1.66694e-17	0.646965	0.363	0.46	2.74362e-13	Up-re	CO@HAG_vs_Untreated
Pkn1	1.69897e-17	0.482678	0.319	0.455	2.79633e-13	Up-re	CO@HAG_vs_Untreated
Stx8	1.8344e-17	0.350905	0.279	0.449	3.01924e-13	Up-re	CO@HAG_vs_Untreated
Snrpb	1.98874e-17	0.613076	0.363	0.487	3.27327e-13	Up-re	CO@HAG_vs_Untreated
Eif3g	2.05881e-17	0.380242	0.315	0.481	3.38859e-13	Up-re	CO@HAG_vs_Untreated
Swi5	2.0802e-17	0.448622	0.56	0.738	3.42381e-13	Up-re	CO@HAG_vs_Untreated
Arhgap17	2.09285e-17	0.970347	0.367	0.428	3.44462e-13	Up-re	CO@HAG_vs_Untreated
Mettl9	2.19206e-17	0.336051	0.212	0.374	3.60792e-13	Up-re	CO@HAG_vs_Untreated
Znrf2	2.1986e-17	0.548804	0.24	0.374	3.61867e-13	Up-re	CO@HAG_vs_Untreated
Plekhj1	2.2295e-17	0.456513	0.397	0.551	3.66954e-13	Up-re	CO@HAG_vs_Untreated
Nfat5	2.31722e-17	0.346174	0.324	0.508	3.81391e-13	Up-re	CO@HAG_vs_Untreated
Dync1i2	2.32835e-17	0.35199	0.511	0.679	3.83224e-13	Up-re	CO@HAG_vs_Untreated
Zcrb1	2.43797e-17	0.291502	0.454	0.647	4.01266e-13	Up-re	CO@HAG_vs_Untreated
Pdcd6ip	2.45256e-17	0.251184	0.441	0.652	4.03667e-13	Up-re	CO@HAG_vs_Untreated
Ganab	2.49644e-17	0.415926	0.246	0.38	4.1089e-13	Up-re	CO@HAG_vs_Untreated
Cnih1	2.5531e-17	0.285401	0.196	0.348	4.20214e-13	Up-re	CO@HAG_vs_Untreated
Ttc1	2.62427e-17	0.277284	0.29	0.46	4.31929e-13	Up-re	CO@HAG_vs_Untreated
Srp9	2.66609e-17	0.320663	0.379	0.556	4.38812e-13	Up-re	CO@HAG_vs_Untreated
Nsa2	2.71364e-17	0.40412	0.445	0.626	4.46637e-13	Up-re	CO@HAG_vs_Untreated
LOC100910944	2.80988e-17	0.300709	0.555	0.759	4.62478e-13	Up-re	CO@HAG_vs_Untreated
Otub1	2.86435e-17	0.341074	0.251	0.406	4.71443e-13	Up-re	CO@HAG_vs_Untreated
Aamp	3.0087e-17	0.717151	0.377	0.497	4.95202e-13	Up-re	CO@HAG_vs_Untreated
Znrd1	3.08825e-17	0.353846	0.214	0.358	5.08295e-13	Up-re	CO@HAG_vs_Untreated
Stxbp5	3.14312e-17	0.280066	0.349	0.524	5.17326e-13	Up-re	CO@HAG_vs_Untreated
Cetn2	3.32964e-17	0.512161	0.238	0.38	5.48025e-13	Up-re	CO@HAG_vs_Untreated
Ncoa4	3.4774e-17	0.848271	0.619	0.738	5.72346e-13	Up-re	CO@HAG_vs_Untreated
Cggbp1	3.49244e-17	0.60953	0.286	0.39	5.7482e-13	Up-re	CO@HAG_vs_Untreated
Pxk	3.50455e-17	0.274017	0.23	0.385	5.76814e-13	Up-re	CO@HAG_vs_Untreated
Scaf11	3.68588e-17	0.518066	0.379	0.529	6.06658e-13	Up-re	CO@HAG_vs_Untreated
Coro1b	3.77314e-17	0.60616	0.466	0.583	6.21021e-13	Up-re	CO@HAG_vs_Untreated
Sri	3.83357e-17	0.519638	0.365	0.497	6.30967e-13	Up-re	CO@HAG_vs_Untreated
Sfxn3	3.85258e-17	0.439958	0.342	0.492	6.34096e-13	Up-re	CO@HAG_vs_Untreated
Trappc6b	4.20559e-17	0.296774	0.226	0.385	6.92198e-13	Up-re	CO@HAG_vs_Untreated
Pla2g15	4.65644e-17	0.816697	0.246	0.332	7.66403e-13	Up-re	CO@HAG_vs_Untreated
Iscu	4.71809e-17	0.374402	0.397	0.561	7.76551e-13	Up-re	CO@HAG_vs_Untreated
LOC100360841	4.76355e-17	0.631823	0.678	0.786	7.84033e-13	Up-re	CO@HAG_vs_Untreated
Rab14	4.83734e-17	0.257142	0.564	0.77	7.96177e-13	Up-re	CO@HAG_vs_Untreated
Ikbkb	4.97448e-17	0.289276	0.169	0.31	8.1875e-13	Up-re	CO@HAG_vs_Untreated
Mknk2	5.11087e-17	0.462506	0.363	0.508	8.41197e-13	Up-re	CO@HAG_vs_Untreated
Abhd12	5.22146e-17	0.537642	0.347	0.481	8.59401e-13	Up-re	CO@HAG_vs_Untreated
Myo5a	5.31758e-17	0.369585	0.466	0.636	8.75221e-13	Up-re	CO@HAG_vs_Untreated
Selenop	5.42429e-17	0.750591	0.683	0.786	8.92784e-13	Up-re	CO@HAG_vs_Untreated
Zcchc17	5.4438e-17	0.471873	0.205	0.342	8.95995e-13	Up-re	CO@HAG_vs_Untreated
Cyp2d3	5.46471e-17	0.734423	0.363	0.465	8.99436e-13	Up-re	CO@HAG_vs_Untreated
Tram1	5.48158e-17	0.371303	0.44	0.594	9.02213e-13	Up-re	CO@HAG_vs_Untreated
Hcst	5.63349e-17	0.848903	0.411	0.503	9.27215e-13	Up-re	CO@HAG_vs_Untreated
Ptk2b	5.98931e-17	0.29779	0.235	0.385	9.85781e-13	Up-re	CO@HAG_vs_Untreated
Golgb1	5.9946e-17	0.304208	0.281	0.46	9.86651e-13	Up-re	CO@HAG_vs_Untreated
Tnfsf12	6.09938e-17	0.732225	0.319	0.439	1.0039e-12	Up-re	CO@HAG_vs_Untreated
Prelid1	6.29488e-17	0.497649	0.548	0.706	1.03607e-12	Up-re	CO@HAG_vs_Untreated
Casp1	6.30612e-17	0.362753	0.224	0.374	1.03792e-12	Up-re	CO@HAG_vs_Untreated
Ociad1	6.30793e-17	0.298821	0.244	0.396	1.03822e-12	Up-re	CO@HAG_vs_Untreated
Ets2	6.69593e-17	0.917694	0.712	0.786	1.10208e-12	Up-re	CO@HAG_vs_Untreated
Anxa6	6.916e-17	0.918045	0.769	0.807	1.1383e-12	Up-re	CO@HAG_vs_Untreated
H2az2	7.00075e-17	1.11578	0.564	0.545	1.15225e-12	Up-re	CO@HAG_vs_Untreated
Rbm42	7.01394e-17	0.263397	0.278	0.471	1.15442e-12	Up-re	CO@HAG_vs_Untreated
Septin2	7.10317e-17	0.379675	0.415	0.588	1.16911e-12	Up-re	CO@HAG_vs_Untreated
Srsf3	7.25553e-17	0.455853	0.596	0.765	1.19419e-12	Up-re	CO@HAG_vs_Untreated
Yif1a	7.62778e-17	0.503004	0.181	0.305	1.25546e-12	Up-re	CO@HAG_vs_Untreated
B4galt6	8.22833e-17	0.321768	0.311	0.487	1.3543e-12	Up-re	CO@HAG_vs_Untreated
Dcn	8.64452e-17	1.0241	0.651	0.578	1.4228e-12	Up-re	CO@HAG_vs_Untreated
Serp1	8.66245e-17	0.574682	0.637	0.754	1.42575e-12	Up-re	CO@HAG_vs_Untreated
Snrpd2	9.40375e-17	0.501827	0.658	0.813	1.54776e-12	Up-re	CO@HAG_vs_Untreated
Pigt	9.73432e-17	0.302425	0.251	0.422	1.60217e-12	Up-re	CO@HAG_vs_Untreated
Mxd4	1.00033e-16	0.891715	0.402	0.471	1.64644e-12	Up-re	CO@HAG_vs_Untreated
Dnpep	1.01376e-16	0.477282	0.279	0.401	1.66855e-12	Up-re	CO@HAG_vs_Untreated
Trim8	1.02929e-16	0.305173	0.313	0.492	1.69411e-12	Up-re	CO@HAG_vs_Untreated
Use1	1.07575e-16	0.579446	0.409	0.535	1.77058e-12	Up-re	CO@HAG_vs_Untreated
Arid5b	1.1001e-16	0.713617	0.447	0.578	1.81065e-12	Up-re	CO@HAG_vs_Untreated
Fkbp11	1.14063e-16	0.427787	0.445	0.604	1.87736e-12	Up-re	CO@HAG_vs_Untreated
Mpc1	1.19636e-16	0.432579	0.37	0.54	1.96909e-12	Up-re	CO@HAG_vs_Untreated
Srsf9	1.22483e-16	0.29685	0.144	0.283	2.01595e-12	Up-re	CO@HAG_vs_Untreated
Uqcrc2	1.23787e-16	0.401882	0.311	0.46	2.03742e-12	Up-re	CO@HAG_vs_Untreated
Bcat2	1.24918e-16	0.731049	0.233	0.332	2.05602e-12	Up-re	CO@HAG_vs_Untreated
St3gal1	1.25232e-16	0.350967	0.359	0.545	2.0612e-12	Up-re	CO@HAG_vs_Untreated
Clec4a1	1.27172e-16	1.50964	0.665	0.513	2.09313e-12	Up-re	CO@HAG_vs_Untreated
LOC100909712	1.30035e-16	0.541548	0.566	0.717	2.14025e-12	Up-re	CO@HAG_vs_Untreated
Iqgap2	1.31578e-16	1.02111	0.363	0.401	2.16564e-12	Up-re	CO@HAG_vs_Untreated
Ndufa7	1.42034e-16	0.477337	0.534	0.679	2.33774e-12	Up-re	CO@HAG_vs_Untreated
Ssna1	1.43282e-16	0.870802	0.242	0.316	2.35828e-12	Up-re	CO@HAG_vs_Untreated
Stard3	1.44699e-16	0.390405	0.249	0.364	2.3816e-12	Up-re	CO@HAG_vs_Untreated
Paip2	1.50037e-16	0.339009	0.438	0.604	2.46947e-12	Up-re	CO@HAG_vs_Untreated
Med10	1.51121e-16	0.277486	0.375	0.561	2.48731e-12	Up-re	CO@HAG_vs_Untreated
Ddx6	1.51423e-16	0.4273	0.23	0.358	2.49227e-12	Up-re	CO@HAG_vs_Untreated
Sdf4	1.54643e-16	0.555572	0.601	0.733	2.54528e-12	Up-re	CO@HAG_vs_Untreated
Zfp36l1	1.6261e-16	0.904869	0.835	0.861	2.6764e-12	Up-re	CO@HAG_vs_Untreated
Bcl10	1.69828e-16	0.36731	0.335	0.508	2.79519e-12	Up-re	CO@HAG_vs_Untreated
Rab8a	1.74173e-16	0.391622	0.441	0.594	2.86672e-12	Up-re	CO@HAG_vs_Untreated
Wdr26	1.80387e-16	0.270241	0.425	0.626	2.969e-12	Up-re	CO@HAG_vs_Untreated
Commd1	1.85216e-16	0.462544	0.375	0.508	3.04848e-12	Up-re	CO@HAG_vs_Untreated
Snf8	1.8698e-16	0.609641	0.317	0.428	3.07751e-12	Up-re	CO@HAG_vs_Untreated
Sel1l	1.86991e-16	0.539721	0.288	0.401	3.07768e-12	Up-re	CO@HAG_vs_Untreated
Ccs	1.99483e-16	0.47316	0.356	0.481	3.2833e-12	Up-re	CO@HAG_vs_Untreated
Mrpl52	2.03813e-16	0.90036	0.47	0.524	3.35457e-12	Up-re	CO@HAG_vs_Untreated
Cct3	2.06893e-16	0.545229	0.509	0.626	3.40525e-12	Up-re	CO@HAG_vs_Untreated
Gcnt1	2.13546e-16	0.394	0.208	0.374	3.51476e-12	Up-re	CO@HAG_vs_Untreated
AABR07042821.1	2.20281e-16	0.561869	0.427	0.556	3.6256e-12	Up-re	CO@HAG_vs_Untreated
Cd200r1	2.32109e-16	0.577713	0.173	0.299	3.82029e-12	Up-re	CO@HAG_vs_Untreated
RT1-S3	2.38999e-16	1.583	0.539	0.481	3.93368e-12	Up-re	CO@HAG_vs_Untreated
Arf4	2.48265e-16	0.271506	0.521	0.733	4.08619e-12	Up-re	CO@HAG_vs_Untreated
Hsp90b1	2.69309e-16	0.770707	0.637	0.786	4.43255e-12	Up-re	CO@HAG_vs_Untreated
Rtn3	2.74448e-16	0.475207	0.578	0.727	4.51713e-12	Up-re	CO@HAG_vs_Untreated
Ctsk	2.81026e-16	3.23093	0.304	0.059	4.62541e-12	Up-re	CO@HAG_vs_Untreated
Lmo2	2.882e-16	0.297425	0.432	0.62	4.74349e-12	Up-re	CO@HAG_vs_Untreated
Babam1	2.89926e-16	0.32485	0.203	0.348	4.7719e-12	Up-re	CO@HAG_vs_Untreated
Pabpc1	2.95973e-16	0.950603	0.781	0.797	4.87141e-12	Up-re	CO@HAG_vs_Untreated
Peli1	2.98027e-16	0.791455	0.42	0.503	4.90522e-12	Up-re	CO@HAG_vs_Untreated
Jmjd1c	3.02335e-16	0.978908	0.498	0.535	4.97614e-12	Up-re	CO@HAG_vs_Untreated
Mkks	3.14176e-16	0.379816	0.313	0.476	5.17102e-12	Up-re	CO@HAG_vs_Untreated
Adprh	3.31475e-16	0.332629	0.181	0.326	5.45575e-12	Up-re	CO@HAG_vs_Untreated
Psme2	3.40385e-16	0.66398	0.441	0.519	5.60239e-12	Up-re	CO@HAG_vs_Untreated
Ssrp1	3.49603e-16	0.590203	0.279	0.38	5.75412e-12	Up-re	CO@HAG_vs_Untreated
Bag1	3.49764e-16	0.361614	0.402	0.578	5.75676e-12	Up-re	CO@HAG_vs_Untreated
Snrnp27	3.50637e-16	0.610389	0.359	0.492	5.77113e-12	Up-re	CO@HAG_vs_Untreated
Cnpy2	3.56709e-16	0.395743	0.448	0.62	5.87107e-12	Up-re	CO@HAG_vs_Untreated
Kdelr1	3.56896e-16	0.308187	0.315	0.476	5.87414e-12	Up-re	CO@HAG_vs_Untreated
Utp11	3.70336e-16	0.593679	0.187	0.299	6.09536e-12	Up-re	CO@HAG_vs_Untreated
Fdx1	3.71751e-16	0.44927	0.205	0.342	6.11864e-12	Up-re	CO@HAG_vs_Untreated
Rab2a	3.87113e-16	0.296283	0.541	0.749	6.37149e-12	Up-re	CO@HAG_vs_Untreated
Ilk	3.94179e-16	0.567262	0.377	0.497	6.4878e-12	Up-re	CO@HAG_vs_Untreated
Nipbl	3.99875e-16	0.532627	0.399	0.545	6.58155e-12	Up-re	CO@HAG_vs_Untreated
Clec2g	4.11892e-16	0.771311	0.658	0.733	6.77933e-12	Up-re	CO@HAG_vs_Untreated
Sqstm1	4.22829e-16	0.92511	0.797	0.898	6.95935e-12	Up-re	CO@HAG_vs_Untreated
Ufc1	4.26203e-16	0.335472	0.383	0.535	7.01487e-12	Up-re	CO@HAG_vs_Untreated
Arf5	4.31106e-16	0.69619	0.81	0.882	7.09558e-12	Up-re	CO@HAG_vs_Untreated
Cd37	4.31761e-16	0.509813	0.363	0.481	7.10636e-12	Up-re	CO@HAG_vs_Untreated
Rpl41	4.37138e-16	0.523734	1	1	7.19485e-12	Up-re	CO@HAG_vs_Untreated
Dpy30	4.37912e-16	0.766002	0.315	0.406	7.2076e-12	Up-re	CO@HAG_vs_Untreated
Ms4a4e	4.39292e-16	0.821551	0.326	0.396	7.23031e-12	Up-re	CO@HAG_vs_Untreated
Cited2	4.39784e-16	1.1643	0.747	0.834	7.2384e-12	Up-re	CO@HAG_vs_Untreated
Tcea1	4.41963e-16	0.644809	0.317	0.455	7.27427e-12	Up-re	CO@HAG_vs_Untreated
Rpn1	4.42268e-16	0.50006	0.482	0.626	7.27929e-12	Up-re	CO@HAG_vs_Untreated
Notch1	4.48309e-16	0.275985	0.336	0.508	7.37871e-12	Up-re	CO@HAG_vs_Untreated
Srgap2	4.50091e-16	1.31834	0.352	0.326	7.40806e-12	Up-re	CO@HAG_vs_Untreated
Dda1	4.57882e-16	0.295505	0.217	0.358	7.53627e-12	Up-re	CO@HAG_vs_Untreated
Ndufs3	4.66114e-16	0.74886	0.262	0.348	7.67178e-12	Up-re	CO@HAG_vs_Untreated
Map1lc3b	4.66477e-16	0.385318	0.34	0.471	7.67775e-12	Up-re	CO@HAG_vs_Untreated
Ube2m	4.68532e-16	0.316316	0.69	0.877	7.71157e-12	Up-re	CO@HAG_vs_Untreated
Gas6	4.72151e-16	1.05918	0.854	0.818	7.77114e-12	Up-re	CO@HAG_vs_Untreated
Mrpl3	4.98206e-16	0.354056	0.224	0.358	8.19997e-12	Up-re	CO@HAG_vs_Untreated
Jtb	5.54176e-16	0.310076	0.546	0.727	9.12118e-12	Up-re	CO@HAG_vs_Untreated
Rab1b	5.54428e-16	0.579746	0.37	0.476	9.12532e-12	Up-re	CO@HAG_vs_Untreated
Fkbp8	5.60304e-16	0.462279	0.477	0.642	9.22204e-12	Up-re	CO@HAG_vs_Untreated
Grcc10	5.81937e-16	0.921571	0.464	0.508	9.5781e-12	Up-re	CO@HAG_vs_Untreated
Slc38a2	6.04851e-16	0.343183	0.536	0.711	9.95524e-12	Up-re	CO@HAG_vs_Untreated
Dock8	6.18084e-16	0.559224	0.238	0.348	1.0173e-11	Up-re	CO@HAG_vs_Untreated
Ptov1	6.37676e-16	0.564714	0.358	0.487	1.04955e-11	Up-re	CO@HAG_vs_Untreated
Ddt	6.59242e-16	0.373311	0.374	0.529	1.08505e-11	Up-re	CO@HAG_vs_Untreated
Scand1	6.81017e-16	0.444056	0.676	0.818	1.12089e-11	Up-re	CO@HAG_vs_Untreated
Abi1	6.89222e-16	0.316539	0.377	0.551	1.13439e-11	Up-re	CO@HAG_vs_Untreated
Esf1	6.98167e-16	0.371388	0.267	0.406	1.14911e-11	Up-re	CO@HAG_vs_Untreated
Arl6ip1	7.6014e-16	0.391342	0.532	0.701	1.25111e-11	Up-re	CO@HAG_vs_Untreated
Dusp22	7.64372e-16	1.01644	0.333	0.369	1.25808e-11	Up-re	CO@HAG_vs_Untreated
Tm6sf1	7.87413e-16	0.366775	0.254	0.396	1.296e-11	Up-re	CO@HAG_vs_Untreated
Ctnna1	7.90558e-16	0.413172	0.438	0.599	1.30118e-11	Up-re	CO@HAG_vs_Untreated
Srrm2	8.0946e-16	0.527591	0.779	0.898	1.33229e-11	Up-re	CO@HAG_vs_Untreated
Rnf144b	8.39069e-16	1.32724	0.301	0.316	1.38102e-11	Up-re	CO@HAG_vs_Untreated
Rer1	8.51097e-16	0.58001	0.329	0.476	1.40082e-11	Up-re	CO@HAG_vs_Untreated
Itgb5	8.5341e-16	1.43153	0.447	0.396	1.40463e-11	Up-re	CO@HAG_vs_Untreated
Rab11b	8.73386e-16	0.556193	0.354	0.455	1.43751e-11	Up-re	CO@HAG_vs_Untreated
Lilrb2	8.96698e-16	0.333429	0.317	0.481	1.47588e-11	Up-re	CO@HAG_vs_Untreated
Hdlbp	8.99902e-16	0.297077	0.637	0.818	1.48115e-11	Up-re	CO@HAG_vs_Untreated
Slc20a1	9.07172e-16	0.866354	0.349	0.449	1.49311e-11	Up-re	CO@HAG_vs_Untreated
Tmem160	9.72117e-16	0.974143	0.571	0.62	1.60001e-11	Up-re	CO@HAG_vs_Untreated
Esd	9.84149e-16	0.34449	0.23	0.374	1.61981e-11	Up-re	CO@HAG_vs_Untreated
Zfp703	9.85991e-16	0.90622	0.384	0.476	1.62284e-11	Up-re	CO@HAG_vs_Untreated
Ptprj	1.00473e-15	0.446412	0.395	0.551	1.65368e-11	Up-re	CO@HAG_vs_Untreated
Cox17	1.04788e-15	0.369241	0.568	0.759	1.7247e-11	Up-re	CO@HAG_vs_Untreated
Atrx	1.06628e-15	0.786458	0.457	0.508	1.75499e-11	Up-re	CO@HAG_vs_Untreated
Ccdc88a	1.06782e-15	0.779256	0.281	0.353	1.75752e-11	Up-re	CO@HAG_vs_Untreated
Lum	1.07939e-15	1.9605	0.504	0.364	1.77657e-11	Up-re	CO@HAG_vs_Untreated
Guk1	1.08092e-15	0.599979	0.432	0.551	1.77909e-11	Up-re	CO@HAG_vs_Untreated
Pea15	1.08093e-15	0.818537	0.53	0.61	1.7791e-11	Up-re	CO@HAG_vs_Untreated
Smap2	1.08235e-15	0.516673	0.69	0.807	1.78145e-11	Up-re	CO@HAG_vs_Untreated
Ubac2	1.13621e-15	0.732735	0.224	0.299	1.87009e-11	Up-re	CO@HAG_vs_Untreated
Spcs1	1.16286e-15	0.356015	0.511	0.658	1.91396e-11	Up-re	CO@HAG_vs_Untreated
Ap1m1	1.18307e-15	0.287842	0.189	0.326	1.94722e-11	Up-re	CO@HAG_vs_Untreated
Crebbp	1.21006e-15	0.682361	0.336	0.428	1.99165e-11	Up-re	CO@HAG_vs_Untreated
Sdhc	1.23039e-15	0.426874	0.395	0.54	2.02509e-11	Up-re	CO@HAG_vs_Untreated
Ndufa3	1.23993e-15	0.892864	0.279	0.348	2.0408e-11	Up-re	CO@HAG_vs_Untreated
RGD1597339	1.24743e-15	0.665051	0.235	0.321	2.05315e-11	Up-re	CO@HAG_vs_Untreated
Pmpcb	1.27576e-15	0.6412	0.181	0.289	2.09977e-11	Up-re	CO@HAG_vs_Untreated
Rnaseh2a	1.27583e-15	0.585074	0.189	0.294	2.0999e-11	Up-re	CO@HAG_vs_Untreated
Slc39a7	1.28864e-15	0.491693	0.262	0.412	2.12098e-11	Up-re	CO@HAG_vs_Untreated
Trmt112	1.30721e-15	0.414472	0.466	0.615	2.15154e-11	Up-re	CO@HAG_vs_Untreated
Ppp2r1a	1.30811e-15	0.323875	0.247	0.401	2.15302e-11	Up-re	CO@HAG_vs_Untreated
Dnajc3	1.40896e-15	0.314684	0.306	0.476	2.319e-11	Up-re	CO@HAG_vs_Untreated
Cmtr1	1.44205e-15	0.710533	0.19	0.299	2.37347e-11	Up-re	CO@HAG_vs_Untreated
Ddrgk1	1.45839e-15	0.478651	0.516	0.652	2.40036e-11	Up-re	CO@HAG_vs_Untreated
Pin4	1.46779e-15	0.598116	0.377	0.46	2.41583e-11	Up-re	CO@HAG_vs_Untreated
Dnajb6	1.47557e-15	0.604514	0.251	0.369	2.42865e-11	Up-re	CO@HAG_vs_Untreated
Arrb2	1.48337e-15	0.280229	0.185	0.321	2.44148e-11	Up-re	CO@HAG_vs_Untreated
Cept1	1.53072e-15	0.85059	0.242	0.31	2.51942e-11	Up-re	CO@HAG_vs_Untreated
Arid4a	1.53189e-15	0.58266	0.237	0.353	2.52134e-11	Up-re	CO@HAG_vs_Untreated
Zranb2	1.58842e-15	0.279584	0.297	0.465	2.61438e-11	Up-re	CO@HAG_vs_Untreated
Atf6	1.61816e-15	0.345788	0.292	0.444	2.66333e-11	Up-re	CO@HAG_vs_Untreated
LOC687679	1.62608e-15	0.610036	0.198	0.299	2.67636e-11	Up-re	CO@HAG_vs_Untreated
Tmem134	1.62694e-15	0.597329	0.484	0.615	2.67778e-11	Up-re	CO@HAG_vs_Untreated
Tomm20	1.64886e-15	0.325894	0.543	0.706	2.71386e-11	Up-re	CO@HAG_vs_Untreated
Ifit3	1.65526e-15	1.78663	0.639	0.519	2.72439e-11	Up-re	CO@HAG_vs_Untreated
Rpl13a	1.70636e-15	0.69926	0.329	0.401	2.80849e-11	Up-re	CO@HAG_vs_Untreated
Eef2k	1.7261e-15	0.318346	0.368	0.524	2.84099e-11	Up-re	CO@HAG_vs_Untreated
Ncor1	1.73636e-15	0.505849	0.42	0.545	2.85787e-11	Up-re	CO@HAG_vs_Untreated
Slc9a9	1.75579e-15	0.717861	0.256	0.332	2.88985e-11	Up-re	CO@HAG_vs_Untreated
Sys1	1.75766e-15	0.971299	0.404	0.439	2.89292e-11	Up-re	CO@HAG_vs_Untreated
Rbbp7	1.77622e-15	0.414675	0.349	0.492	2.92348e-11	Up-re	CO@HAG_vs_Untreated
Lrrfip1	1.7985e-15	0.480994	0.415	0.572	2.96014e-11	Up-re	CO@HAG_vs_Untreated
Gbp2	1.81327e-15	1.23173	0.511	0.572	2.98447e-11	Up-re	CO@HAG_vs_Untreated
Rasa1	1.81678e-15	1.51049	0.242	0.219	2.99024e-11	Up-re	CO@HAG_vs_Untreated
Klf6	1.82171e-15	0.84235	0.256	0.332	2.99835e-11	Up-re	CO@HAG_vs_Untreated
Nenf	1.87332e-15	0.469584	0.285	0.412	3.08329e-11	Up-re	CO@HAG_vs_Untreated
Dcun1d5	1.8764e-15	0.31767	0.285	0.439	3.08836e-11	Up-re	CO@HAG_vs_Untreated
Morf4l2	1.91166e-15	0.279921	0.486	0.647	3.1464e-11	Up-re	CO@HAG_vs_Untreated
Ms4a6a	1.9361e-15	0.844793	0.58	0.674	3.18662e-11	Up-re	CO@HAG_vs_Untreated
Msr1	1.96031e-15	0.277685	0.423	0.626	3.22647e-11	Up-re	CO@HAG_vs_Untreated
Aimp1	1.98153e-15	0.459952	0.315	0.471	3.2614e-11	Up-re	CO@HAG_vs_Untreated
Rhob	2.0182e-15	1.23083	0.454	0.46	3.32176e-11	Up-re	CO@HAG_vs_Untreated
C1r	2.0486e-15	0.919393	0.294	0.369	3.37178e-11	Up-re	CO@HAG_vs_Untreated
Ivns1abp	2.06257e-15	1.0672	0.466	0.455	3.39479e-11	Up-re	CO@HAG_vs_Untreated
Bzw1	2.12368e-15	0.48699	0.473	0.615	3.49537e-11	Up-re	CO@HAG_vs_Untreated
Eif4ebp1	2.19261e-15	0.332905	0.505	0.679	3.60882e-11	Up-re	CO@HAG_vs_Untreated
Hexim1	2.1983e-15	0.363134	0.315	0.492	3.61818e-11	Up-re	CO@HAG_vs_Untreated
Metap2	2.21017e-15	0.321681	0.374	0.535	3.63771e-11	Up-re	CO@HAG_vs_Untreated
Azin1	2.27219e-15	0.520234	0.368	0.487	3.73979e-11	Up-re	CO@HAG_vs_Untreated
Serbp1	2.2894e-15	0.354419	0.66	0.834	3.76812e-11	Up-re	CO@HAG_vs_Untreated
Pafah1b1	2.29434e-15	0.26105	0.678	0.877	3.77626e-11	Up-re	CO@HAG_vs_Untreated
Fcgr2b	2.38766e-15	1.04633	0.706	0.701	3.92984e-11	Up-re	CO@HAG_vs_Untreated
Acot7	2.39655e-15	0.519414	0.246	0.38	3.94448e-11	Up-re	CO@HAG_vs_Untreated
Arhgap45	2.4011e-15	0.639731	0.196	0.278	3.95198e-11	Up-re	CO@HAG_vs_Untreated
Ndrg1	2.43596e-15	0.558491	0.514	0.717	4.00935e-11	Up-re	CO@HAG_vs_Untreated
Flii	2.44784e-15	0.334211	0.327	0.476	4.0289e-11	Up-re	CO@HAG_vs_Untreated
Elavl1	2.45832e-15	0.353346	0.326	0.471	4.04615e-11	Up-re	CO@HAG_vs_Untreated
Eps15	2.47947e-15	0.965511	0.333	0.39	4.08096e-11	Up-re	CO@HAG_vs_Untreated
Atp6v0a1	2.52627e-15	0.364527	0.527	0.674	4.15798e-11	Up-re	CO@HAG_vs_Untreated
Neurl3	2.54265e-15	1.32532	0.82	0.722	4.18496e-11	Up-re	CO@HAG_vs_Untreated
Ube2r2	2.58127e-15	0.457539	0.354	0.481	4.24851e-11	Up-re	CO@HAG_vs_Untreated
Ccdc50	2.73176e-15	0.332278	0.201	0.326	4.4962e-11	Up-re	CO@HAG_vs_Untreated
Banf1	2.84311e-15	0.844843	0.402	0.444	4.67948e-11	Up-re	CO@HAG_vs_Untreated
Cklf	3.03765e-15	0.765487	0.338	0.417	4.99967e-11	Up-re	CO@HAG_vs_Untreated
Sdf2	3.04382e-15	0.789929	0.301	0.369	5.00983e-11	Up-re	CO@HAG_vs_Untreated
Irf1	3.04403e-15	0.720007	0.411	0.545	5.01017e-11	Up-re	CO@HAG_vs_Untreated
Mrpl17	3.14021e-15	0.302266	0.555	0.717	5.16847e-11	Up-re	CO@HAG_vs_Untreated
Surf4	3.28179e-15	0.884284	0.322	0.364	5.4015e-11	Up-re	CO@HAG_vs_Untreated
Zfat	3.42687e-15	1.10838	0.416	0.444	5.64028e-11	Up-re	CO@HAG_vs_Untreated
Nfu1	3.43084e-15	0.413706	0.222	0.364	5.64682e-11	Up-re	CO@HAG_vs_Untreated
Lrrc59	3.45623e-15	0.492643	0.306	0.417	5.6886e-11	Up-re	CO@HAG_vs_Untreated
Rhog	3.48729e-15	0.587669	0.406	0.487	5.73973e-11	Up-re	CO@HAG_vs_Untreated
Rgs10	3.52223e-15	0.726089	0.763	0.85	5.79723e-11	Up-re	CO@HAG_vs_Untreated
Plk3	3.54113e-15	0.66856	0.308	0.428	5.82834e-11	Up-re	CO@HAG_vs_Untreated
Tnpo3	3.57928e-15	0.419113	0.244	0.38	5.89114e-11	Up-re	CO@HAG_vs_Untreated
Uap1l1	3.63108e-15	0.698003	0.397	0.471	5.97639e-11	Up-re	CO@HAG_vs_Untreated
Hspbp1	3.64427e-15	0.557155	0.242	0.369	5.9981e-11	Up-re	CO@HAG_vs_Untreated
Ggnbp2	3.65011e-15	0.349478	0.308	0.465	6.00772e-11	Up-re	CO@HAG_vs_Untreated
Tbc1d15	3.79266e-15	0.320479	0.258	0.417	6.24234e-11	Up-re	CO@HAG_vs_Untreated
Siah2	3.87101e-15	0.499686	0.267	0.396	6.37129e-11	Up-re	CO@HAG_vs_Untreated
Mier1	3.95001e-15	0.438814	0.377	0.524	6.50133e-11	Up-re	CO@HAG_vs_Untreated
Slc35b1	4.0591e-15	0.267345	0.23	0.385	6.68087e-11	Up-re	CO@HAG_vs_Untreated
Dapk3	4.11638e-15	0.430719	0.32	0.465	6.77515e-11	Up-re	CO@HAG_vs_Untreated
Coa8	4.17496e-15	0.422045	0.251	0.369	6.87156e-11	Up-re	CO@HAG_vs_Untreated
Sf3b2	4.25476e-15	0.352877	0.584	0.765	7.0029e-11	Up-re	CO@HAG_vs_Untreated
Eif4b	4.40847e-15	0.696614	0.286	0.38	7.2559e-11	Up-re	CO@HAG_vs_Untreated
Add1	4.50511e-15	0.455275	0.258	0.39	7.41495e-11	Up-re	CO@HAG_vs_Untreated
Ppp1r9b	4.61834e-15	0.570297	0.299	0.417	7.60132e-11	Up-re	CO@HAG_vs_Untreated
Ddit3	4.70794e-15	0.931558	0.322	0.422	7.74879e-11	Up-re	CO@HAG_vs_Untreated
Nop10	5.01761e-15	0.374677	0.432	0.578	8.25848e-11	Up-re	CO@HAG_vs_Untreated
Myadm	5.04079e-15	1.70356	0.553	0.481	8.29664e-11	Up-re	CO@HAG_vs_Untreated
Cct4	5.17634e-15	0.265419	0.514	0.684	8.51973e-11	Up-re	CO@HAG_vs_Untreated
Tcn2	5.17652e-15	0.275637	0.5	0.684	8.52003e-11	Up-re	CO@HAG_vs_Untreated
Eef2	5.20535e-15	0.467707	0.655	0.807	8.56748e-11	Up-re	CO@HAG_vs_Untreated
Ppp6r1	5.21227e-15	0.37686	0.432	0.572	8.57888e-11	Up-re	CO@HAG_vs_Untreated
Ncbp2	5.25502e-15	0.502882	0.262	0.39	8.64924e-11	Up-re	CO@HAG_vs_Untreated
Sdf2l1	5.30107e-15	0.525273	0.343	0.481	8.72503e-11	Up-re	CO@HAG_vs_Untreated
Pnkd	5.39143e-15	0.511648	0.237	0.364	8.87376e-11	Up-re	CO@HAG_vs_Untreated
Dap	5.39873e-15	0.334905	0.505	0.663	8.88577e-11	Up-re	CO@HAG_vs_Untreated
Gaa	5.46156e-15	0.444428	0.301	0.449	8.98918e-11	Up-re	CO@HAG_vs_Untreated
Naaa	5.59776e-15	0.757098	0.438	0.54	9.21336e-11	Up-re	CO@HAG_vs_Untreated
Ddx24	5.65849e-15	0.768119	0.342	0.412	9.31331e-11	Up-re	CO@HAG_vs_Untreated
Mesd	5.66819e-15	0.480781	0.331	0.476	9.32927e-11	Up-re	CO@HAG_vs_Untreated
Hacd2	5.76493e-15	0.830586	0.251	0.321	9.48849e-11	Up-re	CO@HAG_vs_Untreated
Nr1h2	5.83837e-15	0.540598	0.253	0.358	9.60937e-11	Up-re	CO@HAG_vs_Untreated
Ppdpf	5.85851e-15	0.866601	0.294	0.358	9.64253e-11	Up-re	CO@HAG_vs_Untreated
Pdcd4	6.01599e-15	0.927398	0.438	0.508	9.90172e-11	Up-re	CO@HAG_vs_Untreated
Mx1	6.45739e-15	2.78903	0.383	0.246	1.06282e-10	Up-re	CO@HAG_vs_Untreated
Amdhd2	6.52735e-15	0.454972	0.479	0.61	1.07434e-10	Up-re	CO@HAG_vs_Untreated
Nqo1	6.54059e-15	1.25228	0.509	0.599	1.07652e-10	Up-re	CO@HAG_vs_Untreated
Snx8	6.5485e-15	0.690958	0.178	0.262	1.07782e-10	Up-re	CO@HAG_vs_Untreated
Gtf3a	6.55579e-15	0.252565	0.233	0.374	1.07902e-10	Up-re	CO@HAG_vs_Untreated
Mrps24	6.61915e-15	0.279286	0.335	0.503	1.08945e-10	Up-re	CO@HAG_vs_Untreated
Eif3d	6.63365e-15	0.505764	0.327	0.433	1.09183e-10	Up-re	CO@HAG_vs_Untreated
Manf	6.64098e-15	0.351427	0.511	0.684	1.09304e-10	Up-re	CO@HAG_vs_Untreated
Dynlt1	6.80374e-15	0.4062	0.623	0.759	1.11983e-10	Up-re	CO@HAG_vs_Untreated
Psmd6	6.81581e-15	0.27734	0.238	0.396	1.12181e-10	Up-re	CO@HAG_vs_Untreated
Arid1a	6.86365e-15	0.34877	0.278	0.428	1.12969e-10	Up-re	CO@HAG_vs_Untreated
Rexo2	6.91695e-15	0.686223	0.724	0.791	1.13846e-10	Up-re	CO@HAG_vs_Untreated
Sec31a	6.91725e-15	0.62345	0.181	0.289	1.13851e-10	Up-re	CO@HAG_vs_Untreated
Top1	6.95716e-15	0.270524	0.464	0.658	1.14508e-10	Up-re	CO@HAG_vs_Untreated
Usp8	7.0367e-15	0.391742	0.205	0.321	1.15817e-10	Up-re	CO@HAG_vs_Untreated
Dennd1a	7.03964e-15	0.46702	0.181	0.294	1.15865e-10	Up-re	CO@HAG_vs_Untreated
Shc1	7.1025e-15	0.27081	0.281	0.439	1.169e-10	Up-re	CO@HAG_vs_Untreated
Hadha	7.10558e-15	0.334355	0.319	0.476	1.16951e-10	Up-re	CO@HAG_vs_Untreated
Prpf4b	7.1402e-15	0.572033	0.423	0.529	1.17521e-10	Up-re	CO@HAG_vs_Untreated
Ehd4	7.23451e-15	0.689657	0.883	0.936	1.19073e-10	Up-re	CO@HAG_vs_Untreated
Glyr1	7.44294e-15	0.539562	0.276	0.401	1.22503e-10	Up-re	CO@HAG_vs_Untreated
Fxr1	7.71289e-15	0.43815	0.178	0.321	1.26946e-10	Up-re	CO@HAG_vs_Untreated
Pi16	7.77304e-15	0.397429	0.351	0.508	1.27937e-10	Up-re	CO@HAG_vs_Untreated
Emd	7.89252e-15	0.34188	0.288	0.422	1.29903e-10	Up-re	CO@HAG_vs_Untreated
Stub1	7.92554e-15	0.468151	0.429	0.54	1.30446e-10	Up-re	CO@HAG_vs_Untreated
Cfdp1	7.95949e-15	0.462888	0.329	0.476	1.31005e-10	Up-re	CO@HAG_vs_Untreated
Sh3kbp1	8.00444e-15	0.2951	0.276	0.449	1.31745e-10	Up-re	CO@HAG_vs_Untreated
Trappc13	8.40781e-15	0.334542	0.215	0.353	1.38384e-10	Up-re	CO@HAG_vs_Untreated
Slc25a4	8.41975e-15	0.647903	0.486	0.604	1.38581e-10	Up-re	CO@HAG_vs_Untreated
Nucb1	8.5805e-15	0.352044	0.443	0.61	1.41226e-10	Up-re	CO@HAG_vs_Untreated
Neu1	8.70703e-15	0.34073	0.254	0.406	1.43309e-10	Up-re	CO@HAG_vs_Untreated
Ifitm3	8.81113e-15	2.14214	0.488	0.353	1.45022e-10	Up-re	CO@HAG_vs_Untreated
B4galt1	8.84535e-15	0.502025	0.142	0.251	1.45586e-10	Up-re	CO@HAG_vs_Untreated
Aga	8.95545e-15	1.05992	0.361	0.401	1.47398e-10	Up-re	CO@HAG_vs_Untreated
Mea1	9.18633e-15	0.408457	0.479	0.615	1.51198e-10	Up-re	CO@HAG_vs_Untreated
Gnb1	9.20057e-15	0.278296	0.504	0.668	1.51432e-10	Up-re	CO@HAG_vs_Untreated
Gsk3a	9.33148e-15	0.256864	0.133	0.267	1.53587e-10	Up-re	CO@HAG_vs_Untreated
Dek	9.76296e-15	0.474385	0.429	0.545	1.60688e-10	Up-re	CO@HAG_vs_Untreated
Creb3	1.00097e-14	0.386092	0.148	0.262	1.6475e-10	Up-re	CO@HAG_vs_Untreated
Oma1	1.01371e-14	0.852376	0.221	0.31	1.66846e-10	Up-re	CO@HAG_vs_Untreated
Dse	1.02614e-14	1.01309	0.319	0.342	1.68892e-10	Up-re	CO@HAG_vs_Untreated
Uqcc3	1.03398e-14	0.393194	0.351	0.487	1.70182e-10	Up-re	CO@HAG_vs_Untreated
Ifnar1	1.04938e-14	0.414292	0.32	0.481	1.72717e-10	Up-re	CO@HAG_vs_Untreated
Ralgds	1.06925e-14	0.771158	0.733	0.781	1.75988e-10	Up-re	CO@HAG_vs_Untreated
Scp2	1.08674e-14	0.431704	0.756	0.882	1.78867e-10	Up-re	CO@HAG_vs_Untreated
Hmg20b	1.11595e-14	0.802763	0.27	0.364	1.83674e-10	Up-re	CO@HAG_vs_Untreated
Impdh2	1.12243e-14	0.473055	0.406	0.556	1.8474e-10	Up-re	CO@HAG_vs_Untreated
Fkbp2	1.14787e-14	0.409346	0.628	0.786	1.88928e-10	Up-re	CO@HAG_vs_Untreated
Ppp1r10	1.15325e-14	1.13005	0.512	0.481	1.89813e-10	Up-re	CO@HAG_vs_Untreated
Spast	1.15445e-14	0.437399	0.16	0.294	1.9001e-10	Up-re	CO@HAG_vs_Untreated
Arl8b	1.15931e-14	0.331148	0.4	0.567	1.90812e-10	Up-re	CO@HAG_vs_Untreated
Rps25	1.17009e-14	0.380311	0.496	0.647	1.92585e-10	Up-re	CO@HAG_vs_Untreated
Nr3c1	1.22241e-14	0.572055	0.27	0.364	2.01197e-10	Up-re	CO@HAG_vs_Untreated
Hm13	1.22487e-14	0.457109	0.292	0.417	2.01601e-10	Up-re	CO@HAG_vs_Untreated
Cdc37	1.22644e-14	0.549599	0.452	0.551	2.0186e-10	Up-re	CO@HAG_vs_Untreated
Tmem179b	1.24706e-14	0.81268	0.379	0.449	2.05254e-10	Up-re	CO@HAG_vs_Untreated
Ssr3	1.25743e-14	0.417087	0.37	0.492	2.06961e-10	Up-re	CO@HAG_vs_Untreated
Ahsa1	1.26301e-14	0.253551	0.249	0.396	2.07879e-10	Up-re	CO@HAG_vs_Untreated
Prkcsh	1.27272e-14	0.774988	0.297	0.38	2.09478e-10	Up-re	CO@HAG_vs_Untreated
Tmem147	1.29513e-14	0.649244	0.203	0.299	2.13165e-10	Up-re	CO@HAG_vs_Untreated
A3galt2	1.29562e-14	0.391537	0.133	0.251	2.13247e-10	Up-re	CO@HAG_vs_Untreated
Arap1	1.30724e-14	0.669826	0.23	0.316	2.15159e-10	Up-re	CO@HAG_vs_Untreated
Septin8	1.31207e-14	0.553401	0.267	0.369	2.15953e-10	Up-re	CO@HAG_vs_Untreated
Psme4	1.36111e-14	0.544858	0.399	0.497	2.24026e-10	Up-re	CO@HAG_vs_Untreated
Maf	1.37732e-14	0.79283	0.274	0.342	2.26694e-10	Up-re	CO@HAG_vs_Untreated
Mat2a	1.39675e-14	0.499032	0.644	0.813	2.29891e-10	Up-re	CO@HAG_vs_Untreated
Tmem176a	1.41813e-14	0.845853	0.923	0.947	2.3341e-10	Up-re	CO@HAG_vs_Untreated
Ccdc124	1.4605e-14	0.418496	0.411	0.524	2.40383e-10	Up-re	CO@HAG_vs_Untreated
Strn3	1.46237e-14	0.253016	0.274	0.417	2.40691e-10	Up-re	CO@HAG_vs_Untreated
Ly86	1.47641e-14	1.37721	0.254	0.273	2.43002e-10	Up-re	CO@HAG_vs_Untreated
Zyx	1.484e-14	0.410155	0.534	0.733	2.44251e-10	Up-re	CO@HAG_vs_Untreated
Krcc1	1.51513e-14	0.264307	0.407	0.588	2.49376e-10	Up-re	CO@HAG_vs_Untreated
Git2	1.54395e-14	0.315193	0.185	0.321	2.54119e-10	Up-re	CO@HAG_vs_Untreated
Mrps36	1.55099e-14	0.289318	0.153	0.283	2.55278e-10	Up-re	CO@HAG_vs_Untreated
Srsf4	1.56197e-14	0.690489	0.144	0.241	2.57085e-10	Up-re	CO@HAG_vs_Untreated
Cd300lb	1.60252e-14	0.844185	0.27	0.374	2.63758e-10	Up-re	CO@HAG_vs_Untreated
Wasf2	1.60819e-14	0.572485	0.484	0.578	2.64693e-10	Up-re	CO@HAG_vs_Untreated
Glb1	1.69531e-14	0.439975	0.594	0.743	2.79031e-10	Up-re	CO@HAG_vs_Untreated
Sh3bp1	1.72911e-14	0.514754	0.133	0.235	2.84594e-10	Up-re	CO@HAG_vs_Untreated
Tor2a	1.75819e-14	0.335149	0.199	0.326	2.8938e-10	Up-re	CO@HAG_vs_Untreated
Mafk	1.77859e-14	0.804944	0.345	0.417	2.92739e-10	Up-re	CO@HAG_vs_Untreated
Ugcg	1.88979e-14	0.955517	0.555	0.556	3.11041e-10	Up-re	CO@HAG_vs_Untreated
Dad1	1.8928e-14	0.286392	0.626	0.807	3.11535e-10	Up-re	CO@HAG_vs_Untreated
Eprs	1.90309e-14	0.324281	0.527	0.679	3.1323e-10	Up-re	CO@HAG_vs_Untreated
Polr2a	1.93474e-14	0.768904	0.315	0.401	3.18439e-10	Up-re	CO@HAG_vs_Untreated
Plbd2	1.97243e-14	0.559806	0.456	0.561	3.24643e-10	Up-re	CO@HAG_vs_Untreated
Mtss1	1.99518e-14	0.584649	0.751	0.882	3.28387e-10	Up-re	CO@HAG_vs_Untreated
Ndufb4	2.00623e-14	0.497689	0.407	0.519	3.30206e-10	Up-re	CO@HAG_vs_Untreated
Cat	2.08444e-14	0.630985	0.34	0.439	3.43078e-10	Up-re	CO@HAG_vs_Untreated
Gprc5c	2.10521e-14	0.348486	0.297	0.444	3.46497e-10	Up-re	CO@HAG_vs_Untreated
Anks1a	2.12106e-14	0.278454	0.149	0.283	3.49106e-10	Up-re	CO@HAG_vs_Untreated
Usp4	2.14758e-14	0.302579	0.219	0.342	3.53471e-10	Up-re	CO@HAG_vs_Untreated
Ppp1cc	2.15661e-14	0.335456	0.363	0.497	3.54956e-10	Up-re	CO@HAG_vs_Untreated
Arl5b	2.17332e-14	0.273763	0.393	0.594	3.57708e-10	Up-re	CO@HAG_vs_Untreated
Atxn10	2.19028e-14	0.456876	0.141	0.267	3.60499e-10	Up-re	CO@HAG_vs_Untreated
Cct6a	2.21476e-14	0.29785	0.418	0.599	3.64527e-10	Up-re	CO@HAG_vs_Untreated
Vmp1	2.23295e-14	0.40347	0.537	0.674	3.67521e-10	Up-re	CO@HAG_vs_Untreated
Ube2l3	2.25538e-14	0.259164	0.587	0.77	3.71212e-10	Up-re	CO@HAG_vs_Untreated
Ppt1	2.25773e-14	0.525294	0.295	0.417	3.716e-10	Up-re	CO@HAG_vs_Untreated
Ehmt2	2.26416e-14	0.762921	0.135	0.214	3.72659e-10	Up-re	CO@HAG_vs_Untreated
Txn2	2.26907e-14	0.32385	0.324	0.439	3.73467e-10	Up-re	CO@HAG_vs_Untreated
Ate1	2.28359e-14	0.309925	0.167	0.289	3.75856e-10	Up-re	CO@HAG_vs_Untreated
LOC102555453	2.33008e-14	0.386407	0.276	0.417	3.83507e-10	Up-re	CO@HAG_vs_Untreated
Atp5f1d	2.34591e-14	0.475392	0.722	0.861	3.86114e-10	Up-re	CO@HAG_vs_Untreated
Khdrbs1	2.35553e-14	0.328019	0.329	0.46	3.87697e-10	Up-re	CO@HAG_vs_Untreated
Magoh	2.43247e-14	0.325053	0.363	0.524	4.0036e-10	Up-re	CO@HAG_vs_Untreated
Tpd52	2.45025e-14	0.59737	0.425	0.513	4.03286e-10	Up-re	CO@HAG_vs_Untreated
Cttnbp2nl	2.49484e-14	0.999584	0.299	0.321	4.10625e-10	Up-re	CO@HAG_vs_Untreated
Pfdn5	2.50004e-14	0.623645	0.694	0.786	4.11481e-10	Up-re	CO@HAG_vs_Untreated
Man1c1	2.52277e-14	0.367084	0.37	0.497	4.15222e-10	Up-re	CO@HAG_vs_Untreated
Psmb9	2.54556e-14	0.828842	0.409	0.476	4.18974e-10	Up-re	CO@HAG_vs_Untreated
Ubr2	2.59853e-14	0.63848	0.157	0.251	4.27691e-10	Up-re	CO@HAG_vs_Untreated
Myo9a	2.64036e-14	0.610892	0.199	0.294	4.34576e-10	Up-re	CO@HAG_vs_Untreated
Clk1	2.67892e-14	0.317823	0.345	0.503	4.40924e-10	Up-re	CO@HAG_vs_Untreated
Rybp	2.69104e-14	0.296155	0.201	0.369	4.42919e-10	Up-re	CO@HAG_vs_Untreated
Mrps28	2.72156e-14	0.418371	0.194	0.321	4.47942e-10	Up-re	CO@HAG_vs_Untreated
Matr3	2.72997e-14	0.403864	0.235	0.364	4.49325e-10	Up-re	CO@HAG_vs_Untreated
Eif3k	2.73103e-14	0.46817	0.42	0.551	4.49501e-10	Up-re	CO@HAG_vs_Untreated
Asah1	2.74303e-14	0.386215	0.676	0.861	4.51475e-10	Up-re	CO@HAG_vs_Untreated
Scamp3	2.81417e-14	0.518933	0.267	0.374	4.63185e-10	Up-re	CO@HAG_vs_Untreated
Lamtor2	2.95804e-14	0.467043	0.715	0.872	4.86864e-10	Up-re	CO@HAG_vs_Untreated
Dock11	3.02517e-14	1.02472	0.32	0.332	4.97913e-10	Up-re	CO@HAG_vs_Untreated
Tmem259	3.11154e-14	0.523547	0.192	0.31	5.12128e-10	Up-re	CO@HAG_vs_Untreated
Pigp	3.22892e-14	0.437001	0.262	0.39	5.31449e-10	Up-re	CO@HAG_vs_Untreated
Lgals3bp	3.30116e-14	0.483784	0.568	0.738	5.43338e-10	Up-re	CO@HAG_vs_Untreated
Ubtf	3.30639e-14	0.523683	0.29	0.396	5.44199e-10	Up-re	CO@HAG_vs_Untreated
Suclg2	3.31253e-14	0.604275	0.148	0.257	5.45209e-10	Up-re	CO@HAG_vs_Untreated
AC134224.3	3.3488e-14	0.617267	1	1	5.51179e-10	Up-re	CO@HAG_vs_Untreated
Pum2	3.48678e-14	0.374889	0.262	0.396	5.73889e-10	Up-re	CO@HAG_vs_Untreated
Got2	3.54644e-14	0.339656	0.242	0.374	5.83709e-10	Up-re	CO@HAG_vs_Untreated
Ly6e	3.58359e-14	1.3367	0.868	0.877	5.89824e-10	Up-re	CO@HAG_vs_Untreated
Zeb2	3.73126e-14	0.737658	0.609	0.679	6.14128e-10	Up-re	CO@HAG_vs_Untreated
Tm2d2	3.73176e-14	0.506281	0.29	0.428	6.1421e-10	Up-re	CO@HAG_vs_Untreated
Stoml2	3.74154e-14	0.311269	0.215	0.364	6.1582e-10	Up-re	CO@HAG_vs_Untreated
Tmem230	3.81438e-14	0.257355	0.142	0.257	6.27808e-10	Up-re	CO@HAG_vs_Untreated
C1qa	3.87685e-14	0.585533	1	0.995	6.38091e-10	Up-re	CO@HAG_vs_Untreated
Aldh16a1	3.96778e-14	0.270455	0.21	0.358	6.53057e-10	Up-re	CO@HAG_vs_Untreated
Akr1b1	4.0058e-14	0.48949	0.541	0.647	6.59314e-10	Up-re	CO@HAG_vs_Untreated
Cd274	4.20833e-14	0.754641	0.457	0.497	6.92648e-10	Up-re	CO@HAG_vs_Untreated
AABR07033564.2	4.30285e-14	0.380325	0.285	0.444	7.08206e-10	Up-re	CO@HAG_vs_Untreated
Patl1	4.36426e-14	0.446599	0.214	0.332	7.18314e-10	Up-re	CO@HAG_vs_Untreated
Cd82	4.52712e-14	0.306645	0.452	0.615	7.45118e-10	Up-re	CO@HAG_vs_Untreated
Ppp1r11	4.61649e-14	1.40848	0.246	0.262	7.59828e-10	Up-re	CO@HAG_vs_Untreated
Rpn2	4.79821e-14	0.299216	0.45	0.615	7.89737e-10	Up-re	CO@HAG_vs_Untreated
Hras	4.853e-14	0.445564	0.327	0.455	7.98756e-10	Up-re	CO@HAG_vs_Untreated
RGD1311899	4.87675e-14	0.470728	0.246	0.364	8.02664e-10	Up-re	CO@HAG_vs_Untreated
Ddx17	4.87827e-14	0.421208	0.276	0.401	8.02914e-10	Up-re	CO@HAG_vs_Untreated
Adgre1	4.9489e-14	1.07596	0.726	0.781	8.14539e-10	Up-re	CO@HAG_vs_Untreated
Ywhae	5.11186e-14	0.347729	0.746	0.898	8.41361e-10	Up-re	CO@HAG_vs_Untreated
Secisbp2l	5.15539e-14	0.25666	0.347	0.503	8.48525e-10	Up-re	CO@HAG_vs_Untreated
Tie1	5.34345e-14	0.761836	0.349	0.439	8.79479e-10	Up-re	CO@HAG_vs_Untreated
Spty2d1	5.35953e-14	0.430713	0.354	0.492	8.82125e-10	Up-re	CO@HAG_vs_Untreated
Plekha1	5.50512e-14	0.748831	0.407	0.465	9.06088e-10	Up-re	CO@HAG_vs_Untreated
Rras	5.74217e-14	0.576479	0.205	0.289	9.45104e-10	Up-re	CO@HAG_vs_Untreated
Dram2	5.78437e-14	0.403172	0.214	0.337	9.52049e-10	Up-re	CO@HAG_vs_Untreated
Gadd45gip1	5.82637e-14	0.793795	0.31	0.39	9.58962e-10	Up-re	CO@HAG_vs_Untreated
Mnda	5.85393e-14	0.458427	0.632	0.802	9.63499e-10	Up-re	CO@HAG_vs_Untreated
Ppp1r14b	5.86489e-14	0.618109	0.811	0.893	9.65302e-10	Up-re	CO@HAG_vs_Untreated
Fam13b	6.10024e-14	0.56968	0.192	0.294	1.00404e-09	Up-re	CO@HAG_vs_Untreated
Cebpz	6.12267e-14	0.463661	0.45	0.567	1.00773e-09	Up-re	CO@HAG_vs_Untreated
Kars	6.15154e-14	0.36483	0.235	0.364	1.01248e-09	Up-re	CO@HAG_vs_Untreated
Zfp36l2	6.16851e-14	0.78719	0.559	0.615	1.01528e-09	Up-re	CO@HAG_vs_Untreated
Cwc15	6.24497e-14	0.300625	0.454	0.599	1.02786e-09	Up-re	CO@HAG_vs_Untreated
Eva1b	6.26235e-14	0.947648	0.27	0.321	1.03072e-09	Up-re	CO@HAG_vs_Untreated
Ctdsp1	6.40925e-14	0.725232	0.24	0.316	1.0549e-09	Up-re	CO@HAG_vs_Untreated
Mrps16	6.55532e-14	0.496398	0.206	0.326	1.07894e-09	Up-re	CO@HAG_vs_Untreated
Tbc1d9b	6.61021e-14	0.534345	0.233	0.332	1.08797e-09	Up-re	CO@HAG_vs_Untreated
Fam49a	6.74198e-14	1.03359	0.319	0.353	1.10966e-09	Up-re	CO@HAG_vs_Untreated
Ndufa5	7.1199e-14	0.540296	0.566	0.69	1.17186e-09	Up-re	CO@HAG_vs_Untreated
Ppig	7.45263e-14	0.631335	0.527	0.631	1.22663e-09	Up-re	CO@HAG_vs_Untreated
Ddx42	7.47068e-14	0.733336	0.199	0.289	1.2296e-09	Up-re	CO@HAG_vs_Untreated
Pabpn1	7.77554e-14	0.418929	0.594	0.69	1.27978e-09	Up-re	CO@HAG_vs_Untreated
Rwdd1	7.79865e-14	0.289515	0.315	0.471	1.28358e-09	Up-re	CO@HAG_vs_Untreated
RGD1308706	7.88014e-14	0.378922	0.208	0.342	1.29699e-09	Up-re	CO@HAG_vs_Untreated
Mrpl58	7.93872e-14	0.48557	0.299	0.401	1.30663e-09	Up-re	CO@HAG_vs_Untreated
Grina	8.035e-14	0.470398	0.708	0.834	1.32248e-09	Up-re	CO@HAG_vs_Untreated
Srpk1	8.52969e-14	0.710657	0.162	0.225	1.4039e-09	Up-re	CO@HAG_vs_Untreated
Mink1	8.62213e-14	0.618772	0.157	0.241	1.41912e-09	Up-re	CO@HAG_vs_Untreated
Ngdn	8.63787e-14	0.609386	0.132	0.23	1.42171e-09	Up-re	CO@HAG_vs_Untreated
Ptpn6	8.64825e-14	0.568241	0.477	0.551	1.42342e-09	Up-re	CO@HAG_vs_Untreated
Fyb1	8.70083e-14	1.25982	0.498	0.471	1.43207e-09	Up-re	CO@HAG_vs_Untreated
Tpm4	8.80351e-14	0.497184	0.655	0.802	1.44897e-09	Up-re	CO@HAG_vs_Untreated
Pabpc4	8.85425e-14	0.751956	0.176	0.235	1.45732e-09	Up-re	CO@HAG_vs_Untreated
Srpra	8.90849e-14	0.252363	0.256	0.412	1.46625e-09	Up-re	CO@HAG_vs_Untreated
Slc25a39	8.95561e-14	0.32082	0.427	0.578	1.474e-09	Up-re	CO@HAG_vs_Untreated
Gkap1	9.03189e-14	0.832798	0.187	0.262	1.48656e-09	Up-re	CO@HAG_vs_Untreated
Numa1	9.03196e-14	0.633824	0.23	0.31	1.48657e-09	Up-re	CO@HAG_vs_Untreated
Naga	9.1322e-14	0.304984	0.18	0.305	1.50307e-09	Up-re	CO@HAG_vs_Untreated
Snapin	9.26383e-14	0.42153	0.308	0.422	1.52473e-09	Up-re	CO@HAG_vs_Untreated
Pip5k1c	9.37772e-14	0.297537	0.286	0.433	1.54348e-09	Up-re	CO@HAG_vs_Untreated
Notch2	9.41102e-14	0.280905	0.297	0.428	1.54896e-09	Up-re	CO@HAG_vs_Untreated
Socs3	9.41728e-14	0.358309	0.158	0.299	1.54999e-09	Up-re	CO@HAG_vs_Untreated
Rufy3	9.82476e-14	0.46266	0.21	0.321	1.61706e-09	Up-re	CO@HAG_vs_Untreated
Il10rb	9.99373e-14	0.554659	0.297	0.396	1.64487e-09	Up-re	CO@HAG_vs_Untreated
Trem2	1.00935e-13	1.13366	0.717	0.626	1.6613e-09	Up-re	CO@HAG_vs_Untreated
Tob2	1.01089e-13	0.334341	0.16	0.283	1.66383e-09	Up-re	CO@HAG_vs_Untreated
Snrpc	1.0147e-13	0.448445	0.313	0.46	1.6701e-09	Up-re	CO@HAG_vs_Untreated
Mrps7	1.03157e-13	0.505348	0.181	0.289	1.69787e-09	Up-re	CO@HAG_vs_Untreated
AABR07053687.1	1.08002e-13	0.284541	0.299	0.449	1.77761e-09	Up-re	CO@HAG_vs_Untreated
Edf1	1.10338e-13	0.540887	0.749	0.866	1.81606e-09	Up-re	CO@HAG_vs_Untreated
Baiap2	1.107e-13	0.754586	0.164	0.235	1.82201e-09	Up-re	CO@HAG_vs_Untreated
Hsd17b11	1.1176e-13	0.487978	0.372	0.487	1.83946e-09	Up-re	CO@HAG_vs_Untreated
Gtf2f1	1.13642e-13	0.378734	0.267	0.406	1.87043e-09	Up-re	CO@HAG_vs_Untreated
Actr1a	1.17783e-13	0.35413	0.206	0.332	1.93859e-09	Up-re	CO@HAG_vs_Untreated
Mrpl34	1.22605e-13	0.42249	0.256	0.369	2.01796e-09	Up-re	CO@HAG_vs_Untreated
Sltm	1.25952e-13	0.654827	0.304	0.369	2.07304e-09	Up-re	CO@HAG_vs_Untreated
Vkorc1	1.2617e-13	0.774517	0.294	0.337	2.07663e-09	Up-re	CO@HAG_vs_Untreated
Actr10	1.28975e-13	0.575393	0.295	0.401	2.1228e-09	Up-re	CO@HAG_vs_Untreated
Hmgcr	1.30264e-13	0.513207	0.164	0.278	2.14402e-09	Up-re	CO@HAG_vs_Untreated
Dnajc15	1.32994e-13	0.33767	0.253	0.374	2.18894e-09	Up-re	CO@HAG_vs_Untreated
Cyb5r3	1.33569e-13	0.436183	0.246	0.353	2.19841e-09	Up-re	CO@HAG_vs_Untreated
Pnn	1.35217e-13	0.360333	0.278	0.428	2.22553e-09	Up-re	CO@HAG_vs_Untreated
Tlnrd1	1.37632e-13	0.837918	0.324	0.417	2.26529e-09	Up-re	CO@HAG_vs_Untreated
Znhit1	1.37787e-13	0.489154	0.201	0.283	2.26784e-09	Up-re	CO@HAG_vs_Untreated
Med28	1.39185e-13	0.312956	0.16	0.283	2.29084e-09	Up-re	CO@HAG_vs_Untreated
G6pd	1.46126e-13	0.712277	0.299	0.396	2.40508e-09	Up-re	CO@HAG_vs_Untreated
Hmgb2	1.4767e-13	0.507275	0.44	0.503	2.4305e-09	Up-re	CO@HAG_vs_Untreated
Gpbp1	1.55056e-13	0.29586	0.342	0.492	2.55206e-09	Up-re	CO@HAG_vs_Untreated
Thrap3	1.56748e-13	1.08025	0.262	0.283	2.57992e-09	Up-re	CO@HAG_vs_Untreated
Rab7b	1.56824e-13	0.724126	0.375	0.444	2.58117e-09	Up-re	CO@HAG_vs_Untreated
Ptpre	1.58476e-13	0.559705	0.379	0.492	2.60836e-09	Up-re	CO@HAG_vs_Untreated
Dync1h1	1.61774e-13	0.42463	0.397	0.513	2.66264e-09	Up-re	CO@HAG_vs_Untreated
Wnk1	1.6779e-13	0.311638	0.6	0.765	2.76166e-09	Up-re	CO@HAG_vs_Untreated
Frmd4b	1.72237e-13	0.386969	0.269	0.38	2.83485e-09	Up-re	CO@HAG_vs_Untreated
Rad21	1.76301e-13	0.304146	0.205	0.348	2.90174e-09	Up-re	CO@HAG_vs_Untreated
Dhrsx	1.86614e-13	0.570235	0.34	0.439	3.07148e-09	Up-re	CO@HAG_vs_Untreated
Pnisr	1.88368e-13	0.268573	0.351	0.513	3.10035e-09	Up-re	CO@HAG_vs_Untreated
Dyrk2	1.89131e-13	0.604141	0.201	0.31	3.11291e-09	Up-re	CO@HAG_vs_Untreated
Arhgap1	1.92318e-13	0.266265	0.165	0.299	3.16536e-09	Up-re	CO@HAG_vs_Untreated
Ifi47	1.98713e-13	1.07857	0.345	0.337	3.27062e-09	Up-re	CO@HAG_vs_Untreated
Cox16	2.15088e-13	0.412559	0.242	0.364	3.54013e-09	Up-re	CO@HAG_vs_Untreated
Ptges3l1	2.18402e-13	0.611615	0.263	0.342	3.59467e-09	Up-re	CO@HAG_vs_Untreated
Eif3l	2.20414e-13	0.442817	0.221	0.326	3.62779e-09	Up-re	CO@HAG_vs_Untreated
Tut7	2.20661e-13	0.794522	0.335	0.406	3.63186e-09	Up-re	CO@HAG_vs_Untreated
Trappc10	2.21089e-13	0.521887	0.222	0.348	3.63891e-09	Up-re	CO@HAG_vs_Untreated
Arid5a	2.39026e-13	0.296382	0.438	0.594	3.93413e-09	Up-re	CO@HAG_vs_Untreated
Jdp2	2.39661e-13	0.659459	0.262	0.38	3.94458e-09	Up-re	CO@HAG_vs_Untreated
Tgif1	2.41287e-13	0.307346	0.427	0.588	3.97134e-09	Up-re	CO@HAG_vs_Untreated
Stx6	2.42923e-13	0.391839	0.27	0.396	3.99827e-09	Up-re	CO@HAG_vs_Untreated
Trappc1	2.44317e-13	0.366771	0.173	0.316	4.02121e-09	Up-re	CO@HAG_vs_Untreated
Slfn13	2.46207e-13	0.57689	0.324	0.401	4.05232e-09	Up-re	CO@HAG_vs_Untreated
Cdk2ap2	2.48468e-13	0.850484	0.422	0.449	4.08954e-09	Up-re	CO@HAG_vs_Untreated
Purb	2.4978e-13	0.320067	0.441	0.583	4.11113e-09	Up-re	CO@HAG_vs_Untreated
Ciao2b	2.53876e-13	0.451781	0.247	0.332	4.17855e-09	Up-re	CO@HAG_vs_Untreated
LOC103689961	2.56468e-13	0.45776	0.77	0.92	4.2212e-09	Up-re	CO@HAG_vs_Untreated
Acot9	2.62876e-13	0.363863	0.215	0.321	4.32668e-09	Up-re	CO@HAG_vs_Untreated
Prpf38b	2.63498e-13	0.413166	0.242	0.353	4.33692e-09	Up-re	CO@HAG_vs_Untreated
Nbr1	2.64439e-13	0.493863	0.149	0.251	4.35241e-09	Up-re	CO@HAG_vs_Untreated
Bach1	2.64657e-13	0.936691	0.215	0.257	4.35599e-09	Up-re	CO@HAG_vs_Untreated
Trex1	2.68138e-13	1.39409	0.329	0.342	4.41328e-09	Up-re	CO@HAG_vs_Untreated
Map3k11	2.68601e-13	0.763806	0.148	0.209	4.4209e-09	Up-re	CO@HAG_vs_Untreated
Dhrs7	2.73285e-13	0.284211	0.167	0.294	4.49799e-09	Up-re	CO@HAG_vs_Untreated
Zfand2a	2.74336e-13	1.10455	0.642	0.642	4.5153e-09	Up-re	CO@HAG_vs_Untreated
Nrp2	2.76208e-13	0.414236	0.56	0.711	4.54611e-09	Up-re	CO@HAG_vs_Untreated
Rufy1	2.78741e-13	0.323867	0.301	0.439	4.5878e-09	Up-re	CO@HAG_vs_Untreated
Ndufb5	2.80469e-13	0.270368	0.518	0.684	4.61623e-09	Up-re	CO@HAG_vs_Untreated
Mrps26	2.8601e-13	0.979872	0.244	0.267	4.70745e-09	Up-re	CO@HAG_vs_Untreated
Rogdi	2.9822e-13	0.356776	0.164	0.267	4.90841e-09	Up-re	CO@HAG_vs_Untreated
Tma7	2.99132e-13	0.58802	0.733	0.818	4.92342e-09	Up-re	CO@HAG_vs_Untreated
Etfb	3.04826e-13	0.321628	0.605	0.786	5.01713e-09	Up-re	CO@HAG_vs_Untreated
Eif4a2	3.05873e-13	0.728122	0.246	0.316	5.03436e-09	Up-re	CO@HAG_vs_Untreated
Stip1	3.24285e-13	0.37077	0.219	0.326	5.3374e-09	Up-re	CO@HAG_vs_Untreated
Maff	3.53381e-13	0.268995	0.509	0.679	5.81631e-09	Up-re	CO@HAG_vs_Untreated
Usp5	3.54706e-13	0.276609	0.162	0.294	5.83811e-09	Up-re	CO@HAG_vs_Untreated
Ghitm	3.68765e-13	0.586108	0.37	0.455	6.06951e-09	Up-re	CO@HAG_vs_Untreated
E2f4	3.719e-13	0.469398	0.185	0.294	6.12111e-09	Up-re	CO@HAG_vs_Untreated
Ap3d1	3.72294e-13	0.338987	0.26	0.39	6.12759e-09	Up-re	CO@HAG_vs_Untreated
Sec14l1	3.76175e-13	0.366139	0.404	0.508	6.19146e-09	Up-re	CO@HAG_vs_Untreated
Mgat1	3.86418e-13	0.926579	0.381	0.396	6.36005e-09	Up-re	CO@HAG_vs_Untreated
Plxna1	3.9079e-13	0.478328	0.263	0.353	6.43201e-09	Up-re	CO@HAG_vs_Untreated
Klf3	4.01244e-13	0.633519	0.262	0.364	6.60408e-09	Up-re	CO@HAG_vs_Untreated
Nfe2l2	4.04752e-13	0.507244	0.82	0.936	6.66182e-09	Up-re	CO@HAG_vs_Untreated
Ddx23	4.23634e-13	0.286229	0.21	0.348	6.97259e-09	Up-re	CO@HAG_vs_Untreated
Ppp5c	4.26735e-13	1.03002	0.221	0.246	7.02364e-09	Up-re	CO@HAG_vs_Untreated
Arl5c	4.4257e-13	0.388603	0.489	0.684	7.28425e-09	Up-re	CO@HAG_vs_Untreated
Poglut3	4.52191e-13	0.296474	0.155	0.283	7.44261e-09	Up-re	CO@HAG_vs_Untreated
Nop56	4.53997e-13	0.318271	0.18	0.305	7.47233e-09	Up-re	CO@HAG_vs_Untreated
Poldip3	4.5658e-13	0.256464	0.16	0.299	7.51485e-09	Up-re	CO@HAG_vs_Untreated
Sae1	4.58231e-13	0.277847	0.149	0.262	7.54202e-09	Up-re	CO@HAG_vs_Untreated
Rbm7	4.60385e-13	0.579555	0.224	0.316	7.57748e-09	Up-re	CO@HAG_vs_Untreated
Slc48a1	4.60706e-13	0.644147	0.751	0.85	7.58276e-09	Up-re	CO@HAG_vs_Untreated
Cdipt	4.7033e-13	0.321662	0.162	0.273	7.74117e-09	Up-re	CO@HAG_vs_Untreated
U2surp	4.81753e-13	0.372805	0.205	0.31	7.92917e-09	Up-re	CO@HAG_vs_Untreated
Lsm5	4.83528e-13	0.520973	0.278	0.39	7.95839e-09	Up-re	CO@HAG_vs_Untreated
Chp2	4.96835e-13	2.01034	0.276	0.16	8.17741e-09	Up-re	CO@HAG_vs_Untreated
Zfp36	5.04427e-13	0.891265	0.986	0.979	8.30236e-09	Up-re	CO@HAG_vs_Untreated
Ralbp1	5.05556e-13	0.54145	0.534	0.636	8.32094e-09	Up-re	CO@HAG_vs_Untreated
Cyb561a3	5.07292e-13	0.561468	0.087	0.176	8.34951e-09	Up-re	CO@HAG_vs_Untreated
Bin1	5.12527e-13	0.424809	0.23	0.332	8.43568e-09	Up-re	CO@HAG_vs_Untreated
Mxd1	5.30164e-13	0.454974	0.537	0.727	8.72597e-09	Up-re	CO@HAG_vs_Untreated
Nit2	5.36731e-13	0.317927	0.149	0.257	8.83406e-09	Up-re	CO@HAG_vs_Untreated
Grk2	5.42467e-13	0.699272	0.265	0.326	8.92847e-09	Up-re	CO@HAG_vs_Untreated
Grpel1	5.46032e-13	0.500002	0.189	0.321	8.98713e-09	Up-re	CO@HAG_vs_Untreated
Pcm1	5.47802e-13	0.52072	0.29	0.396	9.01628e-09	Up-re	CO@HAG_vs_Untreated
Wdr61	5.4786e-13	0.524548	0.165	0.241	9.01722e-09	Up-re	CO@HAG_vs_Untreated
Cybc1	5.48277e-13	0.317123	0.199	0.305	9.0241e-09	Up-re	CO@HAG_vs_Untreated
Raly	5.48763e-13	0.272932	0.543	0.69	9.03209e-09	Up-re	CO@HAG_vs_Untreated
Tra2b	5.53661e-13	0.394826	0.377	0.519	9.11271e-09	Up-re	CO@HAG_vs_Untreated
Ndufb7	5.63589e-13	0.300331	0.646	0.834	9.27612e-09	Up-re	CO@HAG_vs_Untreated
Ptpro	5.73499e-13	0.432678	0.456	0.578	9.43921e-09	Up-re	CO@HAG_vs_Untreated
Mrps35	5.94686e-13	0.753513	0.162	0.219	9.78793e-09	Up-re	CO@HAG_vs_Untreated
Rbbp8	5.95658e-13	0.384708	0.313	0.444	9.80393e-09	Up-re	CO@HAG_vs_Untreated
Fgl2	5.97218e-13	1.18695	0.603	0.706	9.82961e-09	Up-re	CO@HAG_vs_Untreated
Bscl2	6.08979e-13	0.477077	0.093	0.176	1.00232e-08	Up-re	CO@HAG_vs_Untreated
Fli1	6.15214e-13	0.509401	0.221	0.326	1.01258e-08	Up-re	CO@HAG_vs_Untreated
Sppl2a	6.16853e-13	0.283288	0.374	0.535	1.01528e-08	Up-re	CO@HAG_vs_Untreated
Cd59	6.21016e-13	0.399028	0.365	0.487	1.02213e-08	Up-re	CO@HAG_vs_Untreated
Trip6	6.3892e-13	0.615158	0.169	0.241	1.0516e-08	Up-re	CO@HAG_vs_Untreated
Exosc5	6.53025e-13	0.898854	0.169	0.198	1.07481e-08	Up-re	CO@HAG_vs_Untreated
Lpxn	6.60497e-13	0.468025	0.231	0.337	1.08711e-08	Up-re	CO@HAG_vs_Untreated
Nrros	6.67927e-13	0.542022	0.546	0.631	1.09934e-08	Up-re	CO@HAG_vs_Untreated
Abhd4	6.79359e-13	0.348571	0.214	0.348	1.11816e-08	Up-re	CO@HAG_vs_Untreated
Rbbp6	6.88773e-13	0.440876	0.391	0.54	1.13365e-08	Up-re	CO@HAG_vs_Untreated
Adnp	6.92631e-13	0.458619	0.167	0.257	1.14e-08	Up-re	CO@HAG_vs_Untreated
Gamt	7.14535e-13	0.8984	0.222	0.273	1.17605e-08	Up-re	CO@HAG_vs_Untreated
Angptl4	7.27294e-13	0.638339	0.488	0.658	1.19705e-08	Up-re	CO@HAG_vs_Untreated
Mcts1	7.34565e-13	0.274411	0.31	0.455	1.20902e-08	Up-re	CO@HAG_vs_Untreated
LOC100911372	7.50052e-13	0.400737	0.418	0.556	1.23451e-08	Up-re	CO@HAG_vs_Untreated
Lyar	7.56589e-13	0.408096	0.208	0.332	1.24527e-08	Up-re	CO@HAG_vs_Untreated
Lgals9	7.72487e-13	1.38792	0.285	0.278	1.27144e-08	Up-re	CO@HAG_vs_Untreated
Acadm	7.97223e-13	0.44186	0.203	0.31	1.31215e-08	Up-re	CO@HAG_vs_Untreated
Dnajc19	8.21154e-13	0.306838	0.237	0.364	1.35154e-08	Up-re	CO@HAG_vs_Untreated
Pdgfc	8.35844e-13	1.05453	0.226	0.235	1.37572e-08	Up-re	CO@HAG_vs_Untreated
Nudcd2	8.36184e-13	0.527423	0.128	0.23	1.37627e-08	Up-re	CO@HAG_vs_Untreated
Slc3a2	8.37976e-13	0.385841	0.744	0.893	1.37923e-08	Up-re	CO@HAG_vs_Untreated
Snx27	8.50949e-13	0.301923	0.178	0.299	1.40058e-08	Up-re	CO@HAG_vs_Untreated
mrpl11	8.63082e-13	0.46176	0.233	0.337	1.42055e-08	Up-re	CO@HAG_vs_Untreated
Tnrc6b	8.74489e-13	0.443015	0.201	0.321	1.43932e-08	Up-re	CO@HAG_vs_Untreated
Spcs3	8.83825e-13	0.262769	0.203	0.332	1.45469e-08	Up-re	CO@HAG_vs_Untreated
RGD1565784	8.91484e-13	0.484116	0.146	0.219	1.46729e-08	Up-re	CO@HAG_vs_Untreated
Btg2	9.4146e-13	0.820906	0.98	0.984	1.54955e-08	Up-re	CO@HAG_vs_Untreated
Gpsm3	9.57992e-13	0.450146	0.228	0.332	1.57676e-08	Up-re	CO@HAG_vs_Untreated
Ndufb10	9.58556e-13	0.454067	0.452	0.519	1.57769e-08	Up-re	CO@HAG_vs_Untreated
Tradd	9.78023e-13	0.616779	0.139	0.219	1.60973e-08	Up-re	CO@HAG_vs_Untreated
Snx24	9.84195e-13	0.292399	0.192	0.326	1.61989e-08	Up-re	CO@HAG_vs_Untreated
Fcgrt	9.98966e-13	0.820317	0.986	0.989	1.6442e-08	Up-re	CO@HAG_vs_Untreated
Txndc11	1.00528e-12	0.270646	0.133	0.246	1.65459e-08	Up-re	CO@HAG_vs_Untreated
Clock	1.00565e-12	0.262138	0.087	0.198	1.6552e-08	Up-re	CO@HAG_vs_Untreated
Supt6h	1.0179e-12	0.303643	0.262	0.396	1.67536e-08	Up-re	CO@HAG_vs_Untreated
Wwp1	1.03382e-12	1.25619	0.265	0.241	1.70156e-08	Up-re	CO@HAG_vs_Untreated
Csnk1g2	1.05335e-12	0.37687	0.176	0.289	1.73371e-08	Up-re	CO@HAG_vs_Untreated
Cnppd1	1.0616e-12	0.590951	0.31	0.412	1.74729e-08	Up-re	CO@HAG_vs_Untreated
Fxyd2	1.08289e-12	0.454461	0.183	0.289	1.78232e-08	Up-re	CO@HAG_vs_Untreated
NEWGENE-620180	1.0882e-12	2.67187	0.251	0.064	1.79107e-08	Up-re	CO@HAG_vs_Untreated
AABR07000398.1	1.09095e-12	0.808195	0.993	0.989	1.7956e-08	Up-re	CO@HAG_vs_Untreated
Pla2g4a	1.12469e-12	0.759639	0.308	0.374	1.85113e-08	Up-re	CO@HAG_vs_Untreated
Syncrip	1.14839e-12	0.387731	0.292	0.417	1.89014e-08	Up-re	CO@HAG_vs_Untreated
Tmem243	1.20228e-12	0.814319	0.19	0.23	1.97884e-08	Up-re	CO@HAG_vs_Untreated
Mrps18c	1.23839e-12	0.513168	0.217	0.316	2.03827e-08	Up-re	CO@HAG_vs_Untreated
Man1b1	1.24577e-12	0.537577	0.162	0.262	2.05042e-08	Up-re	CO@HAG_vs_Untreated
Ptpn12	1.25135e-12	0.364573	0.286	0.428	2.0596e-08	Up-re	CO@HAG_vs_Untreated
LOC103693375	1.25363e-12	0.309704	0.56	0.701	2.06336e-08	Up-re	CO@HAG_vs_Untreated
Sparc	1.28837e-12	1.18374	0.71	0.631	2.12053e-08	Up-re	CO@HAG_vs_Untreated
Shtn1	1.30558e-12	0.254125	0.214	0.348	2.14886e-08	Up-re	CO@HAG_vs_Untreated
Hagh	1.31979e-12	0.263562	0.148	0.267	2.17225e-08	Up-re	CO@HAG_vs_Untreated
Ist1	1.34612e-12	0.339763	0.288	0.412	2.21558e-08	Up-re	CO@HAG_vs_Untreated
Mrps25	1.38593e-12	0.377441	0.253	0.38	2.2811e-08	Up-re	CO@HAG_vs_Untreated
Bcas2	1.4705e-12	0.367076	0.215	0.326	2.4203e-08	Up-re	CO@HAG_vs_Untreated
AC134224.2	1.49688e-12	0.756514	0.226	0.299	2.46372e-08	Up-re	CO@HAG_vs_Untreated
Dnajc2	1.51413e-12	0.457449	0.226	0.342	2.49211e-08	Up-re	CO@HAG_vs_Untreated
Cyb5r1	1.52063e-12	0.414431	0.187	0.305	2.50281e-08	Up-re	CO@HAG_vs_Untreated
Dmac1	1.53012e-12	0.345361	0.167	0.273	2.51843e-08	Up-re	CO@HAG_vs_Untreated
Gas7	1.53274e-12	0.258933	0.358	0.497	2.52273e-08	Up-re	CO@HAG_vs_Untreated
Ak3	1.54844e-12	0.333005	0.23	0.348	2.54857e-08	Up-re	CO@HAG_vs_Untreated
Hnrnpa3	1.56375e-12	0.413749	0.416	0.524	2.57378e-08	Up-re	CO@HAG_vs_Untreated
Tgfb1	1.73676e-12	0.410114	0.665	0.813	2.85853e-08	Up-re	CO@HAG_vs_Untreated
Dtymk	1.75935e-12	0.621021	0.217	0.294	2.89572e-08	Up-re	CO@HAG_vs_Untreated
Ddb1	1.76736e-12	0.673976	0.242	0.321	2.90889e-08	Up-re	CO@HAG_vs_Untreated
Retsat	1.76859e-12	0.90761	0.274	0.332	2.91091e-08	Up-re	CO@HAG_vs_Untreated
Wasl	1.82259e-12	0.346046	0.144	0.251	2.9998e-08	Up-re	CO@HAG_vs_Untreated
Mpnd	1.88715e-12	0.655509	0.165	0.23	3.10605e-08	Up-re	CO@HAG_vs_Untreated
Akap17a	1.91796e-12	0.656344	0.306	0.369	3.15677e-08	Up-re	CO@HAG_vs_Untreated
Gid8	1.93388e-12	0.284689	0.189	0.299	3.18297e-08	Up-re	CO@HAG_vs_Untreated
Fkbp4	1.94702e-12	0.599412	0.286	0.38	3.2046e-08	Up-re	CO@HAG_vs_Untreated
Hars1	1.97953e-12	0.538696	0.174	0.257	3.25811e-08	Up-re	CO@HAG_vs_Untreated
Aff4	2.01592e-12	0.611587	0.343	0.412	3.318e-08	Up-re	CO@HAG_vs_Untreated
Btaf1	2.02823e-12	0.766456	0.233	0.299	3.33826e-08	Up-re	CO@HAG_vs_Untreated
Rin3	2.0408e-12	0.331935	0.283	0.396	3.35895e-08	Up-re	CO@HAG_vs_Untreated
Slamf9	2.11841e-12	1.56661	0.311	0.289	3.48669e-08	Up-re	CO@HAG_vs_Untreated
Arhgap9	2.15012e-12	0.302126	0.356	0.492	3.53888e-08	Up-re	CO@HAG_vs_Untreated
Ndufa11	2.20675e-12	0.382237	0.582	0.711	3.63208e-08	Up-re	CO@HAG_vs_Untreated
Trim28	2.40815e-12	0.475558	0.178	0.262	3.96357e-08	Up-re	CO@HAG_vs_Untreated
Man2b2	2.41807e-12	0.261652	0.374	0.535	3.97991e-08	Up-re	CO@HAG_vs_Untreated
Clns1a	2.4212e-12	0.514479	0.176	0.273	3.98504e-08	Up-re	CO@HAG_vs_Untreated
R3hdm2	2.45553e-12	0.339803	0.208	0.321	4.04155e-08	Up-re	CO@HAG_vs_Untreated
Itpa	2.47007e-12	0.411595	0.215	0.321	4.06548e-08	Up-re	CO@HAG_vs_Untreated
Fkbp3	2.52187e-12	0.601523	0.468	0.545	4.15075e-08	Up-re	CO@HAG_vs_Untreated
AABR07015507.1	2.55214e-12	0.282138	0.198	0.316	4.20056e-08	Up-re	CO@HAG_vs_Untreated
AABR07043748.1	2.59223e-12	0.481964	0.203	0.299	4.26655e-08	Up-re	CO@HAG_vs_Untreated
Supt4h1	2.62439e-12	0.344689	0.294	0.428	4.31948e-08	Up-re	CO@HAG_vs_Untreated
[truncated: 1,926 more rows]

## Sheet:  M2Macro.enrichedGO
GO.ID	Term	Annotated	Significant	Expected	pvalue	catagory	UpDown	Comparison
[truncated: 100 more rows]

[truncated: 4 more sheets:  M2Macro.enrichedWP,  Spp1_hi_Macro.DEG,  Spp1_hi_Macro.enrichedGO,  Spp1_hi_Macro.enrichedWP]
