# Supplementary material for: Single-Cell Analysis Reveals Cxcl14+ Fibroblast Accumulation in Regenerating Diabetic Wounds Treated by Hydrogel-Delivering Carbon Monoxide
Source: ACS Cent Sci. 2024 Jan 2;10(1):184–98. doi: 10.1021/acscentsci.3c01169 (PMC10823591; doi:10.1021/acscentsci.3c01169)
Supplement: Supplementary file 4 — oc3c01169_si_004.xlsx [file oc3c01169_si_004.xlsx]

## Sheet: Sheet1
Gene	Forward primer (5’-3’)	Reverse primer (5’-3’)
Il1b	TTTGAAGAAGAGCCCGTCCT	TTCAGCTCACATGGGTCAGA
Tnf	CGTCGTAGCAAACCACCAAG	AGCCTTGTCCCTTGAAGAGA
Il6	CCGTTTCTACCTGGAGTTTGTG	TGGAAGTTGGGGTAGGAAGGA
Il4	CTTGCTGTCACCCTGTTCTG	ACAAACATCTCGGTGCATGG
Il10	AGGGTTACTTGGGTTGCCAA	GGTCTTCAGCTTCTCTCCCA
Gapdh	GCAAGTTCAACGGCACAG	CGCCAGTAGACTCCACGAC
